# Supplementary material for: Proliferating Microglia Exhibit Unique Transcriptional and Functional Alterations in Alzheimer’s Disease
Source: ASN Neuro. 2025 May 19;17(1):2506406. doi: 10.1080/17590914.2025.2506406 (PMC12140498; doi:10.1080/17590914.2025.2506406)
Supplement: Supplementary Table 1.xlsx [file TASN_A_2506406_SM4210.xlsx]

## Sheet: FilteredGeneCounts
	WT_4M_P	Mut_4M_N	WT_4M_N	WT_4M_N.1	Mut_4M_P	WT_4M_P.1	WT_4M_N.2	Mut_4M_N.1	WT_4M_N.3	WT_4M_P.2	Mut_4M_N.2	Mut_4M_P.1	Mut_4M_P.2	WT_4M_P.3	Mut_4M_P.3	Mut_4M_N.3	WT_4M_P.4	WT_4M_N.4	WT_6M_P	WT_6M_P.1	Mut_6M_P	WT_6M_N	WT_6M_N.1	Mut_6M_N	Mut_6M_N.1	WT_6M_N.2	WT_12M_P	WT_12M_P.1	Mut_12M_P	Mut_12M_P.1	WT_12M_N	Mut_12M_N	Mut_12M_N.1	WT_12M_P.2	WT_12M_P.3	Mut_12M_P.2	Mut_12M_P.3	WT_12M_N.1	Mut_12M_N.2	Mut_12M_N.3
0610005C13Rik	0.440655	0	0	0	1.54469	0.548368	9.51284	11.3845	11.4258	20.8977	12.7919	12.0311	2.19605	1.23809	6.91618	2.26911	13.2167	5.77346	10.5408	27.3326	1.43738	6.14194	6.37248	19.634	6.81985	17.5	3.91776	6.28746	11.8474	3.43524	8.52478	8.43803	9.59431	15.1146	33.5494	5.2575	0.823811	20.0477	0	0
0610009B22Rik	208.43	373.69	320.516	467.034	547.851	244.572	149.669	131.821	149.352	280.958	142.843	127.967	97.7244	205.11	372.706	202.707	83.7056	198.222	122.39	398.734	160.986	110.555	142.926	198.21	206.544	26.25	981.398	500.639	176.23	269.093	311.154	124.461	155.428	160.926	129.114	97.2638	111.214	158.84	105.792	66.3729
0610009L18Rik	0	0	123.013	37.2524	0.514897	29.6119	1.90257	1.19837	5.71292	86.6867	15.9899	69.999	12.0783	32.6029	45.3394	0.75637	26.4334	23.0938	46.848	49.8418	30.185	21.1556	10.9243	1.86991	9.74264	11.0833	285.996	46.37	42.9469	57.2539	0	4.21901	0	35.5637	89.465	5.2575	38.7191	1.54213	10.2379	29.0382
0610009O20Rik	340.186	16.1255	261.743	11.7276	322.841	356.439	402.71	298.394	255.449	241.484	351.244	214.919	146.038	208.824	195.19	340.367	145.383	161.657	223.113	327.991	237.168	182.211	132.912	427.274	214.338	307.417	1048	145.397	88.8556	123.668	490.175	303.769	390.488	447.213	416.825	312.821	233.962	330.016	163.807	282.085
0610010F05Rik	29.5239	2.10332	86.7922	60.7076	150.865	88.8356	72.2976	16.178	29.3807	27.0896	29.8477	171.169	7.68619	84.6026	123.723	18.9093	145.383	15.3959	92.5247	40.195	57.4952	23.8853	82.8423	167.357	48.7132	43.1667	68.5607	60.5168	152.535	65.2695	0	23.2046	0	133.364	206.379	101.207	326.229	106.407	54.6023	172.155
0610010K14Rik	765.419	823.1	571.325	1032.03	190.512	378.922	646.873	411.041	354.201	352.939	664.112	762.333	460.073	426.314	682.397	611.904	248.914	538.856	202.617	128.624	511.707	718.607	414.212	247.763	173.419	210	289.914	220.061	414.659	290.85	68.1982	383.93	437.501	442.768	261.278	270.761	450.624	385.533	170.632	418.979
0610012G03Rik	612.952	84.1329	1074.99	660.195	422.216	454.049	356.415	229.488	249.736	181.113	284.619	482.884	294.271	675.583	344.272	313.137	105.733	322.351	386.496	463.046	517.457	346.678	325.907	285.161	272.794	242.084	2231.16	1173.4	709.364	582.845	213.119	495.734	1206.01	369.862	446.308	499.463	353.415	191.224	348.09	213.638
0610030E20Rik	384.692	110.074	289.079	180.743	76.2048	262.12	358.951	484.141	403.985	277.088	418.934	248.278	272.311	63.9678	232.076	244.308	323.809	673.57	369.513	413.204	641.071	270.245	336.831	219.714	256.232	358.75	168.463	517.143	179.192	129.394	434.764	607.538	406.799	245.389	394.459	298.363	143.343	288.379	150.156	954.111
0610037L13Rik	418.182	351.956	455.83	469.794	346.526	437.049	423.639	282.216	430.917	202.785	642.792	595.539	848.775	456.854	336.588	524.165	374.472	115.469	341.405	490.379	273.102	379.435	310.431	258.982	578.713	299.834	501.473	431.477	522.767	487.803	8.52478	582.224	214.913	379.642	345.66	281.276	234.786	572.131	395.867	613.95
0610039K10Rik	0	4.90775	0	0	29.3491	6.58042	5.07352	3.59511	5.71292	6.9659	21.3198	25.1559	1.09803	0	6.91618	3.02548	6.60834	3.84897	0	1.6078	0	38.2165	3.64142	0.934953	15.5882	1.16667	0	0	29.6185	8.01555	29.8367	23.2046	1.91886	12.4473	3.04994	0	4.94286	12.3371	10.2379	6.22246
0610040B10Rik	44.9469	0	8.20083	9.65802	28.8342	33.9988	22.8308	11.9837	24.4839	24.7676	38.9086	43.2025	29.6467	44.5711	77.615	23.4475	41.8528	6.7357	73.7855	12.8624	28.7476	6.82438	20.0278	9.34953	6.81985	9.33335	101.862	7.85932	5.92371	48.0933	4.26239	0	75.7951	35.5637	74.2153	10.515	9.06192	13.8792	27.3011	74.6696
0610040J01Rik	827.551	985.757	616.429	1310.73	1051.42	794.585	1527.76	1163.62	1125.44	255.416	1617.11	663.897	887.206	914.946	417.276	1232.13	537.478	560.025	237.753	56.273	918.485	1040.03	1316.37	1297.72	883.658	905.334	233.106	483.348	438.354	203.824	1010.19	225.717	465.324	439.212	282.628	299.678	172.176	1358.62	863.399	665.804
1110002L01Rik	0	46.2731	0	0	9.78305	40.5792	130.009	39.5462	24.4839	140.092	39.4416	0	12.0783	96.5708	96.0581	19.6656	28.6361	9.62243	156.355	90.0367	34.4971	20.4731	3.64142	1.86991	10.7169	94.5001	152.792	77.8073	0	49.2384	0	10.5475	16.3103	96.022	48.7991	93.3206	17.3	3.08426	61.4276	33.1865
1110004E09Rik	39.2183	6.30997	155.816	0	304.304	193.574	26.0018	56.9225	21.2194	131.578	9.59391	171.716	220.703	292.601	87.605	14.371	70.4889	9.62243	128.246	36.9794	44.5588	90.0818	7.28284	0.934953	23.3823	35.5834	558.28	382.749	0	172.907	112.953	52.7377	11.5132	152.924	161.647	59.1469	0.823811	53.9746	64.8402	37.3348
1110004F10Rik	1321.09	265.019	1198.01	726.421	870.176	690.944	485.155	417.632	459.482	493.805	440.787	739.365	330.506	775.042	430.34	427.349	359.053	663.948	585.014	807.115	2130.2	667.424	193.906	619.874	527.077	281.167	1857.02	747.421	730.097	562.233	460.338	521.048	118.969	580.577	666.921	425.858	279.272	152.671	283.249	705.213
1110006O24Rik	0	0	0	0	52.5195	11.5157	0.63419	17.3764	12.242	0	13.3249	0	24.1566	0	3.84232	42.3567	2.20278	1.92449	7.61279	0	0	4.77706	150.209	24.3088	0	2.91667	148.875	67.5902	0	0	0	0	0	0	43.7158	5.2575	20.5953	24.6741	34.1264	0
1110008F13Rik	1059.78	712.325	1016.9	276.633	1544.69	803.359	657.655	569.824	601.488	518.572	586.828	1008.97	1012.38	774.217	770.77	816.88	625.589	1152.77	568.617	932.523	451.337	565.741	559.868	400.16	603.07	537.251	985.316	1461.05	703.44	486.658	1042.15	624.414	924.892	753.95	669.971	716.335	608.796	949.953	993.079	586.986
1110008L16Rik	91.6563	78.5241	86.7922	71.0554	60.7579	73.4813	53.2719	70.7038	79.1647	10.0619	30.9137	1.09373	54.9014	6.60313	37.6548	17.3965	17.6222	14.4336	7.61279	36.9794	25.8728	4.77706	0	116.869	18.511	5.83334	123.409	0	20.733	21.7565	0	111.804	0	6.22365	7.11653	27.6019	70.8477	0	23.8885	22.8157
1110008P14Rik	249.852	0	1.36681	0	26.7747	75.1264	23.465	26.9633	0	244.58	20.7868	171.169	132.861	260.824	89.1419	65.8042	48.4611	4.81121	117.12	231.523	12.9364	0.682438	16.3864	63.5768	66.25	19.25	587.663	141.468	131.802	44.6581	2.13119	18.9856	18.2292	185.82	201.296	110.408	209.248	0	37.5391	24.8899
1110012L19Rik	180.228	139.52	139.414	154.528	8.75325	71.2878	81.8105	51.5299	19.5871	74.3029	117.259	237.34	8.78422	77.9995	238.224	208.002	57.2723	13.4714	161.625	54.6652	12.9364	163.785	101.049	58.9021	84.761	42.0001	385.899	400.825	53.3134	154.586	264.268	0	26.8641	94.2438	69.132	23.6588	96.3858	12.3371	54.6023	4.14831
1110017D15Rik	65.217	0	0	0	85.4729	211.122	4.43933	0	0	101.393	0	167.341	77.9599	385.045	86.8365	3.02548	37.4472	0	18.1536	54.6652	15.8112	0	0	0	0	16.3334	1306.57	527.36	118.474	20.6114	174.758	0	0	92.4656	85.3984	43.3744	0	0	0	0
1110019D14Rik	0.440655	2.10332	0	0	3.60428	10.419	78.0053	4.19429	34.2775	47.2133	10.1269	12.5779	159.214	97.3961	46.1079	27.2293	66.0834	15.3959	12.2976	38.5872	21.5607	124.886	15.476	0.934953	82.8125	33.25	0	95.0978	1.48093	36.6425	0	33.7521	24.9452	14.2255	3.04994	11.8294	0.823811	83.2751	27.3011	2.07415
1110020A21Rik	0	8.41329	0	13.1073	4.11918	1.6451	7.61028	0	1.63226	8.51388	6.92894	0	1.09803	23.9363	0	0	4.40556	4.81121	1.7568	33.7638	15.8112	0	0	0	0	0	31.342	51.0856	0	10.3057	0	0	0	15.1146	8.13318	7.88625	0	0	0	0
1110032A03Rik	211.515	281.845	209.121	703.656	373.301	655.3	197.233	179.755	132.213	260.834	317.665	101.717	702.737	938.057	246.677	401.633	163.006	101.036	162.797	688.138	212.732	249.09	61.9041	348.738	261.103	85.1668	2485.82	1345.52	475.377	306.881	347.385	480.968	55.647	289.844	330.41	220.815	645.868	104.865	146.744	207.415
1110034G24Rik	101.791	51.882	183.152	172.465	98.3454	93.2226	51.3694	251.657	107.729	41.0214	278.756	31.7183	26.3527	303.744	156.767	93.0335	112.342	64.4703	146.4	40.195	63.2447	44.3584	96.4976	75.7312	176.342	116.083	150.834	25.1498	140.688	169.472	4.26239	61.1757	10.5537	150.257	127.081	127.494	275.153	280.668	163.807	109.93
1110038B12Rik	48.4721	30.1476	8.20083	117.966	68.4813	57.0303	133.814	78.4932	43.2549	148.606	109.264	30.6246	21.9605	123.396	109.122	46.895	74.8945	12.5092	43.3344	59.4886	28.7476	76.433	38.2349	57.0322	19.4853	45.5001	80.314	51.0856	23.6948	122.523	25.5743	97.0373	108.416	112.026	121.998	118.294	137.576	174.261	81.9034	174.229
1110038F14Rik	80.6399	164.059	513.236	253.868	221.406	151.898	248.602	218.702	96.3034	142.414	196.142	178.826	60.3915	292.601	125.26	91.5208	112.342	103.922	169.824	96.4679	449.9	328.935	119.257	78.5361	124.706	84.5834	191.97	242.853	137.726	233.596	490.175	99.1469	112.253	142.255	189.096	164.297	126.867	100.239	112.617	207.415
1110046J04Rik	132.637	0.701108	4.78382	1.37972	1.02979	99.803	8.24447	5.99184	6.52905	15.4798	4.26396	18.5935	2.19605	23.9363	58.4033	25.7166	15.4195	1.92449	113.021	12.8624	1.43738	2.04731	0.910355	17.7641	6.81985	23.9167	127.327	0.785932	0	30.9171	8.52478	2.10951	130.483	29.34	0	15.7725	1.64762	1.54213	0	4.14831
1110051M20Rik	170.534	18.2288	638.298	135.212	359.398	412.373	201.038	146.8	155.065	445.817	89.0102	482.884	119.685	624.408	136.018	164.889	306.186	322.351	657.628	660.805	917.048	205.414	493.412	214.104	162.702	176.167	205.682	699.48	457.606	580.555	498.699	18.9856	127.604	465.884	263.312	286.534	177.119	35.469	153.569	95.4111
1110059E24Rik	96.0629	205.425	423.71	479.452	33.9832	247.314	207.38	291.204	266.059	362.227	234.518	342.886	298.663	509.679	128.334	295.741	178.425	64.4703	324.422	615.787	97.7418	163.785	20.9382	113.129	288.382	140.584	256.613	376.461	241.391	51.5285	0	69.6137	44.1338	305.848	111.831	178.755	28.8334	148.045	174.045	192.896
1110059G10Rik	271.003	184.391	127.113	183.502	102.465	94.8677	150.937	105.456	196.688	357.583	250.508	261.949	311.84	206.348	104.511	347.174	202.656	136.638	126.489	98.0757	123.615	171.974	95.5873	116.869	134.448	116.083	111.656	79.3791	60.718	137.409	340.991	88.5993	134.32	98.6892	123.014	161.668	128.514	441.05	109.205	145.191
1110065P20Rik	118.536	9.81551	78.5913	0	2.57449	78.4166	77.3711	51.5299	1.63226	50.3093	66.0914	19.1404	17.5684	171.269	30.7386	5.29459	41.8528	158.77	255.907	199.367	48.8709	3.41219	17.2967	13.0893	0	22.1667	268.366	132.037	265.086	211.839	0	208.841	6.71602	113.804	104.715	152.468	58.4906	90.9858	126.268	47.7056
1190002N15Rik	3.08459	0.701108	295.913	0	14.4171	36.1923	57.7113	40.7445	93.0389	78.1729	8.52792	0	20.8625	101.11	41.4971	20.422	46.2584	53.8856	140.544	155.956	127.927	47.0882	5.46213	20.569	32.1507	48.4167	25.4654	139.11	583.485	104.202	370.828	10.5475	158.306	4.44546	60.9989	95.9494	69.2001	0	61.4276	0
1190005I06Rik	78.8773	0	0	0	67.9664	25.7733	0	0	0	98.2966	0	66.7178	29.6467	133.713	109.89	0	41.8528	0.962243	264.691	191.328	493.021	0	0	0	0	4.08334	39.1776	165.046	56.2752	62.9793	0	0	0	77.351	155.547	95.9494	0	33.9269	17.0632	0
1190007I07Rik	19.8295	25.2399	15.0349	29.6639	52.5195	64.1591	28.5385	40.1454	10.6097	41.0214	33.5787	17.4998	10.9803	26.4125	46.8764	22.6911	15.4195	68.3192	11.1264	1.6078	20.1233	2.04731	20.0278	6.54467	34.0993	46.6667	9.79439	29.0795	37.0232	11.4508	76.723	18.9856	29.7424	72.0165	63.0321	48.6319	33.7762	80.1909	47.777	47.7056
1300002E11Rik	192.126	244.687	94.3096	4.82901	48.4003	50.9982	61.5164	52.7282	99.568	55.7272	74.6193	266.324	15.3724	39.6188	92.2158	139.172	39.65	293.484	110.678	83.6055	53.183	25.2502	30.9521	103.78	227.004	96.2501	295.791	170.547	45.9087	12.5959	10.656	35.8616	89.2271	46.2328	64.0488	92.0063	15.6524	32.3848	68.2529	4.14831
1300017J02Rik	0	0.701108	2.05021	3.44929	1.02979	1.09674	6.3419	1.19837	0	3.09595	1.59899	1.6406	3.29408	105.237	1.53693	3.02548	0	0.962243	4.6848	0	4.31214	2.04731	2.73106	2.80486	0.974264	0.583334	1.95888	1.57186	0	0	2.13119	0	0.959431	1.77818	11.1831	10.515	0.823811	0	3.41264	4.14831
1500009C09Rik	21.1515	0	0.683403	0	0.514897	41.1276	0	0	0	42.5694	0	38.2807	93.3323	40.8569	26.8963	0	85.9084	0	90.1823	3.2156	0	0	0	0	0	0	1.95888	0	133.283	0	0	0	0	111.137	182.997	81.4913	0	0	0	0
1500009L16Rik	1.76262	0	0	0	0.514897	21.3864	1.26838	0.599184	0	1.54798	0	0.546867	0	0	3.84232	1.51274	13.2167	8.66019	17.568	0	0	0.682438	0.910355	0	1.94853	0	117.533	99.0274	143.65	1.14508	0	0	0.959431	0	0	0	0	0	0	0
1500011B03Rik	50.2347	99.5573	171.534	1.37972	296.066	202.896	83.0788	104.857	16.3226	226.005	112.462	227.497	332.702	516.282	189.042	8.32007	169.614	20.2071	613.123	549.867	96.3044	38.8989	9.10355	172.966	75.0184	88.6668	730.661	443.266	516.843	305.736	130.003	52.7377	35.499	197.378	251.112	149.839	187.829	0	92.1414	0
1500011K16Rik	185.957	150.738	198.187	377.353	201.84	92.1258	32.9779	68.307	67.7389	177.243	69.2894	98.983	90.0382	151.872	146.777	96.059	48.4611	50.9989	110.678	67.5276	35.9345	121.474	60.9938	38.3331	39.9448	40.8334	252.695	182.336	148.093	53.8187	251.481	111.804	199.562	60.4583	96.5815	95.9494	84.0287	32.3848	85.3161	62.2246
1500015A07Rik	0	0	2.73361	0	1.02979	6.58042	35.5146	7.19021	0	27.8636	22.9188	33.3589	0	79.2375	22.2855	3.78185	48.4611	59.6591	8.78399	0	1.43738	18.4258	4.55177	5.60972	7.79411	3.5	72.4785	16.5046	0	0	217.382	0	29.7424	0	83.3651	69.6619	20.5953	0	98.9666	22.8157
1500015L24Rik	0	0	0	0	0	3.29021	4.43933	0	0	0	0	0	0	0	40.7286	0	0	0.962243	232.483	62.7042	10.0617	29.3448	0	0	0	0	0	0	0	0	0	0	0	0.889092	0	0	0	0	0	0
1500015O10Rik	924.495	0	0	0	1766.61	2073.93	44.3933	2.39674	0	653.246	4.79696	1448.1	1967.66	6179.29	763.854	34.0367	182.831	17.3204	96.6239	25.7248	83.368	0.682438	12.745	56.0972	0	16.3334	11079.4	11097.4	1845.23	2022.21	236.563	0	10.5537	1525.68	933.282	657.188	269.386	0	13.6506	0
1500026H17Rik	16.7449	10.5166	19.1353	4.82901	11.8426	6.03205	3.80514	8.98777	15.5065	3.09595	21.8528	23.5153	12.0783	9.90469	23.8224	30.2548	4.40556	11.5469	16.3968	17.6858	1.43738	2.72975	10.9243	5.60972	14.614	11.0833	3.91776	29.8654	0	1.14508	38.3615	16.8761	17.2698	5.33455	2.0333	9.20063	25.5381	7.71066	3.41264	12.4449
1600002K03Rik	63.895	51.882	193.403	0	99.3752	44.4178	64.0532	71.9021	123.236	30.9595	92.7412	43.7494	21.9605	132.475	76.8465	27.2293	35.2445	30.7918	43.3344	75.5665	218.482	114.65	60.9938	17.7641	163.676	18.6667	9.79439	138.324	0	44.6581	0	86.4898	53.7281	72.0165	72.182	65.7188	100.505	174.261	81.9034	161.784
1600010M07Rik	104.435	133.912	2.73361	20.0059	13.3873	96.5128	68.4925	73.1005	34.2775	40.2474	120.457	110.467	23.0586	58.6028	89.1419	40.0876	46.2584	44.2632	24.0096	6.4312	91.9923	92.1291	11.8346	30.8535	180.239	57.1667	282.078	116.318	0	29.772	285.58	8.43803	141.996	42.6764	29.4828	36.8025	16.4762	52.4325	58.0149	136.894
1600012H06Rik	167.449	351.255	330.084	144.18	316.662	217.154	287.288	325.357	339.51	85.1388	197.741	129.061	138.351	408.569	92.9843	253.384	215.872	165.506	200.275	376.225	68.9942	363.057	697.332	391.745	160.754	247.917	31.342	363.887	44.4278	230.161	4.26239	202.513	49.8904	299.624	177.913	181.384	118.629	174.261	92.1414	238.528
1600014C10Rik	294.799	96.0517	141.464	60.0177	95.7709	92.6742	290.459	297.795	316.659	138.544	436.523	442.416	264.625	99.8723	132.176	413.735	154.195	402.218	65.5871	117.369	74.7437	473.612	30.9521	212.234	169.522	111.417	0	101.385	59.2371	309.171	735.262	143.447	199.562	191.155	94.5482	249.731	220.781	317.679	354.915	435.572
1600020E01Rik	119.858	211.734	440.795	549.817	133.873	92.1258	129.375	119.837	179.549	68.111	192.411	208.356	155.92	230.284	124.491	329.777	169.614	86.6019	148.157	77.1743	135.114	83.2574	19.1175	230.934	242.592	138.834	225.271	324.59	99.2221	239.321	2.13119	253.141	217.791	264.06	248.062	186.641	72.4953	154.213	102.379	93.337
1600023N17Rik	0	0	0	0	0	0	0.63419	14.9796	0	0	4.79696	0	0	38.7934	0	0	11.0139	0	0.5856	48.234	0	0	0	0	107.169	28.5834	0	0	0	20.6114	134.265	0	0	24.0055	8.13318	0	0	0	61.4276	0
1600029I14Rik	0	0	0	0	0	29.0635	0	0	0	5.41792	0	86.9519	192.155	25.1744	19.9801	0	39.65	0	43.92	0	0	0	0	0	0	0	152.792	132.823	148.093	0	0	0	0	0	33.5494	0	0	0	0	0
1700001C02Rik	190.363	0	0	0	64.3622	42.2243	0	0	0	17.8017	0	162.42	1.09803	57.3647	8.45311	0	96.9223	0	24.5952	0	0	0	0	0	0	0	742.415	99.8134	0	0	0	0	0	35.5637	11.1831	52.575	0	0	0	0
1700001C19Rik	0	135.314	46.4714	0.689859	17.5065	2.19347	5.70771	32.356	9.79357	2.32197	18.6548	15.3123	1.09803	0	1.53693	18.9093	26.4334	12.5092	16.3968	0	0	165.832	25.4899	3.73981	74.0441	42.5834	313.42	0.785932	23.6948	211.839	0	132.899	0.959431	1.77818	23.3829	2.62875	0	0	102.379	56.0022
1700001G11Rik	0	0	105.244	0	0.514897	1.09674	0	0	4.89679	34.0555	6.39594	6.01554	41.725	4.53965	22.2855	0	11.0139	16.3581	1.1712	0	1.43738	6.82438	0	45.8127	2.92279	2.91667	0	23.578	0	2.29016	0	0	0	0	7.11653	2.62875	0	16.9635	0	0
1700001J03Rik	0	0	217.322	0	0	1.6451	0	0	0	0	0	0	4.39211	0	2.30539	0	0	0	0	0	0	0	0	0	0	0	0	0	0	0	0	0	0	13.3364	0	0	0	0	0	0
1700001K19Rik	0	44.1698	0	190.401	9.26815	1.6451	3.80514	2.99592	8.16131	0	0.532995	4.37494	16.4704	7.84121	13.8324	3.02548	8.81112	10.5847	3.5136	0	0	1.36488	0	0	8.76838	13.4167	0	0	0	2.29016	0	0	0	0	0	0	12.3572	0	0	0
1700001L19Rik	97.3849	0	0	0	7.72346	1.09674	0	0	0	3.09595	0	11.4842	0	61.0789	5.37925	0	30.8389	0	0	6.4312	0	0	0	0	0	0	92.0673	84.8807	4.44278	22.9016	0	0	0	0	3.04994	44.6888	5.76667	0	0	0
1700003E16Rik	0	0	0	0	24.7151	48.2564	0	0	0	49.5353	0	0	19.7645	96.5708	35.3494	0	39.65	0	0	0	0	0	0	0	0	0	223.312	0	56.2752	14.886	0	0	0	39.1201	73.1986	2.62875	0	0	0	0
1700003F12Rik	14.5416	25.941	33.4867	36.5625	17.5065	16.451	12.0496	4.19429	0.816131	0	13.8579	18.5935	4.39211	23.5236	0.768465	1.51274	8.81112	7.69794	1.7568	11.2546	2.87476	17.0609	1.82071	27.1137	8.76838	15.1667	54.8486	0	72.5654	37.7876	83.1166	54.8472	75.7951	30.2291	17.283	17.0869	78.262	0	44.3644	20.7415
1700007G11Rik	24.6767	0	1.36681	0	13.9022	12.0641	0	0	0	76.6249	0	160.232	25.2546	6.60313	23.0539	0	17.6222	0.962243	0	0	12.9364	0	0	0	0	0	144.957	154.829	81.451	0	0	0	1.91886	8.00183	25.4162	11.8294	0	0	0	0
1700007K13Rik	111.045	0	97.7266	0	100.405	176.026	0	0	8.16131	109.132	0	97.8893	77.9599	266.601	109.89	0	158.6	0.962243	15.2256	27.3326	5.74952	0	0	0	0	0	556.321	811.082	118.474	111.073	0	0	0	108.469	43.7158	15.7725	0	0	0	0
1700007L15Rik	0	84.1329	2.05021	0	12.8724	8.77389	3.80514	0.599184	21.2194	10.0619	23.4518	0	0	11.9682	20.7486	0	6.60834	8.66019	59.7312	112.546	14.3738	32.757	0	6.54467	0	39.0834	235.065	36.9388	0	5.72539	0	0	0	0	45.7491	26.2875	26.3619	0	30.7138	8.29662
1700008J07Rik	65.6577	2.80443	93.6262	13.1073	3.60428	23.0315	0.63419	21.5706	3.26452	44.8913	15.4569	9.29675	17.5684	2.47617	12.2954	1.51274	19.825	7.69794	59.7312	0	327.722	56.6423	8.19319	7.47963	37.022	83.4168	15.671	108.459	68.1226	5.72539	2.13119	94.9278	40.2961	24.0055	31.5161	13.1438	0.823811	20.0477	34.1264	4.14831
1700008O03Rik	0.440655	11.2177	0	0	1.54469	0.548368	0	0.599184	6.52905	10.0619	0.532995	0.546867	12.0783	33.0156	4.61079	0	2.20278	9.62243	22.8384	0	14.3738	0	1.82071	0	15.5882	5.25001	11.7533	54.2293	0	113.363	10.656	42.1901	0	0	5.08324	1.31438	0	3.08426	0	0
1700010I14Rik	0	110.074	20.5021	6.20873	7.20856	12.0641	49.4668	6.59103	2.44839	31.7335	38.9086	48.6712	2.19605	11.5555	39.1917	24.2038	2.20278	70.2437	51.5328	32.156	4.31214	52.5477	6.37248	25.2437	39.9448	5.83334	0	8.64525	28.1376	18.3213	0	0	10.5537	0	5.08324	10.515	0.823811	9.25279	0	74.6696
1700011I03Rik	70.5049	32.9521	0	0	19.5661	10.419	7.61028	25.7649	15.5065	23.9936	0	3.82807	3.29408	8.25391	0	0	2.20278	24.0561	9.36959	1.6078	344.971	30.0273	90.1251	1.86991	10.7169	8.16668	0	0	0	1.14508	0	0	2.87829	0	1.01665	3.94313	0	16.9635	0	18.6674
1700012B09Rik	58.1665	0	0	0	52.0046	50.4499	0	0	0	236.067	0	53.593	14.2744	28.476	53.0241	0.75637	50.6639	0.962243	4.0992	17.6858	0	0	0	0	0	0	248.777	117.89	88.8556	21.7565	0	0	0	0	16.2664	14.4581	0	0	0	0
1700012D01Rik	85.0465	61.6975	239.874	38.6321	5.66387	63.6107	110.349	77.894	90.5905	17.8017	63.9594	18.0466	19.7645	129.586	42.2656	121.019	57.2723	113.545	53.8752	67.5276	27.3102	30.7097	39.1453	65.4467	32.1507	75.2501	19.5888	30.6514	165.864	69.8498	183.283	61.1757	35.499	34.6746	34.566	107.779	45.3096	32.3848	27.3011	72.5954
1700012D14Rik	107.961	2.80443	4.78382	19.316	18.5363	23.5798	102.105	41.3437	83.2454	79.7208	36.7767	15.3123	59.2935	42.9203	46.8764	4.53822	37.4472	26.9428	121.805	20.9014	21.5607	47.7706	157.491	4.67477	69.1728	116.083	0	80.1651	0	14.886	0	4.21901	78.6734	122.695	75.2319	101.207	456.391	0	13.6506	126.523
1700013F07Rik	0	0.701108	0	0	33.9832	11.5157	0	0	0	18.5757	0	52.4993	1.09803	40.0315	3.07386	1.51274	46.2584	3.84897	5.856	0	0	0	0	2.80486	0	25.0834	0	58.159	0	11.4508	0	0	0.959431	21.3382	29.4828	3.94313	0.823811	0	0	0
1700016K19Rik	0	7.01108	0	0	7.72346	59.2238	0	0	0	65.789	13.3249	72.1865	15.3724	155.999	13.8324	0	44.0556	0	2.3424	0	14.3738	0	0	0	0	0	0	45.5841	88.8556	20.6114	0	0	0	0	44.7325	1.31438	0	0	0	0
1700017B05Rik	1974.14	2288.42	2458.88	4143.98	1101.88	2821.9	4542.07	4002.55	4276.53	1985.28	5551.14	2354.26	2136.76	2326.78	2369.18	2681.33	2160.93	3178.29	697.449	519.319	2416.23	5357.82	3692.4	4595.3	3900.95	4495.17	1143.98	1778.56	2002.21	2866.13	4268.78	3873.06	3831.97	2380.99	1743.55	1770.46	2518.39	5667.34	3726.61	2750.33
1700019D03Rik	73.5895	377.897	62.8731	0	31.9236	84.4487	0.63419	9.58695	1.63226	85.1388	38.3757	153.123	45.0191	21.0475	26.8963	0	52.8667	7.69794	255.321	94.8601	45.9961	0	11.8346	8.41458	0	1.16667	156.71	113.174	0	1.14508	0	0	0	108.469	98.6148	21.03	37.8953	0	0	0
1700020I14Rik	717.828	436.79	338.968	33.1132	503.57	335.601	96.3968	242.071	340.327	482.969	120.457	589.523	343.683	204.697	368.095	404.658	310.592	405.104	349.017	406.773	150.925	184.941	130.181	277.681	243.566	231	1557.31	366.244	136.245	435.13	0	84.3803	1032.35	344.968	280.595	415.343	441.563	157.297	337.852	118.227
1700020N01Rik	0	0	0	0	0	0	0	16.7772	0	0	0	0	0	0	9.22158	166.401	0	0	0	0	0	8.18925	11.8346	0	0	0	0	0	0	0	0	0	0	15.1146	8.13318	1.31438	2.47143	3.08426	0	0
1700021F05Rik	20.7108	97.454	61.5063	4.13915	87.0176	99.803	67.8583	96.4687	68.555	65.0151	26.1168	217.653	209.723	60.6662	60.7087	433.4	70.4889	231.901	24.5952	91.6445	74.7437	64.8316	439.701	137.438	63.3272	75.8334	225.271	274.29	63.6799	83.5907	219.513	42.1901	16.3103	47.1219	86.415	57.8325	74.143	35.469	143.331	207.415
1700024F13Rik	28.6426	260.812	27.3361	102.789	92.6815	47.708	17.1231	48.5339	39.9904	47.9873	13.3249	63.9835	12.0783	41.6822	33.044	22.6911	2.20278	29.8295	47.4336	91.6445	80.4932	21.1556	40.0556	54.2273	44.8162	23.3334	13.7121	8.64525	22.2139	27.4819	2.13119	21.0951	22.0669	17.7818	40.6659	57.8325	18.1238	1.54213	75.0781	136.894
1700024G13Rik	7.49114	0	0	0	11.3277	29.6119	0	0	0	31.7335	0	39.3744	73.5678	188.602	7.68465	0	81.5028	0	0	0	5.74952	0	0	0	0	0	99.9028	0	0	24.0466	0	0	0	0	39.6493	55.2038	0	0	0	0
1700025G04Rik	25.9987	221.55	4.10042	2.06958	65.9069	53.1917	14.5864	8.38858	41.6227	126.934	1.59899	45.9369	36.2349	4.95235	215.939	23.4475	19.825	150.11	118.877	289.404	208.42	0.682438	26.4003	148.658	79.8897	38.5	0	55.0152	96.2602	5.72539	0	4.21901	21.1075	81.7965	90.4816	49.9463	39.5429	55.5168	30.7138	74.6696
1700025N23Rik	0	0	126.43	0	51.4897	10.9674	7.61028	17.9755	21.2194	35.6035	54.3655	1.6406	9.88224	1.23809	6.91618	0	0	0.962243	4.6848	4.8234	28.7476	32.757	17.2967	11.2194	64.3014	39.6667	0	12.5749	0	28.627	0	88.5993	46.0527	17.7818	18.2997	19.7156	11.5333	0	0	95.4111
1700028B04Rik	20.2702	10.5166	26.6527	11.7276	10.2979	14.2576	8.24447	11.9837	5.71292	10.8358	6.92894	16.406	8.78422	9.90469	7.68465	41.6004	2.20278	22.1316	11.712	20.9014	22.9981	1.36488	13.6553	14.9593	18.511	22.1667	7.83551	13.3608	16.2902	3.43524	0	12.657	8.63488	8.00183	11.1831	2.62875	9.88573	10.7949	3.41264	6.22246
1700028E10Rik	0.881311	0.701108	0	228.343	20.5959	35.0956	51.3694	39.5462	21.2194	15.4798	184.949	13.6717	45.0191	2.88887	19.2116	238.257	103.531	25.9806	28.6944	54.6652	20.1233	26.6151	30.0417	87.8856	87.6838	26.25	0	111.602	75.5273	13.7409	6.39358	132.899	8.63488	4.44546	85.3984	40.7456	21.4191	1.54213	119.443	89.1886
1700028P14Rik	5.28787	0	0	0	4.11918	57.0303	0	0	0	17.0278	0	31.7183	24.1566	0.825391	13.0639	0	55.0695	0	2.3424	0	0	0	0	0	0	0	254.654	179.193	0	22.9016	0	0	0	1.77818	12.1998	7.88625	0	0	0	0
1700029I15Rik	0	0	0	0	56.6387	24.6766	0	8.98777	10.6097	0.773989	0	1.6406	0	0	0.768465	7.5637	19.825	2.88673	18.7392	4.8234	7.1869	12.2839	49.1592	0	30.2022	2.91667	0	0	0	0	0	0	0.959431	10.6691	6.09989	35.4881	0	0	0	0
1700029J07Rik	66.9796	1.40222	1.36681	0	55.6089	136.544	4.43933	20.9715	17.9549	147.832	38.3757	69.999	64.7836	54.8885	53.7925	0.75637	72.6917	11.5469	144.643	48.234	5.74952	40.9463	96.4976	76.6662	139.32	56.0001	107.738	68.3761	254.719	161.456	159.84	0	47.9716	120.027	154.53	65.7188	18.9476	72.4802	3.41264	2.07415
1700030C10Rik	0	0.701108	4.10042	11.7276	0	0.548368	2.53676	1.19837	1.63226	0.773989	21.8528	2.18747	0	0	3.84232	3.02548	2.20278	42.3387	3.5136	67.5276	0	9.55413	0.910355	7.47963	19.4853	5.25001	0	1.57186	11.8474	46.9482	353.778	0	0	0	13.2164	6.57188	1.64762	0	6.82529	0
1700030J22Rik	0	0	0	156.598	0	33.4505	6.97609	8.98777	7.34518	38.6994	12.7919	0.546867	1.09803	0	1.53693	0	2.20278	17.3204	0	3.2156	0	8.87169	28.221	0	0	16.3334	3.91776	18.8624	8.88556	0	0	27.4236	0	0	0	0	0	0	0	0
1700030K09Rik	256.021	162.657	0	16.5566	62.8175	81.1585	168.06	241.471	49.784	156.346	140.178	124.139	0	111.428	99.9004	127.07	123.356	104.884	231.897	242.778	205.545	197.907	868.479	476.826	57.4816	102.667	0	39.2966	0	50.3834	392.14	200.403	101.7	27.5619	153.514	49.9463	33.7762	87.9015	201.346	0
1700034H15Rik	11.8977	7.71218	28.0195	8.2783	11.3277	6.58042	7.61028	16.7772	8.97744	9.28786	7.99493	22.4216	17.5684	12.3809	19.2116	21.9347	22.0278	17.3204	9.95519	14.4702	14.3738	53.9126	25.4899	13.0893	15.5882	29.75	1.95888	18.8624	5.92371	29.772	12.7872	50.6282	42.215	7.11274	9.14983	27.6019	18.1238	12.3371	6.82529	10.3708
1700037C18Rik	0	385.609	0	426.333	5.66387	4.38694	151.571	40.1454	84.0615	103.714	73.5533	49.2181	32.9408	343.363	26.8963	19.6656	35.2445	28.8673	36.8928	33.7638	2.87476	38.8989	80.1112	30.8535	11.6912	72.9168	47.0131	0	7.40463	117.943	0	139.227	51.8093	5.33455	12.1998	56.5181	44.4858	27.7584	119.443	64.2988
1700037H04Rik	5.72852	337.233	62.1897	205.578	202.355	74.0297	84.9814	40.1454	35.9098	82.8168	66.6244	55.2336	48.3132	124.221	72.2357	99.8409	55.0695	76.0172	142.301	70.7431	5.74952	15.6961	65.5456	159.877	14.614	65.3334	27.4243	80.951	155.497	4.58031	306.892	52.7377	42.215	174.262	280.595	105.15	97.2097	0	116.03	132.746
1700047I17Rik2	209.752	11.2177	4.10042	8.2783	94.2262	45.5146	107.178	0.599184	47.3356	334.363	63.9594	16.406	54.9014	137.84	0	48.4077	6.60834	26.9428	244.781	493.594	283.164	33.4394	85.5734	23.3738	104.246	113.167	86.1906	100.599	65.1608	65.2695	149.184	40.0806	0	43.5655	0	155.096	45.3096	6.16853	20.4759	70.5213
1700047M11Rik	167.449	0	0	4.13915	166.312	23.5798	0	0	0	183.435	0	18.5935	0	191.903	16.1378	0	138.775	2.88673	741.369	610.964	743.125	3.41219	0	0	0	18.0834	0	113.96	31.0995	18.3213	0	0	0	86.2419	56.9323	14.4581	0	0	0	0
1700048O20Rik	34.8118	9.81551	0	0	0.514897	13.7092	10.7812	5.39266	2.44839	5.41792	3.19797	3.82807	3.29408	13.2063	2.30539	0	4.40556	18.2826	4.6848	25.7248	2.87476	0.682438	1.82071	6.54467	17.5368	5.25001	1.95888	1.57186	0	2.29016	0	0	0	7.11274	56.9323	35.4881	9.88573	0	0	0
1700063D05Rik	76.2334	8.41329	0	6.89859	2.05959	53.1917	2.53676	7.19021	12.242	23.9936	2.13198	18.0466	7.68619	52.4123	9.99004	5.29459	52.8667	13.4714	618.979	713.863	373.719	6.14194	15.476	2.80486	6.81985	56.0001	246.819	57.373	32.5804	50.3834	0	0	5.75659	3.55637	12.1998	14.4581	0.823811	3.08426	23.8885	14.5191
1700066B19Rik	55.5226	21.0332	0	0	4.11918	12.0641	47.5642	32.9551	12.242	75.0769	34.1117	9.84361	74.6658	28.8887	16.1378	9.07644	41.8528	7.69794	13.4688	56.273	48.8709	21.838	81.9319	16.8292	55.5331	15.1667	0	88.0244	20.733	13.7409	61.8046	14.7666	25.9046	36.4528	14.2331	9.20063	4.94286	13.8792	10.2379	68.4471
1700066M21Rik	0	0.701108	45.1046	0	118.941	101.996	53.9061	15.5788	132.213	85.1388	29.3147	100.077	48.3132	214.189	43.8025	0	167.411	6.7357	313.296	242.778	113.553	1.36488	50.0695	30.8535	0	66.5001	119.492	150.899	121.436	11.4508	228.038	0	43.1744	245.389	15.2497	40.7456	261.148	43.1797	17.0632	0
1700071M16Rik	0	0	0	0	56.6387	46.6113	0	0	0	72.7549	0	0	135.057	28.0633	41.4971	0	28.6361	6.7357	40.992	75.5665	38.8092	10.919	0	0	0	28	0	0	8.88556	3.43524	0	0	0	25.7837	78.2819	73.605	0	0	0	0
1700086L19Rik	50.6754	0	0	0	74.1452	30.7086	0	0	0	43.3434	0	14.7654	0	0	0	0	0	0	0	0	0	0	0	0	0	15.1667	133.204	0	0	0	0	0	0	0	10.1665	6.57188	0	0	0	12.4449
1700086O06Rik	87.2498	0	0	0	4.63408	38.3858	4.43933	0.599184	7.34518	20.1237	4.26396	1.6406	15.3724	5.36504	13.8324	0	8.81112	10.5847	32.208	20.9014	14.3738	0	0	0	0.974264	9.33335	323.215	24.3639	37.0232	0	27.7055	0	0.959431	35.5637	44.7325	22.3444	99.6811	1.54213	3.41264	16.5932
1700088E04Rik	30.4052	9.81551	34.8535	2.06958	147.261	57.5786	0.63419	7.19021	2.44839	127.708	20.7868	121.405	43.9211	185.713	38.4232	9.83281	112.342	36.5652	278.745	268.502	961.607	58.0072	60.0834	0.934953	32.1507	67.6668	703.237	243.639	399.85	19.4663	4.26239	86.4898	11.5132	48.011	109.798	32.8594	13.181	13.8792	13.6506	0
1700094D03Rik	1545.82	1100.04	533.054	1330.74	1411.85	1284.28	864.4	852.64	983.438	1236.83	702.488	990.924	827.912	1970.21	883.735	1593.67	1074.96	752.474	965.654	1027.38	738.813	1079.62	698.242	735.808	804.742	695.334	1375.13	2872.58	895.961	780.943	1029.37	413.463	515.215	769.065	776.719	997.611	1390.59	547.457	1317.28	524.761
1700096K18Rik	0	56.0886	0	57.9481	8.75325	39.4825	68.4925	28.7609	36.7259	43.3434	69.2894	92.9675	12.0783	99.0469	97.595	43.1131	72.6917	82.7529	82.5695	16.078	185.422	5.4595	13.6553	57.0322	24.3566	19.8334	0	0	10.3665	80.1555	0	44.2997	3.83772	60.4583	68.1154	44.6888	78.262	50.8904	3.41264	126.523
1700099I09Rik	0.440655	0	0	0	4.63408	0	0	0	0	0	0	0	0	0	0	0	11.0139	0	2.3424	0	0	6.14194	6.37248	0	2.92279	7.00001	0	0	0	22.9016	0	0	143.915	0	7.11653	2.62875	0	0	13.6506	8.29662
1700101I11Rik	0	0	0	11.0377	0	0	1.26838	0	21.2194	8.51388	21.3198	6.56241	0	0	5.37925	63.5351	33.0417	0	0	0	14.3738	10.919	0	0	0	8.75001	0	0	0	0	0	0	24.9452	4.44546	2.0333	0	0	0	0	29.0382
1700108F19Rik	14.9823	3.50554	15.0349	12.4175	9.26815	9.32226	1.90257	5.39266	4.08065	6.9659	4.79696	12.5779	5.49014	6.60313	3.84232	16.6401	24.2306	7.69794	10.5408	11.2546	5.74952	10.2366	15.476	6.54467	14.614	25.6667	11.7533	19.6483	1.48093	12.5959	6.39358	2.10951	13.432	1.77818	9.14983	22.3444	0	0	0	6.22246
1700109H08Rik	2.64393	4.90775	0	0	9.78305	4.93531	23.465	28.1617	17.1387	9.28786	12.7919	5.46867	25.2546	1.23809	4.61079	23.4475	11.0139	7.69794	9.36959	0	12.9364	0.682438	41.8763	9.34953	28.2537	19.25	1.95888	1.57186	0	2.29016	0	25.3141	6.71602	5.33455	15.2497	7.88625	4.94286	3.08426	0	6.22246
1700110C19Rik	11.8977	30.8487	0	0	18.5363	8.77389	19.6599	23.9674	19.5871	24.7676	21.8528	28.4371	7.68619	9.0793	16.9062	3.78185	41.8528	7.69794	0.5856	8.03899	18.6859	68.9262	7.28284	63.5768	13.6397	58.9167	0	0	0	18.3213	0	94.9278	56.6064	13.3364	18.2997	27.6019	16.4762	1.54213	20.4759	0
1700110I01Rik	37.4557	22.4354	25.9693	35.1828	1.54469	13.7092	17.7573	37.7486	17.9549	39.4734	19.1878	16.406	21.9605	5.77774	23.0539	26.473	0	35.603	10.5408	17.6858	0	8.87169	25.4899	14.9593	20.4596	35	17.6299	8.64525	23.6948	0	0	8.43803	29.7424	10.6691	0	31.545	3.29524	10.7949	13.6506	33.1865
1700113A16Rik	99.1475	35.0554	112.761	0	108.643	49.3531	16.4889	0	4.08065	160.99	23.9848	41.5619	61.4895	32.1903	14.6008	3.78185	46.2584	132.79	22.2528	9.64679	33.0597	61.4194	57.3524	0	1.94853	7.00001	15.671	201.199	159.94	269.093	110.822	78.0518	208.197	40.8982	67.0987	30.2306	3.29524	13.8792	44.3644	16.5932
1700120C14Rik	65.6577	20.3321	15.7183	26.9045	87.0176	17.5478	19.6599	26.9633	24.4839	73.5289	68.7564	49.7649	49.4112	30.1268	74.5411	122.532	92.5167	266.541	48.6048	32.156	119.302	64.8316	29.1314	33.6583	13.6397	83.4168	0	61.3027	2.96185	53.8187	294.105	0	43.1744	87.131	33.5494	36.8025	65.081	84.8173	0	37.3348
1700123O20Rik	622.646	97.454	129.847	337.341	354.249	126.125	260.018	292.402	164.042	294.116	119.924	80.3895	210.821	505.965	142.166	152.787	145.383	66.3948	125.904	409.989	43.1214	355.55	84.663	176.706	301.048	100.917	166.505	477.847	288.781	101.912	530.667	213.06	197.643	239.166	380.226	102.521	484.401	180.429	214.997	128.598
1810009A15Rik	365.303	204.723	548.089	320.094	310.998	206.735	221.332	155.189	91.4067	162.538	142.843	243.903	249.252	297.966	242.066	179.26	96.9223	232.863	197.933	347.285	1385.63	87.352	508.888	198.21	92.5551	88.6668	368.269	429.905	259.162	210.694	166.233	44.2997	92.1054	70.2383	158.597	120.923	382.248	160.382	191.108	82.9662
1810010H24Rik	66.539	14.0222	151.032	0	10.2979	114.609	2.53676	20.9715	26.9323	32.5075	3.73097	218.2	94.4303	99.8723	69.9303	9.83281	11.0139	0.962243	10.5408	0	474.335	120.109	15.476	0	1.94853	0	1.95888	50.2997	0	1.14508	0	0	44.1338	5.33455	34.566	2.62875	0	0	3.41264	4.14831
1810011H11Rik	407.166	1763.29	1545.17	1817.09	1265.62	451.855	1153.59	648.318	1160.54	558.82	1545.69	976.158	1095.83	568.282	434.183	1232.88	671.848	678.381	55.632	17.6858	296.1	772.519	1392.84	704.955	1152.55	664.417	174.34	99.0274	47.3897	554.218	91.6413	909.198	356.908	394.757	324.311	402.199	293.277	626.106	549.436	638.84
1810013D15Rik	27.7613	14.0222	32.1199	17.9363	68.9962	18.6445	18.3915	6.59103	17.9549	34.0555	10.6599	32.812	16.4704	30.5395	36.1179	34.0367	22.0278	35.603	47.4336	14.4702	10.0617	17.0609	43.697	14.9593	16.5625	56.5834	19.5888	70.7339	34.0613	28.627	8.52478	6.32852	34.5395	32.8964	53.8823	44.6888	27.1858	21.5898	17.0632	35.2606
1810013L24Rik	90.3344	3.50554	157.866	223.514	285.768	75.1264	147.766	90.4769	137.926	157.894	83.1472	79.8426	137.253	14.0316	95.2897	48.4077	99.1251	119.318	95.4527	85.2133	61.8073	90.0818	157.491	142.113	231.875	155.167	0	7.85932	210.292	567.959	215.251	65.3947	98.8214	245.389	99.6315	120.923	2.47143	198.935	129.68	253.047
1810014B01Rik	90.775	4.90775	4.10042	13.1073	32.4385	61.4172	46.2958	63.5136	39.1743	35.6035	30.9137	30.6246	62.5875	54.4758	23.0539	57.4841	52.8667	12.5092	70.2719	9.64679	45.9961	12.9663	10.9243	114.999	32.1507	13.4167	9.79439	17.2905	34.0613	45.8031	2.13119	44.2997	74.8356	112.026	52.8657	40.7456	56.8429	1.54213	40.9517	26.964
1810019N24Rik	24.6767	0	0	0	0	16.451	0	0	6.52905	18.5757	2.13198	0	0	0	42.2656	2.26911	0	0	0	0	0	0	79.2009	9.34953	2.92279	0	0	0	0	0	0	0	0	39.1201	0	0	32.1286	0	0	41.4831
1810020O05Rik	0	0	0	0	0	0	0	0	0	46.4393	0	0	0	155.174	3.84232	0	8.81112	0	0	0	0	0	0	0	0	0	141.039	0	186.597	0	0	0	0	0	0	0	0	0	0	0
1810021B22Rik	63.4544	0	12.9847	0	2.05959	61.9656	6.97609	11.9837	23.6678	0	20.7868	12.0311	90.0382	22.6983	7.68465	96.059	26.4334	42.3387	0	0	5.74952	12.2839	5.46213	32.7234	0.974264	15.75	0	33.7951	8.88556	5.72539	36.2303	52.7377	0	2.66728	12.1998	10.515	0	38.5533	6.82529	12.4449
1810022K09Rik	361.337	186.495	307.531	206.958	269.291	201.799	220.064	234.281	142.823	155.572	112.462	348.355	706.031	380.505	206.717	212.54	156.397	130.865	255.907	627.042	428.339	165.832	144.746	104.715	161.728	61.2501	564.157	787.504	835.243	95.0415	460.338	282.674	408.718	172.484	344.644	147.21	74.143	158.84	98.9666	201.193
1810024B03Rik	33.4898	66.6052	71.7573	0	48.9152	46.6113	25.3676	7.19021	6.52905	32.5075	3.19797	7.10928	8.78422	27.2379	15.3693	21.9347	0	12.5092	9.36959	0	0	58.0072	0.910355	0.934953	5.84559	5.83334	27.4243	33.7951	2.96185	3.43524	4.26239	6.32852	9.59431	10.6691	5.08324	1.31438	29.6572	7.71066	47.777	14.5191
1810026B05Rik	228.26	249.594	263.793	296.639	268.261	239.637	112.252	122.833	173.02	140.092	140.178	83.1238	109.803	150.221	128.334	342.636	200.453	181.864	134.102	221.876	398.154	182.893	387.811	137.438	188.033	162.75	1.95888	225.562	324.323	150.005	85.2478	42.1901	152.55	121.806	138.264	136.695	101.329	109.491	167.22	184.6
1810030O07Rik	22.4734	337.934	0	458.066	277.53	155.737	262.555	272.629	400.72	270.122	248.909	172.81	77.9599	203.046	275.879	227.667	200.453	92.3753	223.113	205.798	491.584	447.679	190.264	293.575	444.265	193.667	95.985	102.171	635.318	293.14	191.807	322.755	679.277	112.915	148.431	312.821	250.438	32.3848	348.09	290.382
1810032O08Rik	18.5075	9.81551	22.5523	107.618	7.72346	20.838	78.0053	29.36	53.0485	57.2752	25.0508	7.10928	23.0586	45.8092	21.517	3.78185	35.2445	12.5092	38.6496	14.4702	28.7476	8.18925	20.0278	19.634	6.81985	13.4167	0	88.0244	50.3515	74.4301	38.3615	40.0806	26.8641	68.4601	33.5494	40.7456	37.0715	98.6964	68.2529	64.2988
1810037I17Rik	878.226	376.495	587.043	171.775	1158.52	485.306	217.527	216.905	180.365	380.028	128.985	529.914	693.953	980.565	594.792	326.752	339.228	101.036	686.323	1004.87	1053.6	119.427	43.697	236.543	197.776	170.334	1512.25	1168.68	885.594	435.13	232.3	348.069	432.703	459.661	328.377	282.591	969.625	316.137	273.011	178.377
1810041H14Rik	37.0151	24.5388	0	50.3597	0.514897	1.6451	5.70771	5.99184	5.71292	5.41792	1.59899	2.73434	0	7.84121	11.527	3.02548	0	1.92449	6.44159	1.6078	5.74952	7.50681	0	0	0.974264	2.33334	0	30.6514	31.0995	11.4508	0	2.10951	0	0.889092	0	1.31438	0.823811	0	34.1264	0
1810041L15Rik	76.2334	0.701108	0	0	0.514897	58.127	13.318	0.599184	0.816131	171.825	1.06599	103.905	130.665	32.1903	67.6249	0	99.1251	0.962243	185.635	3.2156	2.87476	0	0	0.934953	0	25.0834	11.7533	51.8715	60.718	51.5285	0	0	3.83772	129.807	93.5316	32.8594	0	0	0	0
1810043G02Rik	273.647	126.199	429.177	318.025	77.7495	330.666	339.291	181.553	253.001	321.979	243.046	456.087	294.271	333.871	188.274	192.874	176.222	222.278	284.601	38.5872	97.7418	367.834	60.9938	315.079	198.75	134.75	560.239	141.468	130.322	106.492	336.729	381.821	769.464	379.642	193.163	227.387	100.505	202.019	344.677	99.5594
1810044D09Rik	0	0	0	151.769	4.11918	5.48368	9.51284	2.39674	17.1387	24.7676	4.79696	6.01554	55.9994	10.3174	35.3494	0	24.2306	1.92449	0	0	146.613	0	0	36.4632	29.2279	1.16667	54.8486	0	65.1608	2.29016	0	0	0.959431	14.2255	18.2997	23.6588	0	0	20.4759	4.14831
1810055G02Rik	111.045	26.6421	38.2706	0	38.6173	135.995	34.2462	0	0	198.141	89.0102	73.2802	83.4501	246.379	100.669	3.78185	13.2167	16.3581	166.31	81.9977	1.43738	0	60.9938	85.0808	0	60.6667	450.542	140.682	0	0	0	0	0	77.351	109.798	67.0331	26.3619	0	0	10.3708
1810058I24Rik	438.893	175.277	319.833	527.742	98.3454	311.473	237.187	150.395	180.365	246.902	253.173	225.856	208.625	384.22	291.248	163.376	253.32	236.712	313.881	734.764	396.717	397.861	142.926	275.811	207.518	86.3334	826.646	1006.78	639.76	344.669	458.207	402.916	817.435	372.53	334.477	381.169	477.81	346.98	354.915	275.863
2010001A14Rik	1.76262	9.1144	97.7266	15.8667	5.14897	9.87063	5.07352	0	0	3.86994	4.79696	74.374	8.78422	28.8887	7.68465	0	19.825	1.92449	31.6224	22.5092	24.4354	4.77706	0	8.41458	3.89706	1.75	127.327	7.07339	0	3.43524	2.13119	0	0	24.0055	18.2997	10.515	0	0	0	0
2010016I18Rik	0.440655	123.395	133.947	104.859	0.514897	1.6451	10.7812	0.599184	18.771	0.773989	4.79696	48.6712	2.19605	28.0633	1.53693	0	6.60834	170.317	0	9.64679	0	10.919	6.37248	44.8778	0	1.75	0	0	0	1.14508	4.26239	48.5187	0	31.1182	6.09989	7.88625	0	135.708	34.1264	2.07415
2010107E04Rik	1422	360.369	631.464	739.528	1563.23	834.616	282.849	266.637	263.61	603.711	251.041	1083.34	666.502	2063.06	642.437	316.163	618.981	252.108	639.475	836.055	1326.7	329.617	427.867	412.314	266.948	153.417	5367.33	3580.71	1452.79	985.912	854.609	400.806	1232.87	926.434	661.838	637.472	890.539	279.126	590.387	526.835
2010109A12Rik	73.1488	43.4687	0	95.2005	1.02979	83.9003	28.5385	36.5503	13.8742	19.3497	17.5888	0	0	0	31.5071	40.0876	22.0278	107.771	8.78399	20.9014	0	0	0	19.634	0	43.7501	0	0	0	0	0	0	0	0	11.1831	11.8294	0	53.9746	6.82529	0
2010109I03Rik	4.84721	144.428	19.1353	149.699	10.8128	30.7086	27.2702	38.947	16.3226	43.3434	14.9239	33.9058	49.4112	22.2856	51.4872	176.991	19.825	19.2449	44.5056	67.5276	35.9345	21.838	42.7867	26.1787	39.9448	88.0834	41.1364	7.85932	22.2139	40.0777	17.0496	16.8761	40.2961	16.8928	46.7658	48.6319	6.59049	26.2162	17.0632	43.5572
2010111I01Rik	616.477	84.1329	1167.94	916.132	162.708	321.344	114.788	95.8695	122.42	345.973	220.66	393.198	300.859	404.442	385.001	108.917	136.572	254.994	646.502	1075.62	185.422	186.988	209.382	207.56	532.923	94.5001	628.8	1033.5	731.578	277.109	8.52478	780.518	1087.04	399.202	291.778	333.851	520.648	296.089	443.644	632.617
2010300C02Rik	0.440655	16.8266	60.1394	0	98.3454	64.7074	6.3419	0	0	96.7486	15.9899	7.10928	0	1.23809	9.22158	0	39.65	104.884	8.78399	0	10.0617	27.9799	3.64142	6.54467	6.81985	0	0	15.7186	0	0	0	12.657	0	7.11274	44.7325	35.4881	0	16.9635	0	16.5932
2010315B03Rik	66.539	1.40222	115.495	2.75943	148.805	28.5151	91.3233	148.598	167.307	203.559	155.635	23.5153	211.919	109.777	166.757	477.27	85.9084	160.695	99.5519	234.739	646.821	22.5204	91.9459	49.5525	33.125	147.584	111.656	15.7186	118.474	64.1244	0	40.0806	71.9573	73.7947	38.6326	103.836	56.0191	124.913	116.03	64.2988
2200002D01Rik	0	0	0	140.731	4.11918	52.6433	1.90257	5.39266	0	0	0	1.6406	2.19605	7.84121	5.37925	0	6.60834	0	19.3248	0	0	4.09463	0.910355	0	0	13.4167	0	0	34.0613	1.14508	0	0	0	15.1146	1.01665	7.88625	0	12.3371	0	0
2210016F16Rik	576.818	391.218	856.304	874.051	683.269	386.051	322.168	343.932	381.133	139.318	407.741	539.211	501.798	718.09	412.666	369.865	359.053	266.541	292.8	221.876	169.611	574.612	928.562	723.654	161.728	436.334	1004.9	561.155	738.982	579.41	347.385	487.296	356.908	224.051	345.66	310.193	805.687	240.573	600.625	389.941
2210016L21Rik	293.036	126.199	71.0739	317.335	318.721	117.899	68.4925	107.853	109.362	139.318	147.64	482.884	130.665	236.887	156.767	36.3058	63.8806	162.619	176.851	347.285	136.551	46.4058	24.5796	172.966	260.129	142.917	358.475	400.039	75.5273	293.14	0	107.585	71.9573	152.035	387.343	184.013	298.219	47.8061	109.205	350.532
2210408F21Rik	53.76	18.9299	0	95.8903	39.1322	25.2249	38.0514	17.3764	23.6678	56.5012	12.2589	91.3268	205.331	175.396	56.8664	62.0224	19.825	6.7357	38.6496	24.117	30.185	65.514	0	3.73981	63.3272	11.0833	191.97	63.6605	7.40463	51.5285	0	0	5.75659	141.366	103.698	86.7488	147.462	13.8792	47.777	56.0022
2210408I21Rik	11.457	4.90775	165.383	100.719	0	57.0303	5.70771	43.7405	40.8065	37.9254	34.6447	22.9684	7.68619	0.412696	16.9062	24.2038	19.825	74.0927	49.1904	32.156	4.31214	1.36488	85.5734	7.47963	39.9448	52.5001	0	0	0	0	51.1487	0	7.67545	42.6764	10.1665	39.4313	2.47143	0	0	78.8179
2210416O15Rik	142.332	117.786	0	0	231.189	119.544	22.8308	0	0.816131	280.184	0	123.045	76.8619	165.078	155.23	0	154.195	89.4886	329.107	360.147	155.237	0	0	0	0	65.3334	191.97	99.8134	183.635	270.238	0	0	0	383.199	240.945	208.986	91.443	0	0	0
2210418O10Rik	24.2361	11.2177	2.73361	4.13915	33.4683	69.0944	10.147	37.7486	122.42	24.7676	40.5076	38.8276	97.7244	7.42852	35.3494	13.6147	63.8806	31.754	104.237	33.7638	61.8073	26.6151	30.0417	21.5039	44.8162	35	31.342	50.2997	77.0082	87.026	70.3294	4.21901	24.9452	98.6892	55.9156	55.2038	10.7095	9.25279	20.4759	31.1123
2300009A05Rik	23.3547	29.4465	0	239.381	66.9366	138.189	37.4172	70.1046	22.0355	77.3989	82.0813	86.9519	148.234	97.3961	73.0042	7.5637	63.8806	13.4714	123.561	115.762	100.617	53.9126	23.6692	11.2194	6.81985	6.41667	583.746	194.911	165.864	34.3524	100.166	2.10951	28.7829	85.3528	178.93	64.4044	16.4762	24.6741	6.82529	93.337
2310001H17Rik	0	66.6052	0	0	4.63408	3.29021	6.3419	0	3.26452	2.32197	1.06599	18.5935	63.6856	19.8094	21.517	7.5637	13.2167	8.66019	0.5856	0	1.43738	10.919	5.46213	10.2845	5.84559	4.08334	0	22.792	29.6185	1.14508	0	80.1613	6.71602	24.0055	0	7.88625	4.11905	4.6264	6.82529	35.2606
2310009B15Rik	18.9482	9.1144	168.801	46.9104	64.8771	21.3864	29.8069	24.5666	12.242	68.885	31.4467	1.09373	8.78422	42.0949	5.37925	10.5892	46.2584	3.84897	36.8928	83.6055	10.0617	45.0409	3.64142	2.80486	4.87132	30.3334	80.314	181.55	0	219.855	0	44.2997	32.6207	23.1164	65.0654	78.8625	23.0667	0	23.8885	35.2606
2310010J17Rik	16.3043	9.81551	21.8689	0	11.8426	6.58042	3.17095	3.59511	1.63226	20.1237	14.9239	64.5303	5.49014	15.2697	13.0639	16.6401	17.6222	11.5469	25.1808	53.0574	4.31214	12.9663	38.2349	17.7641	0.974264	0.583334	27.4243	42.4403	28.1376	10.3057	10.656	16.8761	5.75659	12.4473	22.3662	3.94313	37.8953	3.08426	10.2379	2.07415
2310011J03Rik	102.232	241.181	269.261	199.369	61.2728	213.315	313.29	430.214	262.794	251.546	237.183	83.1238	237.174	132.888	229.771	208.758	277.55	62.5458	402.307	229.915	140.863	452.456	160.222	88.8206	92.5551	246.167	205.682	25.1498	516.843	195.808	765.099	0	450.933	260.504	252.129	168.24	240.553	439.508	273.011	288.307
2310016G11Rik	2.64393	0	0	0	0	89.384	0	0	0	47.2133	0.532995	3.82807	2.19605	11.9682	8.45311	0	11.0139	0	40.992	14.4702	15.8112	0	0.910355	0	1.94853	15.75	0	12.5749	0	4.58031	0	0	0	16.0037	18.2997	7.88625	8.23811	0	0	0
2310022A10Rik	120.74	70.8119	61.5063	21.3856	52.5195	123.383	44.3933	206.719	122.42	133.9	205.203	89.6862	103.215	108.126	61.4772	96.059	61.6778	296.371	200.275	88.4289	43.1214	457.916	41.8763	60.772	109.118	205.334	52.8897	45.5841	31.0995	150.005	6.39358	71.7233	165.982	91.5765	92.5149	166.926	150.757	37.0112	54.6023	76.7437
2310022B05Rik	285.985	49.0775	0	25.5248	233.763	231.411	81.8105	26.9633	18.771	452.009	62.3604	196.325	293.173	81.7137	158.304	77.1498	191.642	17.3204	921.734	789.429	774.747	216.333	110.153	102.845	139.32	99.1668	293.832	435.406	345.056	570.249	95.9037	151.885	30.7018	643.703	526.623	370.654	152.405	55.5168	150.156	151.413
2310030G06Rik	0	0	0	0	0	64.7074	0	0	0	0	0	1.6406	0	94.0946	6.91618	0	2.20278	0	0	0	0	0	0	0	0	0	92.0673	0	20.733	0	0	0	0	3.55637	3.04994	14.4581	0	0	0	0
2310033P09Rik	197.854	471.144	374.505	13.1073	224.495	222.089	164.889	240.872	136.294	159.442	259.569	80.3895	284.389	129.999	163.683	124.801	92.5167	166.468	151.085	136.663	120.74	201.319	203.92	58.9021	102.298	250.25	272.284	132.823	303.59	54.9638	479.519	202.513	272.478	208.048	250.095	178.755	166.41	175.803	167.22	211.564
2310035C23Rik	381.608	201.218	21.1855	181.433	253.844	189.735	185.183	362.507	227.701	107.584	210	188.669	239.37	281.871	165.988	446.258	185.033	467.65	243.609	344.069	201.233	391.037	253.079	393.615	204.596	267.75	170.422	144.611	232.505	431.695	262.137	143.447	385.691	179.597	228.746	362.768	228.196	251.368	269.599	292.456
2310039H08Rik	153.348	103.764	66.9735	64.8467	272.896	76.7715	29.1727	58.1209	35.9098	75.0769	20.2538	300.777	62.5875	156.412	146.777	31.0112	46.2584	4.81121	117.12	144.702	22.9981	34.8043	2.73106	174.836	17.5368	19.25	857.988	787.504	445.759	183.213	166.233	137.118	30.7018	117.36	103.698	57.8325	164.762	0	37.5391	12.4449
2310039L15Rik	7.05049	7.01108	3.41701	17.2465	6.17877	11.5157	11.4154	3.59511	8.97744	13.1578	9.59391	8.74988	2.19605	2.88887	7.68465	11.3456	28.6361	19.2449	7.61279	12.8624	43.1214	13.6488	8.19319	10.2845	5.84559	18.0834	15.671	8.64525	11.8474	5.72539	17.0496	16.8761	0.959431	5.33455	4.06659	7.88625	4.94286	7.71066	0	4.14831
2310040G24Rik	127.79	152.14	0	0	148.805	119.544	85.6156	94.6712	48.1517	19.3497	67.1574	16.406	161.41	91.6184	196.727	49.9204	35.2445	224.203	18.7392	0	4.31214	246.36	51.8902	57.9671	215.312	58.3334	301.667	22.792	223.62	10.3057	185.414	14.7666	129.523	0	5.08324	55.2038	28.8334	126.455	68.2529	105.782
2310057M21Rik	151.145	110.775	12.3013	240.071	24.7151	31.257	43.7591	50.9307	61.2098	113.776	78.8833	51.4055	29.6467	324.379	94.5212	68.0733	74.8945	70.2437	118.877	57.8808	209.857	227.934	86.4837	37.3981	64.3014	179.084	82.2729	53.4434	231.025	99.6218	360.172	164.542	77.7139	88.0201	132.164	74.9194	523.12	27.7584	17.0632	60.1505
2310061I04Rik	121.18	23.8377	0	0	230.674	216.057	287.288	147.399	192.607	345.199	174.289	44.2963	383.211	209.237	155.998	138.416	165.208	54.8478	248.294	207.406	81.9306	55.2774	42.7867	38.3331	169.522	149.917	685.607	262.501	213.253	286.27	0	46.4092	89.2271	612.585	252.129	245.788	181.238	123.371	81.9034	199.119
2310068J16Rik	0	0	4.78382	0	2.05959	8.22552	10.7812	1.19837	0.816131	10.0619	1.59899	0	10.9803	0	7.68465	3.02548	4.40556	0.962243	9.95519	3.2156	20.1233	0	0.910355	6.54467	0	0	0	12.5749	37.0232	57.2539	0	0	0	0	0	18.4013	49.4286	0	10.2379	0
2410002F23Rik	202.261	124.797	253.542	53.809	149.32	192.477	136.985	171.966	168.939	208.203	261.701	98.4361	137.253	138.253	232.076	360.789	295.172	282.899	219.6	138.271	171.048	279.117	100.139	257.112	220.184	226.334	80.314	216.131	75.5273	246.192	219.513	343.85	169.819	376.975	207.396	135.381	165.586	169.635	180.87	315.271
2410004B18Rik	40.5403	167.565	10.9344	0	99.3752	132.705	77.3711	73.6997	54.6808	159.442	78.3503	239.528	30.7448	183.65	120.649	55.9714	191.642	233.825	120.048	138.271	44.5588	109.19	13.6553	156.137	140.294	32.0834	150.834	265.645	32.5804	108.782	147.052	175.089	112.253	138.698	65.0654	43.3744	17.3	266.789	58.0149	120.301
2410004P03Rik	24.2361	0	4.78382	6.20873	45.8259	135.995	11.4154	11.3845	29.3807	202.011	7.46193	173.904	160.312	201.808	27.6647	7.5637	213.67	9.62243	101.894	24.117	22.9981	2.04731	8.19319	9.34953	12.6654	22.75	583.746	4.71559	339.132	121.378	0	6.32852	16.3103	37.3419	185.03	31.545	0	15.4213	6.82529	10.3708
2410006H16Rik	190.804	225.056	717.573	956.144	195.146	253.346	558.087	455.979	325.636	425.694	862.919	382.26	422.74	92.0311	274.342	485.59	279.753	271.352	203.203	173.642	192.609	236.123	373.246	144.918	307.868	223.417	97.9439	194.911	383.56	360.7	228.038	417.682	804.003	351.191	413.776	676.903	1140.15	564.42	576.737	603.579
2410015M20Rik	915.682	337.233	557.657	878.88	665.247	507.24	302.508	254.653	159.962	472.907	286.218	1004.6	240.468	894.311	345.041	479.539	178.425	93.3376	540.508	945.386	1010.48	232.029	761.057	282.356	370.22	98.0001	1355.54	1398.96	690.112	519.866	6.39358	470.42	261.925	468.552	490.024	331.223	708.477	676.996	375.391	669.952
2410021H03Rik	13.2197	5.60886	3.41701	3.44929	3.60428	6.03205	1.90257	5.39266	4.08065	3.86994	10.1269	6.56241	9.88224	1.23809	3.84232	14.371	2.20278	6.7357	13.4688	78.7821	51.7457	4.77706	13.6553	9.34953	9.74264	8.16668	1.95888	3.14373	0	27.4819	0	6.32852	14.3915	4.44546	0	6.57188	0.823811	20.0477	0	18.6674
2410022M11Rik	44.9469	121.993	0	0	13.3873	21.9347	98.9336	29.36	41.6227	33.2815	94.8731	33.9058	29.6467	46.2219	43.8025	53.7023	37.4472	34.6407	25.7664	6.4312	15.8112	0	225.768	51.4224	54.5588	9.33335	62.6841	0	77.0082	34.3524	0	82.2708	29.7424	66.6819	119.964	139.324	93.0906	24.6741	10.2379	22.8157
2410089E03Rik	64.7764	36.4576	102.51	46.9104	164.767	106.932	60.8822	143.804	77.5324	58.8231	104.467	52.4993	119.685	49.5235	68.3934	60.5096	127.761	230.938	235.411	147.917	94.867	88.0345	546.213	99.1051	71.1213	161	172.381	117.89	247.315	115.653	240.825	86.4898	100.74	109.358	165.714	161.668	23.8905	146.503	54.6023	29.0382
2410131K14Rik	105.317	51.882	198.87	33.8031	91.6517	194.671	118.593	160.581	63.6582	113.776	99.1371	262.496	43.9211	119.682	310.46	62.7787	57.2723	24.0561	115.949	73.9587	116.428	190.4	451.536	131.828	195.827	101.5	3.91776	128.107	183.635	28.627	240.825	729.89	4.79716	86.2419	143.347	166.926	142.519	127.997	85.3161	49.7797
2500002B13Rik	7.9318	30.8487	3.41701	4.13915	11.8426	30.7086	4.43933	10.7853	8.16131	27.0896	21.3198	73.8271	18.6665	41.2696	17.6747	8.32007	8.81112	40.4142	12.8832	6.4312	22.9981	8.18925	25.4899	18.6991	24.3566	11.0833	7.83551	3.14373	77.0082	26.3368	21.3119	46.4092	9.59431	14.2255	13.2164	9.20063	10.7095	16.9635	44.3644	0
2500004C02Rik	42.7436	24.5388	8.88424	11.0377	36.5577	53.1917	23.465	31.7568	38.3582	67.337	15.4569	45.39	42.8231	148.57	31.5071	126.314	35.2445	21.1693	26.352	20.9014	45.9961	15.6961	16.3864	8.41458	15.5882	107.333	13.7121	64.4464	1.48093	29.772	0	6.32852	47.9716	35.5637	46.7658	63.09	14.8286	16.9635	13.6506	20.7415
2510002D24Rik	332.254	147.233	6.83403	33.1132	181.759	300.506	153.474	55.125	248.92	58.8231	225.457	615.226	46.1171	223.681	383.464	233.718	200.453	458.99	115.949	197.759	53.183	153.548	20.9382	169.227	199.724	172.667	523.02	122.605	201.406	69.8498	166.233	246.812	557.43	205.38	193.163	247.103	268.562	7.71066	163.807	163.858
2510009E07Rik	304.934	475.351	133.947	824.381	194.116	364.665	386.221	217.504	277.485	167.182	197.741	178.279	306.35	111.84	200.569	283.639	279.753	70.2437	326.179	266.895	304.724	414.24	203.009	457.192	719.007	366.917	370.228	359.171	287.3	245.047	6.39358	181.418	304.14	284.509	316.177	323.336	302.339	575.215	426.58	460.462
2510039O18Rik	57.7259	92.5462	435.328	83.4729	77.2346	268.152	337.389	261.844	147.72	150.928	528.198	118.67	317.33	245.554	280.49	304.817	292.97	239.598	90.7679	117.369	97.7418	421.746	238.513	251.502	296.176	217.584	160.628	199.627	334.689	81.3006	319.679	170.87	111.294	179.597	157.58	207.671	443.21	462.64	317.376	184.6
2610002M06Rik	102.673	0	154.449	0	145.201	105.287	47.5642	38.3478	75.084	30.9595	39.9746	83.1238	119.685	42.0949	86.8365	37.8185	63.8806	25.0183	22.8384	14.4702	1.43738	97.5886	9.10355	143.048	20.4596	58.3334	1.95888	198.841	45.9087	42.3679	183.283	0	28.7829	128.918	43.7158	57.8325	25.5381	21.5898	10.2379	37.3348
2610005L07Rik	650.848	937.381	648.549	363.555	624.055	373.439	204.843	333.746	300.336	697.364	310.203	820.301	507.289	737.9	684.702	144.467	220.278	229.976	332.621	249.209	668.381	231.346	267.644	452.517	303.97	423.501	313.42	558.798	192.52	371.005	283.449	354.397	180.373	432.099	364.976	561.238	471.22	132.623	156.982	371.274
2610008E11Rik	121.621	239.078	42.371	162.117	84.4432	199.606	80.5421	29.36	88.9583	91.3307	216.929	235.153	80.156	71.809	129.871	106.648	224.683	85.6396	166.31	22.5092	20.1233	133.758	148.388	103.78	33.125	142.917	0	30.6514	47.3897	62.9793	0	21.0951	4.79716	94.2438	160.63	174.812	3.29524	152.671	10.2379	76.7437
2610021A01Rik	11.457	65.9041	5.46722	0	282.679	80.6101	31.7095	49.7323	79.1647	84.3648	26.6498	97.8893	142.744	26.8252	47.6448	58.2405	121.153	33.6785	134.688	200.975	50.3083	24.5678	338.652	1.86991	52.6103	26.25	139.08	73.0917	65.1608	103.057	0	10.5475	185.17	81.7965	59.9822	24.9731	51.9001	98.6964	0	141.043
2610035D17Rik	113.248	276.236	0	55.8785	70.026	49.3531	12.6838	20.3723	54.6808	111.454	49.0356	392.104	109.803	407.743	198.264	342.636	55.0695	58.6968	178.608	323.168	73.3063	50.5004	14.5657	0.934953	8.76838	7.00001	0	46.37	10.3665	17.1762	0	2.10951	0	219.606	113.865	57.8325	33.7762	0	47.777	6.22246
2610042L04Rik	79.7586	198.413	431.911	102.099	15.4469	55.3852	46.2958	88.6793	31.8291	35.6035	117.792	41.5619	43.9211	73.0471	101.437	154.3	8.81112	66.3948	5.2704	0	56.0578	348.726	284.031	213.169	649.834	93.3335	0	146.969	143.65	38.9327	57.5422	16.8761	128.564	25.7837	77.2652	47.3175	519.825	46.264	34.1264	122.375
2610044O15Rik8	63.0137	68.0074	10.251	0	45.8259	124.48	37.4172	156.387	57.9453	196.593	70.3554	136.717	220.703	146.507	63.7826	66.5606	33.0417	23.0938	111.85	225.092	125.052	58.0072	56.442	71.0565	13.6397	53.6667	1.95888	266.431	20.733	35.4974	29.8367	59.0662	34.5395	85.3528	77.2652	32.8594	5.76667	4.6264	129.68	49.7797
2610203C22Rik	265.715	324.613	377.238	260.077	42.2216	83.3519	246.066	152.792	321.556	143.188	121.523	59.0617	71.3718	195.618	19.2116	192.874	83.7056	159.732	10.5408	40.195	30.185	174.704	483.398	332.843	226.029	154.584	39.1776	95.8837	34.0613	137.409	53.2798	126.57	108.416	144.922	91.4983	136.695	247.967	218.983	201.346	178.377
2610301B20Rik	133.519	32.2509	275.411	248.349	171.461	159.027	97.031	85.6834	69.3711	390.864	78.3503	253.746	29.6467	361.109	120.649	83.2007	149.789	25.9806	166.896	369.794	33.0597	160.373	39.1453	43.0079	28.2537	57.1667	487.761	48.7278	29.6185	295.43	0	286.893	45.0933	198.268	104.715	111.722	98.8573	97.1543	0	103.708
2610306M01Rik	100.91	3.50554	6.15063	0	7.20856	41.676	19.0257	43.1413	0	37.1515	38.9086	281.09	23.0586	103.174	99.9004	4.53822	19.825	0.962243	59.7312	8.03899	14.3738	10.919	16.3864	24.3088	33.125	15.75	152.792	96.6696	35.5422	25.1917	57.5422	0	0.959431	19.56	82.3484	34.1738	0	24.6741	23.8885	0
2610316D01Rik	14.5416	0	0	0	40.162	34.5472	0	1.19837	0	17.0278	0	5.46867	98.8224	39.6188	8.45311	0	0	7.69794	45.0912	53.0574	14.3738	3.41219	0	0	0	1.16667	1.95888	0.785932	0	24.0466	0	0	0.959431	31.1182	6.09989	6.57188	12.3572	1.54213	0	0
2610318N02Rik	0	0	0	0	0	0.548368	0	0	0	0	0	11.4842	0	166.316	6.91618	0	0	0	1.1712	0	0	0	0	0	0	0	0	0	0	13.7409	0	0	0	8.89092	0	0	47.781	0	0	0
2610507B11Rik	757.487	295.867	37.5872	502.217	457.744	542.884	300.606	207.917	301.152	499.223	247.843	759.599	360.153	569.107	600.171	385.749	475.8	390.671	458.524	430.89	424.027	239.536	204.83	228.129	364.375	320.25	203.723	334.807	462.049	291.995	607.39	364.945	158.306	734.39	378.193	469.232	210.072	202.019	337.852	481.204
2610524H06Rik	256.461	5.60886	5.46722	0	187.938	91.5775	11.4154	5.99184	7.34518	84.3648	12.7919	154.763	20.8625	42.9203	90.6789	51.4332	48.4611	17.3204	101.894	209.014	122.177	36.8516	50.9799	14.0243	8.76838	15.1667	242.901	459.77	151.055	185.503	8.52478	90.7088	9.59431	12.4473	81.3318	34.1738	278.448	41.6376	71.6655	66.3729
2610528A11Rik	0.440655	91.144	695.704	0	23.1704	42.7727	234.016	133.618	52.2324	41.7954	136.447	21.8747	142.744	200.157	45.3394	49.9204	57.2723	34.6407	3.5136	0	852.366	105.095	14.5657	68.2516	187.059	167.417	0	117.89	202.887	143.135	319.679	314.317	14.3915	34.6746	55.9156	21.03	300.691	194.309	105.792	176.303
2700038G22Rik	1.76262	2.80443	10.9344	203.508	5.66387	23.5798	10.147	1.79755	36.7259	95.2006	35.7107	73.2802	32.9408	3.30156	84.5311	161.863	59.475	30.7918	20.496	11.2546	25.8728	8.87169	23.6692	64.5118	27.2794	26.8334	0	58.159	0	3.43524	31.9679	25.3141	16.3103	80.9074	44.7325	9.20063	13.181	3.08426	136.506	29.0382
2700046A07Rik	0	0	0	0	0	7.67715	0	0	0	0	0	8.20301	106.509	0	2.30539	0	8.81112	0	132.345	67.5276	30.185	0	0	0	0	0	0	0	0	0	0	0	0	20.4491	1.01665	15.7725	0	0	0	0
2700046G09Rik	0	32.2509	0	0	12.8724	0.548368	12.6838	29.36	22.0355	34.8295	34.1117	58.5148	66.9797	65.6186	7.68465	3.78185	26.4334	5.77346	37.4784	12.8624	4.31214	32.757	17.2967	0	27.2794	36.75	68.5607	50.2997	34.0613	14.886	138.528	71.7233	3.83772	51.5673	14.2331	46.0031	0	118.744	3.41264	6.22246
2700049A03Rik	163.043	77.1218	51.9386	209.027	126.665	354.246	111.617	182.152	183.629	158.668	119.924	108.28	170.194	201.808	275.11	209.515	211.467	307.918	145.814	27.3326	96.3044	106.46	137.464	133.698	178.29	151.084	176.299	199.627	285.819	13.7409	189.676	364.945	23.9858	76.4619	114.881	145.896	82.3811	371.654	167.22	99.5594
2700062C07Rik	26.88	136.015	218.006	538.09	84.4432	95.9644	142.693	150.994	104.465	176.469	148.706	147.654	73.5678	209.237	135.25	251.115	48.4611	247.296	196.176	130.232	47.4335	128.298	399.646	74.7963	80.8639	162.75	526.938	73.8776	71.0845	294.285	0	156.104	149.671	144.033	119.964	69.6619	103.8	220.525	122.855	91.2628
2700081O15Rik	167.008	79.9263	294.547	55.1887	34.4981	81.1585	26.0018	7.19021	17.9549	103.714	38.9086	14.2186	14.2744	10.7301	38.4232	11.3456	37.4472	54.8478	129.417	114.154	27.3102	49.1355	39.1453	57.9671	25.3309	106.75	139.08	12.5749	38.5041	62.9793	0	0	25.9046	143.144	116.914	92.0063	425.086	13.8792	92.1414	0
2700097O09Rik	449.469	293.764	37.5872	62.7771	185.363	99.2546	213.088	119.238	66.9227	123.838	121.523	106.092	232.782	73.8725	132.176	234.475	204.858	150.11	211.987	305.482	231.418	297.543	69.187	58.9021	165.625	221.667	45.0542	451.911	90.3365	237.031	87.3789	223.608	70.9979	199.157	175.88	135.381	32.1286	192.766	54.6023	47.7056
2700099C18Rik	0	0	0	0.689859	108.128	72.3846	33.6121	0	0.816131	26.3156	0	0	292.075	68.9202	9.22158	0	13.2167	0.962243	14.0544	20.9014	661.194	0	1.82071	31.7884	0	2.91667	0	0	115.512	5.72539	0	2.10951	2.87829	8.00183	21.3496	56.5181	9.06192	72.4802	0	0
2810001G20Rik	10.5757	0.701108	0	0	1.54469	115.706	1.26838	0	0	25.5416	0	61.2491	6.58816	35.4918	100.669	9.83281	72.6917	1.92449	149.913	59.4886	15.8112	0	4.55177	0	27.2794	29.1667	186.093	149.327	108.108	21.7565	0	0	8.63488	30.2291	100.648	23.6588	0	0	34.1264	10.3708
2810004N23Rik	89.0124	192.103	30.0697	72.4351	142.112	168.349	77.3711	58.1209	82.4292	102.94	164.163	231.872	121.881	191.903	285.869	68.8297	83.7056	90.4508	139.958	104.507	70.4316	110.555	139.284	46.7477	95.4779	166.25	52.8897	68.3761	34.0613	40.0777	381.484	217.279	101.7	133.364	130.131	203.728	173	33.9269	71.6655	138.968
2810006K23Rik	155.992	125.498	365.621	2.06958	25.23	191.38	225.137	143.205	181.181	126.934	147.64	173.904	23.0586	51.9996	106.817	79.4189	143.181	86.6019	76.7135	38.5872	11.499	24.5678	91.0355	39.268	80.8639	86.9168	72.4785	398.468	44.4278	203.824	0	206.732	138.158	105.802	179.947	134.066	307.281	129.539	156.982	186.674
2810013P06Rik	403.64	839.927	769.512	326.303	234.793	278.571	408.418	456.579	457.849	434.208	909.29	808.27	976.146	110.19	587.876	1552.83	167.411	1060.39	131.76	159.172	412.528	144.677	758.326	299.185	241.618	215.834	172.381	281.364	216.215	285.125	68.1982	698.247	711.898	371.641	298.894	508.663	157.348	656.948	505.071	508.168
2810021J22Rik	0	44.1698	0	282.842	95.7709	4.93531	1.26838	0	106.097	9.28786	14.9239	54.6867	2.19605	30.9522	18.4432	182.285	15.4195	117.394	148.157	0	4.31214	187.67	0	0	1.94853	95.0835	0	146.969	11.8474	4.58031	0	40.0806	25.9046	8.00183	0	6.57188	0.823811	0	58.0149	0
2810025M15Rik	56.8446	110.775	333.501	164.876	348.071	147.511	327.242	281.617	257.897	196.593	195.609	127.42	147.136	225.332	284.332	277.588	204.858	151.072	185.635	255.64	424.027	189.718	647.262	160.812	333.198	214.084	354.557	323.804	390.965	150.005	502.962	137.118	472.04	282.731	192.146	348.309	547.834	502.735	382.216	477.056
2810029C07Rik	61.6918	0	0	0	0	125.028	0	0	18.771	68.111	6.92894	95.7018	68.0777	0	19.2116	4.53822	41.8528	0	17.568	93.2523	4.31214	0	0	0	0	8.16668	0	42.4403	0	0	0	75.9423	0	0.889092	91.4983	77.5481	0	0	3.41264	0
2810403A07Rik	302.73	147.233	88.159	446.338	230.159	214.96	403.345	439.801	531.301	464.393	203.604	229.684	316.232	432.092	364.252	663.337	251.117	297.333	308.611	424.459	383.78	163.785	388.722	348.738	372.169	355.834	127.327	255.428	41.4659	201.534	130.003	162.432	236.02	405.426	319.227	508.663	148.286	462.64	354.915	398.238
2810403D21Rik	82.8432	38.5609	125.063	60.7076	77.7495	48.2564	29.1727	52.7282	79.1647	69.659	68.2234	57.9679	70.2737	63.1424	120.649	141.441	79.3001	92.3753	83.1551	56.273	175.36	87.352	72.8284	68.2516	95.4779	170.334	191.97	69.948	51.8324	122.523	14.9184	255.25	105.537	65.7928	45.7491	118.294	32.9524	78.6487	34.1264	78.8179
2810408A11Rik	118.536	0	0	0	0	0	1.90257	0	0	17.0278	26.6498	78.202	29.6467	0	0.768465	0	11.0139	0	37.4784	0	0	0	0	0	21.4338	0	0	0	0	196.953	0	0	0	0.889092	9.14983	0	0	0	0	0
2810408I11Rik	5.72852	10.5166	211.171	1.37972	10.8128	8.22552	5.07352	10.7853	5.71292	6.9659	5.86295	11.4842	6.58816	2.06348	8.45311	12.8583	19.825	8.66019	14.0544	1.6078	0	13.6488	4.55177	9.34953	1.94853	7.00001	3.91776	1.57186	1.48093	5.72539	8.52478	12.657	11.5132	5.33455	3.04994	5.2575	1.64762	1.54213	3.41264	0
2810414N06Rik	16.3043	11.9188	10.251	6.20873	166.827	46.6113	87.5182	8.38858	8.16131	10.0619	57.5635	115.389	6.58816	60.2535	19.9801	41.6004	83.7056	145.299	12.8832	28.9404	2.87476	47.7706	20.0278	12.1544	6.81985	46.6667	0	12.5749	44.4278	28.627	2.13119	14.7666	9.59431	8.89092	29.4828	14.4581	52.7239	3.08426	0	10.3708
2810442N19Rik	87.6904	114.281	0	0	7.20856	10.9674	23.465	37.1494	4.08065	0	20.7868	7.65614	1.09803	0	56.8664	26.473	11.0139	109.696	0	0	7.1869	0	0	29.9185	1.94853	7.58334	0	0	0	0	0	0	127.604	0	12.1998	42.06	0	0	0	37.3348
2810454H06Rik	5.72852	8.41329	33.4867	12.4175	12.3575	10.419	10.147	35.9511	15.5065	13.9318	46.3706	22.9684	12.0783	12.7936	16.9062	62.7787	33.0417	35.603	6.44159	32.156	12.9364	22.5204	27.3106	13.0893	16.5625	7.58334	19.5888	22.0061	85.8938	44.6581	0	172.98	119.929	34.6746	31.5161	18.4013	43.662	12.3371	51.1896	31.1123
2810459M11Rik	0	0	0	0	13.9022	34.5472	0	0	0	297.212	0	2.73434	70.2737	0.412696	20.7486	0	90.3139	0	52.704	16.078	18.6859	0	0	0	0	0	0	43.2263	0	96.1866	0	0	0	129.807	152.497	14.4581	0	0	0	4.14831
2810468N07Rik	304.493	82.7307	233.724	100.029	97.3156	50.4499	26.0018	25.7649	26.1162	419.502	28.2487	598.82	3.29408	183.65	149.082	3.02548	297.375	16.3581	2518.66	3040.35	2151.76	126.933	0	0.934953	0	102.083	485.802	136.752	296.185	30.9171	407.058	0	0	120.917	223.662	94.635	178.767	0	47.777	72.5954
2810474O19Rik	378.082	655.536	977.266	292.5	1156.97	749.071	840.301	1240.31	1346.62	633.897	796.828	730.615	564.386	506.79	1234.15	1862.94	1116.81	1738.77	179.193	434.106	875.364	834.621	2301.38	1089.22	1216.86	896.001	707.155	726.987	361.346	973.317	394.271	793.175	430.785	807.296	749.269	910.862	450.624	619.937	948.715	1381.39
2900005J15Rik	115.452	37.8598	0	0	4.11918	108.577	54.5403	15.5788	18.771	68.111	10.6599	205.075	0	50.3489	22.2855	0	4.40556	167.43	1.7568	9.64679	0	8.87169	25.4899	27.1137	20.4596	120.167	0	63.6605	0	28.627	0	8.43803	36.4584	44.4546	130.131	40.7456	90.6192	3.08426	95.554	66.3729
2900011O08Rik	70.9455	0	0	0	46.3408	24.6766	0	0.599184	1.63226	182.661	0	270.152	18.6665	14.4443	16.1378	0.75637	66.0834	2.88673	11.1264	49.8418	11.499	45.0409	0	0	0	0	0	0	7.40463	0	0	6.32852	0	150.257	147.414	102.521	40.3667	0	0	0
2900026A02Rik	330.492	14.0222	10.9344	87.612	40.162	18.0961	37.4172	27.5625	14.6904	37.1515	38.9086	22.9684	42.8231	0.825391	78.3834	18.1529	6.60834	16.3581	93.6959	1.6078	31.6223	70.2911	34.5935	1.86991	129.577	74.0834	176.299	0	63.6799	155.731	153.446	0	148.712	17.7818	35.5827	53.8894	89.7954	4.6264	156.982	56.0022
2900052N01Rik	303.612	0	0	0	86.5027	63.6107	0	3.59511	0	180.339	0	446.244	259.134	247.617	133.713	0	118.95	0	142.301	393.911	357.907	5.4595	0	0	0.974264	0.583334	39.1776	89.5963	0	79.0104	0	0	0	136.031	97.5982	124.866	0	0	0	0
2900055J20Rik	0	0	0	0	0	2.74184	0	0	0	53.4052	0	0	0	0	3.84232	0	0	0	111.85	77.1743	12.9364	0	0	0	0	0	0	33.7951	63.6799	0	0	0	0	47.1219	6.09989	0	0	0	0	0
2900060B14Rik	13.2197	21.0332	2.05021	25.5248	28.3194	6.58042	14.5864	26.9633	10.6097	13.9318	24.5178	23.5153	34.0388	39.6188	23.8224	53.7023	52.8667	157.808	1.1712	1.6078	1.43738	22.5204	24.5796	16.8292	0	25.0834	74.4374	0	8.88556	17.1762	0	10.5475	3.83772	33.7855	37.616	7.88625	10.7095	9.25279	27.3011	33.1865
2900076A07Rik	138.366	39.262	69.7071	0	112.248	19.7413	24.7334	22.769	24.4839	8.51388	35.1777	96.2487	6.58816	45.8092	64.5511	0.75637	63.8806	13.4714	46.848	69.1354	14.3738	0	29.1314	43.9428	4.87132	9.91668	0	12.5749	0	32.0622	0	23.2046	26.8641	52.4564	27.4495	36.8025	184.534	0	10.2379	20.7415
2900097C17Rik	771.147	430.48	30.7531	782.989	754.839	636.655	703.951	251.058	585.982	987.61	361.371	965.221	250.35	524.949	462.616	827.469	649.82	430.123	934.031	1443.8	1811.1	709.053	951.321	448.778	720.956	588.584	544.568	1128.6	693.074	983.622	777.886	694.028	821.273	824.188	528.657	963.437	643.396	413.291	610.863	331.865
3010001F23Rik	25.558	30.1476	0	22.0755	10.2979	6.03205	0	10.7853	0	29.4116	14.9239	14.7654	15.3724	23.1109	9.99004	8.32007	4.40556	19.2449	24.0096	20.9014	5.74952	0	0	17.7641	11.6912	0	0	4.71559	0	14.886	25.5743	8.43803	21.1075	15.1146	11.1831	36.8025	23.8905	4.6264	13.6506	18.6674
3110002H16Rik	66.9796	210.332	127.796	137.282	454.654	240.185	193.428	161.181	379.501	297.986	438.122	326.48	443.603	242.252	348.115	198.169	145.383	921.829	303.926	434.106	468.586	419.017	194.816	158.942	185.11	273.584	354.557	106.101	382.079	77.8653	217.382	263.688	136.239	105.802	224.679	289.163	161.467	202.019	197.933	87.1145
3110009E18Rik	25.558	18.2288	131.213	215.926	12.8724	2.74184	17.7573	19.1739	4.08065	23.2197	19.7208	19.1404	7.68619	22.2856	6.91618	87.7389	4.40556	10.5847	26.352	11.2546	14.3738	6.82438	43.697	25.2437	17.5368	32.6667	0	0.785932	10.3665	2.29016	19.1807	10.5475	29.7424	5.33455	17.283	9.20063	9.88573	18.5056	6.82529	2.07415
3110035E14Rik	275.41	0	0	0	0	13.1608	8.87866	2.99592	6.52905	96.7486	0	13.6717	0	0	0	8.32007	24.2306	5.77346	0	0	0	0	0	44.8778	0	12.25	0	0	0	0	0	6.32852	0	124.473	212.479	34.1738	0	35.469	0	0
3110039I08Rik	95.6222	0	0	1.37972	112.763	289.538	0.63419	14.3804	0	315.013	0	237.34	61.4895	342.95	127.565	1.51274	255.522	3.84897	187.977	427.674	166.736	0	0	0	0	7.00001	15.671	264.073	262.124	201.534	0	0	0	424.097	283.645	172.183	46.9572	0	0	0
3110040N11Rik	26.88	0	0	20.0059	145.201	51.5466	45.6617	13.7812	59.5776	107.584	54.8985	16.406	63.6856	42.9203	69.1618	0.75637	39.65	54.8478	64.4159	11.2546	18.6859	119.427	22.7589	0.934953	84.761	22.1667	60.7252	47.9419	4.44278	53.8187	0	84.3803	109.375	31.1182	41.6825	113.036	41.1905	55.5168	40.9517	76.7437
3110043O21Rik	348.118	387.011	217.322	323.544	56.6387	170.542	424.273	156.387	256.265	186.531	232.919	208.903	71.3718	111.84	219.013	290.446	292.97	331.974	258.249	33.7638	132.239	211.556	135.643	182.316	458.879	81.6668	190.011	206.7	245.834	515.285	110.822	810.051	144.874	144.033	184.013	327.279	170.529	134.165	136.506	147.265
3110045C21Rik	0	0	20.5021	0	0	0	0	7.7894	0	46.4393	1.59899	0.546867	0	82.9518	1.53693	0	0	0.962243	0	1.6078	237.168	42.9936	0	1.86991	0	0	66.6018	0	0	0	0	0	0	4.44546	0	2.62875	0	0	0	0
3110056K07Rik	232.666	131.107	0	61.3974	219.346	132.157	71.0292	46.1372	103.649	101.393	98.6041	56.8742	186.665	203.046	122.186	135.39	163.006	25.0183	189.149	30.5482	71.869	81.2101	459.729	38.3331	33.125	169.75	0	180.764	91.8175	100.767	0	94.9278	13.432	193.822	161.647	131.438	17.3	13.8792	129.68	118.227
3110062M04Rik	32.6085	25.2399	125.063	11.0377	77.2346	114.609	117.959	100.064	150.984	52.6312	118.858	235.7	94.4303	323.966	58.4033	83.9571	116.747	173.204	49.776	65.9198	73.3063	131.71	49.1592	154.267	22.4081	58.9167	90.1084	24.3639	31.0995	11.4508	125.74	88.5993	19.1886	186.709	79.2985	124.866	29.6572	132.623	344.677	180.451
3110070M22Rik	29.5239	0	0	0	4.11918	80.0617	0	0	0	16.2538	0.532995	0	1.09803	0	0	0.75637	0	3.84897	0	0	0	0	0	0	5.84559	0.583334	0	0	0	0	0	2.10951	0	0	10.1665	3.94313	0	0	0	0
3110082I17Rik	7.9318	79.2252	186.569	7.58844	78.7793	57.5786	111.617	103.659	150.168	199.689	52.2335	139.998	58.1954	212.125	159.072	62.7787	129.964	49.0744	50.9472	109.33	846.616	48.4531	164.774	233.738	50.6617	56.0001	0	2.3578	72.5654	51.5285	0	339.631	207.237	89.7983	129.114	123.551	255.381	13.8792	68.2529	147.265
3110082J24Rik	74.9114	0	0	0	4.11918	23.0315	0	9.58695	0	4.64393	0.532995	8.74988	14.2744	102.761	6.14772	0	11.0139	0	25.7664	57.8808	1.43738	0	0	0	0	0	0	33.7951	0	33.2073	0	0	0	28.4509	59.9822	0	0	0	0	0
3110083C13Rik	0	0	0	0	1.54469	0	0	0	0	21.6717	4.79696	49.2181	0	0	0	0	30.8389	0.962243	0	0	0	0	0	0	0	0	0	0	0	27.4819	0	0	0	0	4.06659	23.6588	57.6667	0	0	0
3300002I08Rik	16.7449	0	51.9386	4.82901	12.3575	64.7074	32.9779	54.5258	25.3001	0	21.3198	13.6717	41.725	5.36504	8.45311	6.80733	26.4334	13.4714	21.0816	0	2.87476	14.3312	2.73106	71.9914	31.1765	0	0	1.57186	0	18.3213	0	103.366	0	8.89092	3.04994	35.4881	7.4143	18.5056	40.9517	0
3632451O06Rik	19.8295	1.40222	0	3.44929	16.9916	0.548368	0.63419	0.599184	0.816131	26.3156	0	19.1404	3.29408	0	21.517	6.05096	6.60834	4.81121	14.64	80.3899	110.678	4.77706	3.64142	3.73981	1.94853	5.83334	0	1.57186	1.48093	2.29016	0	0	3.83772	21.3382	32.5327	0	0	1.54213	0	2.07415
3830403N18Rik	0	30.1476	0	144.18	140.567	38.9341	15.2206	17.3764	30.1968	3.86994	57.5635	10.9373	21.9605	7.84121	8.45311	33.2803	81.5028	3.84897	1.7568	0	17.2486	75.0681	30.9521	44.8778	2.92279	27.4167	0	0	14.8093	2.29016	55.411	4.21901	0	14.2255	0	17.0869	43.662	1.54213	0	16.5932
3830406C13Rik	53.3193	2.80443	235.774	2.06958	73.6303	126.125	53.9061	73.1005	53.0485	157.894	55.9645	131.795	60.3915	111.84	157.535	24.9602	110.139	258.843	250.637	482.34	113.553	98.9535	61.9041	175.771	142.243	82.2501	152.792	531.29	414.659	214.13	547.717	128.68	270.56	245.389	240.945	187.956	64.2572	109.491	119.443	107.856
3830408C21Rik	0.440655	1.40222	0	53.1191	1.02979	12.0641	0	2.39674	0	14.7058	0	14.2186	0	40.0315	3.84232	37.0621	2.20278	2.88673	0.5856	0	0	0	0	0.934953	0	0.583334	0	24.3639	0	0	2.13119	0	1.91886	31.1182	1.01665	3.94313	0	0	0	0
4430402I18Rik	0	0	0	0	3.08938	52.095	0.63419	9.58695	0	100.619	7.46193	21.3278	0	21.4602	9.22158	0	46.2584	0.962243	7.61279	65.9198	10.0617	0	0	0	4.87132	4.66667	105.779	21.2202	0	53.8187	0	0	0	8.89092	15.2497	6.57188	0	0	44.3644	0
4632404H12Rik	11.0164	27.3432	3.41701	0	76.2048	29.0635	64.6873	26.3641	18.771	39.4734	10.6599	67.2647	28.5487	62.7297	34.5809	9.83281	37.4472	30.7918	49.776	1.6078	28.7476	47.7706	20.0278	75.7312	17.5368	48.4167	137.121	21.2202	13.3283	3.43524	2.13119	10.5475	77.7139	45.3437	81.3318	69.6619	7.4143	18.5056	10.2379	134.82
4632415L05Rik	196.973	158.45	58.0892	20.6958	21.6257	194.122	158.547	69.5054	41.6227	178.017	71.9543	230.231	124.077	103.587	55.3295	104.379	103.531	27.905	103.066	64.312	126.489	28.6624	15.476	8.41458	75.0184	88.0834	68.5607	180.764	0	98.4767	17.0496	67.5042	49.8904	106.691	107.765	67.0331	119.453	1.54213	160.394	82.9662
4632427E13Rik	705.049	1252.18	420.976	1213.46	610.668	715.62	581.552	650.115	662.698	837.456	662.513	558.898	597.327	337.998	756.938	1009.75	1156.46	986.299	564.518	516.103	783.372	341.219	1046.91	956.457	782.334	756.001	922.631	508.498	133.283	790.104	528.536	390.259	662.008	626.81	516.457	477.118	746.372	515.072	532.372	605.653
4732414G09Rik	0	0	0	0	0	7.67715	1.26838	0	3.26452	10.0619	0	0	8.78422	5.77774	3.07386	15.1274	2.20278	0	0.5856	0	1.43738	50.5004	7.28284	0	0.974264	2.91667	0	119.462	0	0	0	4.21901	0	1.77818	0	11.8294	110.391	1.54213	0	0
4732471J01Rik	17.6262	212.436	40.3208	4.82901	46.3408	31.257	54.5403	14.3804	56.313	113.776	23.9848	165.154	47.2152	16.5078	23.8224	40.0876	92.5167	147.223	62.6591	22.5092	71.869	15.0136	68.2766	9.34953	9.74264	46.6667	119.492	7.07339	0	32.0622	4.26239	80.1613	2.87829	47.1219	63.0321	19.7156	10.7095	16.9635	0	53.928
4732491K20Rik	143.654	0	0	0	3.08938	15.3543	52.6377	2.39674	16.3226	19.3497	8.52792	7.65614	35.1369	34.2537	30.7386	103.623	11.0139	2.88673	11.1264	3.2156	2.87476	105.095	0	0	0	2.33334	0	16.5046	7.40463	0	0	0	0	53.3455	11.1831	2.62875	11.5333	26.2162	61.4276	2.07415
4833411C07Rik	43.6249	155.646	0	126.934	97.3156	54.8368	78.6395	95.2703	79.9808	99.0706	68.2234	40.4682	73.5678	48.6981	128.334	41.6004	33.0417	93.3376	12.8832	0	27.3102	6.82438	27.3106	79.471	34.0993	89.8334	68.5607	51.0856	0	68.7047	68.1982	37.9711	402.961	94.2438	31.5161	11.8294	26.3619	106.407	61.4276	39.4089
4833417C18Rik	0	0.701108	0	0	4.63408	15.3543	9.51284	4.79348	10.6097	44.8913	11.7259	6.56241	50.5092	2.06348	4.61079	15.8838	4.40556	10.5847	35.7216	1.6078	8.62428	0.682438	10.0139	12.1544	6.81985	33.8334	0	0	0	2.29016	83.1166	6.32852	52.7687	1.77818	0	24.9731	4.11905	3.08426	6.82529	0
4833418N02Rik	0	37.1587	0	0	27.8045	16.9994	6.3419	16.178	26.9323	2.32197	29.3147	6.56241	52.7053	0	6.14772	11.3456	24.2306	14.4336	29.28	1.6078	0	24.5678	20.0278	46.7477	7.79411	29.75	13.7121	0	0	0	0	37.9711	6.71602	11.5582	14.2331	31.545	7.4143	52.4325	0	24.8899
4833420G17Rik	534.956	412.251	190.669	78.6439	255.389	355.343	331.681	431.413	550.072	446.591	263.3	593.898	639.052	264.951	205.18	527.19	422.934	342.558	176.851	57.8808	402.466	261.374	170.236	244.958	405.294	446.251	211.559	77.8073	125.879	382.456	0	375.492	563.186	244.5	338.544	445.573	243.848	343.895	436.818	340.161
4833422M21Rik	2.20328	6.30997	0	6.20873	4.63408	1.6451	3.80514	3.59511	7.34518	10.0619	1.06599	4.92181	2.19605	8.66661	6.14772	5.29459	0	1.92449	39.8208	9.64679	10.0617	3.41219	0.910355	1.86991	8.76838	9.91668	17.6299	16.5046	0	11.4508	0	0	7.67545	8.89092	9.14983	7.88625	9.06192	3.08426	6.82529	10.3708
4833427G06Rik	103.554	0	2.05021	0	101.95	9.87063	0	0	0	60.3711	0	41.5619	91.1363	27.6506	29.9701	0	30.8389	0	9.95519	0	0	0	0	0	0	0	201.764	101.385	0	0	0	0	0	1.77818	8.13318	17.0869	0	0	0	0
4833439L19Rik	400.996	873.58	455.146	497.388	722.401	596.624	763.564	710.034	568.843	893.957	627.335	684.678	756.541	832.82	813.036	471.975	453.773	440.707	1270.17	1320	554.828	623.066	618.131	650.728	1103.84	296.334	1030.37	1036.64	1089.96	618.342	1187.07	797.394	546.876	960.22	469.691	737.365	600.558	641.527	938.477	541.354
4921504A21Rik	71.8268	1.40222	0	6.20873	4.63408	14.2576	0	2.39674	1.63226	92.1047	1.06599	46.4837	165.802	1.65078	45.3394	3.78185	13.2167	3.84897	66.1727	46.6262	31.6223	0	8.19319	0.934953	1.94853	12.25	225.271	2.3578	4.44278	1.14508	0	0	0	8.00183	11.1831	26.2875	1.64762	0	3.41264	2.07415
4921511C10Rik	0	14.7233	0	0	1.02979	3.83858	10.147	6.59103	0.816131	1.54798	0	12.0311	4.39211	12.3809	3.84232	36.3058	2.20278	5.77346	0	0	1.43738	6.82438	20.9382	0	5.84559	28.5834	0	68.3761	0	0	0	0	0	0	3.04994	3.94313	0	0	3.41264	26.964
4921518K17Rik	17.6262	9.81551	8.88424	20.0059	11.8426	10.9674	9.51284	14.9796	6.52905	6.19191	12.7919	12.5779	8.78422	5.36504	18.4432	6.05096	2.20278	8.66019	2.928	6.4312	8.62428	6.82438	6.37248	17.7641	6.81985	22.1667	5.87663	7.85932	0	40.0777	29.8367	14.7666	14.3915	8.00183	5.08324	7.88625	37.0715	12.3371	6.82529	29.0382
4921524J17Rik	179.787	67.3063	92.9428	0	223.98	73.4813	22.8308	83.8858	73.4518	44.1174	57.0305	79.2958	43.9211	135.777	110.659	37.8185	127.761	31.754	43.3344	54.6652	45.9961	250.455	69.187	72.9264	80.8639	24.5	101.862	94.3118	290.262	67.5596	2.13119	0	110.335	39.1201	56.9323	18.4013	0	58.601	23.8885	26.964
4921531C22Rik	0.440655	153.543	2.05021	0.689859	2.05959	36.7407	34.2462	12.5829	66.1066	27.0896	22.9188	135.623	47.2152	118.444	169.062	197.413	94.7195	12.5092	4.6848	0	38.8092	12.2839	59.1731	82.2759	65.2757	70.0001	0	101.385	0	0	0	0	141.996	44.4546	66.0821	63.09	35.4239	47.8061	75.0781	43.5572
4930402H24Rik	883.074	79.2252	123.696	379.422	581.834	752.909	159.816	103.659	129.765	999.993	158.833	701.084	690.659	983.453	600.94	262.46	867.895	165.506	2446.05	2625.54	2125.88	258.644	361.411	57.9671	156.857	316.167	971.603	1076.73	736.021	656.13	89.5101	97.0373	451.892	1683.94	1549.37	692.676	542.891	90.9858	143.331	22.8157
4930403D09Rik	44.9469	0	0	0	45.8259	0	31.7095	0	0	0	0	8.20301	0	0	46.1079	0	17.6222	44.2632	1.7568	0	0	49.1355	20.9382	11.2194	0	50.1667	0	0	0	32.0622	0	21.0951	5.75659	4.44546	0	0	3.29524	18.5056	3.41264	0
4930404I05Rik	44.5062	1.40222	3.41701	0	0	0	0	1.19837	16.3226	0	0.532995	0	37.3329	1.23809	9.99004	0	24.2306	2.88673	20.496	4.8234	0	72.3384	25.4899	56.0972	6.81985	0.583334	109.697	4.71559	210.292	0	6.39358	0	52.7687	0	0	0	0.823811	0	3.41264	0
4930430F08Rik	0	16.8266	0	17.9363	52.0046	56.4819	13.318	11.3845	17.9549	17.8017	58.0965	72.1865	117.489	38.7934	59.1718	3.78185	94.7195	205.92	76.7135	149.525	38.8092	58.6896	20.0278	28.9836	20.4596	62.4167	113.615	11.789	0	21.7565	0	8.43803	0	28.4509	125.048	46.0031	0	35.469	92.1414	35.2606
4930431F10Rik	5.28787	9.81551	6.83403	0	9.78305	5.48368	9.51284	6.59103	8.16131	8.51388	5.86295	12.5779	26.3527	5.36504	16.9062	18.9093	2.20278	32.7163	6.44159	3.2156	14.3738	7.50681	20.0278	12.1544	8.76838	8.16668	0	10.2171	19.252	12.5959	0	8.43803	22.0669	13.3364	14.2331	15.7725	1.64762	10.7949	0	6.22246
4930435F18Rik	11.457	77.8229	17.7685	11.7276	12.8724	20.838	6.3419	22.769	60.3937	17.8017	28.7817	13.1248	45.0191	22.6983	19.9801	6.80733	19.825	84.6774	24.0096	35.3716	56.0578	50.5004	74.6491	9.34953	17.5368	49.0001	11.7533	51.8715	0	24.0466	0	23.2046	0	32.0073	14.2331	35.4881	2.47143	33.9269	40.9517	35.2606
4930447N08Rik	74.9114	0	0	0	0	6.03205	0	0	0	4.64393	0	0	2.19605	20.2221	0	0	0	0	0	0	0	0	0	0	0	0	127.327	33.0091	0	2.29016	0	0	0	0	0	5.2575	0	0	0	0
4930453N24Rik	495.297	101.661	5.46722	73.125	76.2048	106.383	268.896	265.439	140.375	177.243	151.371	105.545	256.938	183.65	198.264	128.583	213.67	134.714	118.291	59.4886	63.2447	21.838	109.243	299.185	104.246	123.083	7.83551	121.819	87.3747	76.7203	66.067	86.4898	400.083	170.706	264.328	166.926	51.0763	157.297	228.647	107.856
4930455G09Rik	0	0	0	0	0	0	0	4.19429	0	0	0	0	0	0	0	0	0	0	67.3439	33.7638	0	33.4394	0	0	0	0	0	47.9419	0	20.6114	0	0	0.959431	1.77818	7.11653	0	84.0287	0	10.2379	0
4930473A02Rik	9.69442	2.80443	0	0	10.8128	5.48368	13.9522	8.98777	6.52905	25.5416	7.99493	6.56241	14.2744	18.984	13.8324	9.07644	4.40556	30.7918	8.78399	45.0184	47.4335	32.757	7.28284	45.8127	15.5882	30.9167	19.5888	0.785932	5.92371	37.7876	0	10.5475	20.1481	12.4473	9.14983	3.94313	6.59049	0	17.0632	12.4449
4930474N05Rik	12.779	13.321	16.4017	17.9363	14.4171	7.12878	24.0992	5.99184	10.6097	20.1237	12.7919	6.56241	6.58816	10.7301	6.91618	8.32007	17.6222	5.77346	6.44159	6.4312	12.9364	32.0746	16.3864	12.1544	21.4338	29.1667	9.79439	7.85932	7.40463	13.7409	0	4.21901	12.4726	8.89092	19.3163	26.2875	8.23811	16.9635	13.6506	22.8157
4930480K15Rik	34.3711	0	0	0.689859	65.9069	67.9976	0	7.19021	0	10.0619	0	48.6712	55.9994	4.53965	14.6008	0	35.2445	0	45.0912	57.8808	24.4354	0.682438	0	0	0	1.16667	0	50.2997	0	3.43524	0	0	0	110.247	35.5827	39.4313	13.181	35.469	0	0
4930480K23Rik	2.20328	1.40222	0	1.37972	36.0428	13.7092	10.7812	5.99184	4.08065	0	13.3249	0	3.29408	0.412696	27.6647	4.53822	33.0417	18.2826	4.0992	4.8234	0	1.36488	0	4.67477	2.92279	2.91667	0	28.2936	2.96185	1.14508	0	2.10951	1.91886	36.4528	4.06659	19.7156	32.9524	6.16853	0	0
4930481A15Rik	122.943	45.572	67.6569	71.0554	364.547	120.641	209.917	87.4809	109.362	107.584	127.919	156.951	110.901	79.2375	95.2897	9.83281	105.733	89.4886	11.712	11.2546	964.482	61.4194	188.443	106.585	40.9191	79.9168	27.4243	47.9419	60.718	19.4663	353.778	221.498	21.1075	111.137	107.765	76.2338	208.424	161.924	78.4908	31.1123
4930502E18Rik	0	0	0	333.202	0	0	0	0	0	0	0	0	0	0	5.37925	0	2.20278	0	0	0	0	0	0	88.8206	129.577	0	0	0	0	0	0	0	0	0	0	0	32.1286	0	3.41264	24.8899
4930503L19Rik	0.881311	0.701108	0	17.2465	64.3622	17.5478	53.9061	93.4728	62.0259	110.68	60.7615	82.577	49.4112	52.4123	76.078	37.0621	105.733	134.714	36.3072	24.117	20.1233	17.7434	5.46213	50.4875	15.5882	54.8334	0	80.951	4.44278	70.9949	0	50.6282	100.74	85.3528	80.3152	74.9194	0	4.6264	0	49.7797
4930506C21Rik	147.62	18.9299	0	0	12.8724	7.12878	26.636	7.19021	13.0581	58.8231	3.73097	42.6557	1.09803	61.0789	14.6008	0	39.65	3.84897	498.931	573.984	71.869	0.682438	11.8346	13.0893	26.3051	11.0833	5.87663	0.785932	4.44278	56.1088	0	48.5187	21.1075	20.4491	8.13318	49.9463	0.823811	26.2162	10.2379	4.14831
4930511M06Rik	43.1842	39.262	12.3013	31.0436	12.3575	76.7715	48.8326	41.3437	62.8421	15.4798	47.9696	41.5619	25.2546	9.90469	29.9701	46.895	92.5167	33.6785	69.6863	73.9587	81.9306	53.9126	89.2148	73.8613	107.169	113.167	289.914	76.2354	47.3897	491.239	25.5743	46.4092	70.9979	32.8964	28.4661	68.3475	42.8382	13.8792	122.855	47.7056
4930515G01Rik	0	0	142.148	0	9.78305	23.5798	12.6838	13.7812	23.6678	13.1578	30.3807	7.65614	0	0	0	11.3456	19.825	1.92449	0	0	4.31214	36.1692	0	44.8778	12.6654	0.583334	0	0	0	64.1244	0	0	0	0	10.1665	22.3444	0	27.7584	0	8.29662
4930520O04Rik	12.3384	19.631	36.2204	6.20873	13.9022	16.9994	6.3419	8.38858	12.242	17.8017	15.9899	17.4998	23.0586	15.6824	9.22158	35.5494	11.0139	30.7918	15.2256	22.5092	34.4971	18.4258	17.2967	17.7641	20.4596	31.5	5.87663	16.5046	13.3283	16.0311	34.0991	23.2046	19.1886	8.89092	8.13318	31.545	14.0048	9.25279	10.2379	12.4449
4930521O11Rik	256.461	65.9041	88.8424	267.665	13.9022	15.9027	28.5385	9.58695	39.1743	75.0769	48.5026	24.0622	12.0783	4.12696	35.3494	26.473	46.2584	87.5641	2.928	0	293.225	245.678	17.2967	164.552	176.342	87.5001	82.2729	3.92966	0	58.399	285.58	94.9278	0	0.889092	0	10.515	18.9476	3.08426	0	37.3348
4930522L14Rik	6.16918	52.5831	75.1743	88.3019	109.673	184.252	3.17095	169.569	10.6097	77.3989	4.79696	86.9519	195.449	93.2692	62.2457	15.8838	110.139	17.3204	45.6768	35.3716	96.3044	90.7642	55.5317	90.6905	172.445	19.8334	43.0953	77.0213	35.5422	343.524	134.265	33.7521	3.83772	158.258	66.0821	47.3175	24.7143	168.092	23.8885	147.265
4930523C07Rik	237.513	0	0	0	7.20856	138.189	25.3676	20.9715	85.6937	46.4393	55.9645	79.2958	4.39211	168.38	142.934	4.53822	180.628	10.5847	67.3439	102.899	4.31214	26.6151	3.64142	4.67477	20.4596	7.00001	0	58.159	134.764	44.6581	0	126.57	20.1481	46.2328	177.913	0	0	53.9746	0	93.337
4930528D03Rik	0	11.9188	41.0042	21.3856	12.8724	7.67715	6.97609	15.5788	22.8517	11.6098	11.1929	41.5619	16.4704	20.6348	11.527	21.1784	4.40556	15.3959	6.44159	3.2156	5.74952	10.919	10.0139	21.5039	21.4338	17.5	13.7121	2.3578	0	4.58031	0	8.43803	11.5132	16.8928	1.01665	11.8294	11.5333	1.54213	0	12.4449
4930529C04Rik	5.72852	9.81551	4.78382	5.51887	8.23836	6.58042	5.07352	11.9837	4.08065	7.73989	1.59899	10.9373	7.68619	5.77774	5.37925	5.29459	0	31.754	4.0992	16.078	43.1214	8.18925	6.37248	5.60972	6.81985	30.9167	13.7121	3.92966	8.88556	12.5959	38.3615	8.43803	15.3509	8.00183	10.1665	7.88625	9.88573	30.8426	126.268	6.22246
4930533N22Rik	18.5075	122.694	24.6025	16.5566	54.0642	79.5134	59.6138	100.064	115.891	78.9468	97.5381	38.8276	63.6856	33.4283	74.5411	41.6004	107.936	49.0744	120.634	86.8211	257.291	131.71	233.051	260.852	206.544	190.167	76.3962	29.0795	158.459	222.145	191.807	400.806	271.519	80.0183	57.9489	147.21	2.47143	166.55	112.617	124.449
4930546K05Rik	17.1856	20.3321	18.4519	13.7972	19.5661	16.451	10.147	5.39266	21.2194	13.1578	5.86295	21.3278	24.1566	14.4443	10.7585	21.1784	15.4195	32.7163	11.1264	32.156	28.7476	14.3312	17.2967	14.0243	23.3823	13.4167	23.5065	11.003	17.7711	25.1917	12.7872	29.5331	17.2698	11.5582	24.3995	22.3444	14.0048	9.25279	13.6506	26.964
4930550C14Rik	0	0	0	0	0.514897	3.29021	0	0.599184	0	13.9318	3.19797	6.56241	5.49014	54.8885	10.7585	0	30.8389	0	5.856	0	0	0	0	0	0	0	0	0	0	0	0	0	0	51.5673	3.04994	9.20063	0	0	0	0
4930554C24Rik	7.9318	12.6199	2.05021	0	12.3575	15.3543	1.90257	2.99592	5.71292	12.3838	1.59899	14.7654	14.2744	11.9682	19.2116	3.78185	2.20278	35.603	14.0544	0	21.5607	0	10.0139	10.2845	13.6397	4.66667	1.95888	2.3578	7.40463	3.43524	0	10.5475	1.91886	14.2255	8.13318	7.88625	4.94286	9.25279	0	6.22246
4930555A03Rik	54.2006	0	0	0	0	0	0	0	0	0	0	0	0	0	2.30539	0	0	0	0	0	0	0	0	0	0	0	188.052	0	0	0	0	0	0	0	0	0	0	0	0	0
4930562C15Rik	3.08459	8.41329	0	0	9.78305	4.38694	1.90257	5.39266	4.89679	9.28786	1.06599	2.18747	9.88224	1.23809	3.07386	9.83281	6.60834	9.62243	1.7568	19.2936	2.87476	103.048	13.6553	3.73981	11.6912	28	0	6.28746	0	1.14508	0	4.21901	26.8641	18.6709	1.01665	10.515	20.5953	13.8792	10.2379	0
4930562F07Rik	77.1147	0	0	0	1.54469	24.6766	10.7812	0	10.6097	3.86994	0	4.37494	0	44.1584	23.0539	0	11.0139	1.92449	12.8832	20.9014	0	0	0	0.934953	16.5625	7.58334	0	58.9449	16.2902	25.1917	0	25.3141	19.1886	0	17.283	0	0	0	0	6.22246
4930568A12Rik	0	0	34.8535	0	9.26815	1.09674	20.2941	4.79348	10.6097	0	5.86295	16.9529	122.979	7.01582	6.14772	12.8583	11.0139	3.84897	4.0992	4.8234	0	6.82438	67.3663	1.86991	4.87132	0	0	0	0	0	0	0	0	4.44546	13.2164	1.31438	0	7.71066	6.82529	2.07415
4930570G19Rik	2.20328	0	0	0	12.8724	37.289	1.26838	0.599184	0	2.32197	0	63.9835	6.58816	3.71426	9.22158	0	22.0278	0	24.5952	1.6078	0	0	9.10355	0	0	0	3.91776	33.0091	0	84.7358	0	0	0	17.7818	15.2497	1.31438	0	0	0	4.14831
4930578M01Rik	21.5921	42.0665	34.1701	42.0814	5.14897	32.3537	19.0257	17.3764	10.6097	3.09595	9.59391	55.7805	21.9605	0.825391	38.4232	12.8583	0	8.66019	4.0992	22.5092	1.43738	12.9663	16.3864	21.5039	47.739	6.41667	0	32.2232	2.96185	13.7409	0	33.7521	23.0263	19.56	28.4661	15.7725	23.0667	6.16853	10.2379	10.3708
4930579G24Rik	23.7954	13.321	0	0	12.3575	82.2552	0.63419	0	0.816131	0	1.06599	48.1243	3.29408	0.412696	109.89	0	26.4334	3.84897	43.3344	77.1743	5.74952	0	24.5796	0	0	1.75	0	17.2905	235.467	8.01555	0	18.9856	0	47.1219	64.0488	44.6888	21.4191	0	0	2.07415
4930581F22Rik	49.3534	88.3396	0	11.7276	174.035	8.77389	44.3933	41.9429	55.4969	163.312	19.1878	24.609	3.29408	159.3	39.1917	108.917	19.825	94.2998	56.2176	51.4496	53.183	93.494	13.6553	15.8942	54.5588	120.75	0	310.443	0	290.85	4.26239	37.9711	43.1744	90.6874	81.3318	51.2606	60.962	0	47.777	8.29662
4930594C11Rik	0.440655	101.661	23.9191	0	5.14897	27.4184	36.1488	8.38858	143.639	11.6098	34.6447	110.467	6.58816	5.36504	29.9701	58.2405	11.0139	129.903	6.44159	3.2156	1.43738	40.9463	525.275	37.3981	75.0184	74.0834	0	0	0	8.01555	2.13119	175.089	160.225	37.3419	7.11653	23.6588	37.0715	9.25279	37.5391	10.3708
4930599N23Rik	0	19.631	65.6067	8.2783	5.66387	10.9674	13.318	10.7853	11.4258	8.51388	39.9746	26.2496	12.0783	0	9.22158	7.5637	55.0695	14.4336	1.1712	8.03899	10.0617	2.72975	8.19319	18.6991	1.94853	4.66667	29.3832	0	114.031	0	0	0	4.79716	16.0037	27.4495	7.88625	2.47143	86.3594	34.1264	8.29662
4931406C07Rik	428.758	178.782	32.8033	64.8467	336.743	196.864	172.5	197.132	184.446	360.679	188.68	259.762	215.213	348.728	388.843	251.115	257.725	155.883	162.797	360.147	110.678	240.218	573.524	276.746	564.099	342.417	68.5607	29.0795	207.33	306.881	36.2303	240.484	140.077	245.389	219.596	174.812	180.415	169.635	313.963	392.015
4931406P16Rik	0	39.262	13.6681	37.2524	146.231	58.127	184.549	179.156	108.545	342.877	140.711	69.4522	43.9211	72.6344	122.186	68.0733	169.614	33.6785	442.713	442.145	247.229	128.981	106.512	147.723	36.0478	197.167	1.95888	10.2171	0	170.617	262.137	151.885	323.328	222.273	172.83	140.638	21.4191	348.522	208.171	246.824
4931414P19Rik	25.558	0	0	0.689859	1.02979	24.1282	79.9079	43.7405	20.4033	31.7335	58.0965	8.20301	63.6856	3.30156	26.8963	1.51274	0	6.7357	7.02719	0	7.1869	18.4258	42.7867	4.67477	13.6397	4.66667	0	0.785932	23.6948	0	42.6239	0	0	11.5582	6.09989	2.62875	2.47143	33.9269	34.1264	14.5191
4931415C17Rik	0	0	0	0	0	10.419	0	0	17.9549	4.64393	68.2234	0	0	24.7617	12.2954	0	17.6222	0.962243	33.9648	24.117	0	15.6961	0	14.9593	0	0	0	0	0	0	213.119	59.0662	0	0	40.6659	13.1438	0	0	0	0
4931428F04Rik	3.52524	0	0	0	12.3575	26.3217	0	20.9715	6.52905	45.6653	56.4975	1.09373	0	0	53.7925	31.7675	37.4472	29.8295	18.7392	40.195	37.3719	21.838	0	143.048	0	2.91667	0	0	0	0	0	0	0	20.4491	2.0333	7.88625	9.06192	41.6376	0	76.7437
4931431C16Rik	647.323	612.768	860.404	568.443	282.164	197.961	251.773	41.3437	132.213	256.964	485.026	424.916	357.957	151.459	296.627	273.05	176.222	209.769	0	19.2936	0	129.663	224.858	0	100.349	102.083	119.492	0	0	159.166	168.364	221.498	221.629	57.791	8.13318	115.665	139.224	109.491	276.424	91.2628
4931440F15Rik	0	0	0	0.689859	0	7.12878	0	8.38858	4.08065	0	0	21.3278	0	0	26.1278	0	33.0417	6.7357	36.8928	0	5.74952	12.2839	10.9243	4.67477	0	22.75	0	0	0	13.7409	0	2.10951	0.959431	71.1274	56.9323	3.94313	0	0	0	80.892
4931440P22Rik	32.1678	65.203	48.5216	1.37972	21.6257	52.095	22.1966	8.98777	18.771	23.9936	20.2538	43.2025	114.195	3.71426	3.07386	20.422	33.0417	26.9428	6.44159	27.3326	8.62428	15.6961	30.9521	57.0322	17.5368	25.6667	3.91776	1.57186	4.44278	8.01555	144.921	92.8183	97.862	16.0037	14.2331	21.03	32.9524	6.16853	23.8885	26.964
4932411N23Rik	1.32197	4.90775	5.46722	1.37972	6.69366	3.29021	3.80514	8.38858	10.6097	3.09595	2.13198	15.8592	1.09803	16.0951	3.84232	13.6147	4.40556	30.7918	10.5408	4.8234	7.1869	13.6488	16.3864	6.54467	1.94853	16.9167	0	7.07339	0	21.7565	0	6.32852	5.75659	10.6691	2.0333	3.94313	1.64762	1.54213	3.41264	4.14831
4932438A13Rik	267.919	70.8119	459.247	37.9422	593.162	382.213	379.88	401.454	570.476	620.739	257.437	559.445	295.369	195.618	554.832	523.408	469.192	846.774	573.302	455.007	848.054	310.509	416.943	641.378	799.871	485.917	683.648	490.422	543.5	343.524	202.463	713.014	726.289	461.439	421.909	650.616	411.082	342.353	378.803	373.348
4932438H23Rik	190.804	0	0	0	44.2812	80.0617	0	0	0	91.3307	0	156.951	139.449	207.999	50.7187	0	8.81112	0	33.9648	125.408	1.43738	0	0	0	0	0	795.304	146.969	2.96185	248.482	83.1166	6.32852	0	134.253	65.0654	15.7725	9.06192	0	0	0
4932443I19Rik	111.926	4.90775	1.36681	2.75943	6.69366	10.419	1.90257	4.19429	8.16131	4.64393	3.19797	15.3123	2.19605	18.5713	29.9701	5.29459	11.0139	6.7357	11.712	25.7248	11.499	2.04731	0.910355	14.0243	4.87132	9.33335	268.366	18.0764	8.88556	25.1917	34.0991	10.5475	16.3103	4.44546	15.2497	18.4013	7.4143	26.2162	10.2379	2.07415
4933404O12Rik	0.440655	5.60886	7.51743	0.689859	0.514897	22.4831	3.80514	50.3315	2.44839	16.2538	2.66498	7.10928	50.5092	62.317	10.7585	0	33.0417	4.81121	137.616	0	7.1869	3.41219	7.28284	6.54467	3.89706	15.1667	25.4654	0	72.5654	5.72539	2.13119	187.746	10.5537	4.44546	28.4661	55.2038	0.823811	4.6264	0	6.22246
4933406B17Rik	18.0669	8.41329	0.683403	0.689859	24.2002	3.83858	6.97609	6.59103	8.16131	10.8358	4.79696	51.4055	69.1757	63.9678	7.68465	3.78185	11.0139	4.81121	9.36959	24.117	17.2486	17.0609	10.0139	11.2194	13.6397	19.8334	43.0953	3.14373	1.48093	48.0933	8.52478	8.43803	0.959431	33.7855	1.01665	6.57188	16.4762	7.71066	0	8.29662
4933406I18Rik	0	89.7418	121.646	0.689859	17.5065	15.9027	19.6599	22.769	13.8742	21.6717	15.9899	21.8747	53.8033	1.23809	31.5071	18.9093	17.6222	27.905	7.61279	3.2156	17.2486	36.8516	25.4899	23.3738	11.6912	70.5834	0	0	0	20.6114	0	23.2046	5.75659	7.11274	11.1831	19.7156	0.823811	12.3371	6.82529	43.5572
4933407K13Rik	128.671	5.60886	0	0	74.6601	157.382	10.7812	104.857	34.2775	122.29	46.3706	54.1399	2.19605	2.88887	81.4573	53.7023	44.0556	2.88673	12.8832	25.7248	79.0559	45.0409	9.10355	17.7641	99.375	19.25	0	0	22.2139	91.6063	10.656	10.5475	2.87829	36.4528	109.798	73.605	0	0	27.3011	0
4933407L21Rik	8.37245	6.30997	0	0	4.11918	18.6445	0	4.79348	2.44839	109.906	2.66498	37.187	58.1954	29.7141	16.1378	2.26911	70.4889	1.92449	24.0096	28.9404	2.87476	4.09463	1.82071	9.34953	1.94853	2.33334	117.533	0	111.07	38.9327	0	0	2.87829	11.5582	67.0987	52.575	5.76667	13.8792	0	8.29662
4933412E12Rik	92.097	6.30997	0	28.2842	24.2002	15.3543	88.7866	79.0924	41.6227	10.0619	46.3706	51.4055	17.5684	103.999	16.1378	108.161	28.6361	22.1316	39.2352	0	4.31214	19.1083	23.6692	151.462	69.1728	10.5	146.916	11.003	0	58.399	0	44.2997	0	4.44546	3.04994	28.9163	54.3715	4.6264	10.2379	16.5932
4933413J09Rik	0.881311	0	0	0	0	9.87063	1.26838	0.599184	2.44839	124.612	0.532995	2.73434	0	1.23809	1.53693	0.75637	28.6361	5.77346	0	6.4312	2.87476	0	0.910355	2.80486	0	55.4167	0	84.0947	0	0	0	6.32852	0	0	0	1.31438	0	0	0	2.07415
4933421O10Rik	118.536	82.0296	110.028	569.823	23.6853	55.3852	102.105	148.598	46.5195	78.9468	113.528	120.858	95.5284	62.7297	94.5212	93.7899	61.6778	125.092	29.28	25.7248	293.225	84.6223	252.168	85.0808	182.187	198.917	88.1495	54.2293	44.4278	26.3368	8.52478	183.527	311.815	134.253	50.8324	149.839	106.272	53.9746	235.472	60.1505
4933424M12Rik	88.1311	98.8562	185.202	0	41.1918	93.2226	96.3968	62.3152	56.313	33.2815	101.802	0	3.29408	0.412696	23.8224	300.279	72.6917	107.771	14.64	0	4.31214	96.2237	6.37248	49.5525	33.125	23.9167	0	74.6635	0	0	0	0	12.4726	0	0	11.8294	10.7095	47.8061	6.82529	0
4933427D14Rik	63.0137	65.203	163.333	113.137	252.3	134.35	96.3968	68.9062	79.1647	71.9809	45.3046	236.247	40.627	87.9041	115.27	16.6401	72.6917	407.991	90.1823	86.8211	215.607	34.8043	327.728	97.2352	106.195	68.2501	80.314	333.235	450.202	26.3368	87.3789	27.4236	232.182	21.3382	125.048	143.267	74.9668	1.54213	54.6023	41.4831
4933428G20Rik	0	0	0	0	10.8128	6.58042	0	0	0	1.54798	0	0	0	0	4.61079	0	8.81112	0	156.355	45.0184	106.366	0	0	44.8778	0	8.16668	0	0	0	0	0	0	0	1.77818	16.2664	23.6588	0	0	0	0
4933431E20Rik	190.804	19.631	20.5021	51.7394	148.805	219.896	5.70771	14.3804	22.8517	316.561	12.2589	119.764	102.117	77.9995	499.502	20.422	356.85	25.0183	789.974	1371.45	487.272	49.1355	27.3106	12.1544	29.2279	74.0834	340.845	361.529	198.444	193.518	2.13119	37.9711	24.9452	504.115	385.309	256.303	372.362	165.008	20.4759	20.7415
4933431G14Rik	0	2.10332	0	46.9104	5.66387	12.6125	10.7812	12.5829	24.4839	25.5416	14.3909	2.18747	15.3724	8.25391	13.0639	34.793	2.20278	4.81121	4.6848	6.4312	0	42.3111	50.9799	1.86991	54.5588	100.333	0	92.74	0	2.29016	0	0	24.9452	3.55637	7.11653	15.7725	0	40.0954	0	0
4933433G15Rik	14.5416	56.7897	0.683403	0	14.932	29.6119	34.2462	0	10.6097	13.9318	29.8477	0	8.78422	7.84121	12.2954	133.121	13.2167	167.43	0.5856	1.6078	1.43738	0	31.8624	19.634	77.9411	1.75	0	41.6544	0	1.14508	0	35.8616	1.91886	6.22365	20.333	31.545	1.64762	63.2274	40.9517	0
4933433G19Rik	0	0	0	169.015	2.57449	19.7413	2.53676	0	3.26452	0.773989	0.532995	0	28.5487	0	3.07386	3.78185	6.60834	1.92449	0	0	2.87476	0	4.55177	0	119.835	0	0	0	13.3283	2.29016	0	14.7666	2.87829	19.56	0	0	0	0	10.2379	0
4933439C10Rik	69.6236	337.934	488.633	5.51887	204.414	174.929	74.8344	150.994	110.994	255.416	186.015	20.781	85.6461	6.19043	94.5212	80.9316	167.411	76.0172	244.781	109.33	22.9981	209.508	56.442	149.593	228.952	144.667	45.0542	197.269	5.92371	53.8187	21.3119	71.7233	41.2555	244.5	348.71	157.725	100.505	121.828	170.632	128.598
4933439K11Rik	27.3206	12.6199	12.3013	90.3715	16.9916	9.87063	14.5864	11.9837	27.7485	19.3497	22.3858	26.2496	7.68619	6.19043	16.1378	19.6656	22.0278	26.9428	23.424	0	12.9364	15.6961	12.745	45.8127	24.3566	44.3334	5.87663	6.28746	1.48093	9.16063	0	25.3141	31.6612	7.11274	9.14983	39.4313	9.06192	10.7949	13.6506	33.1865
5031425E22Rik	216.362	265.72	318.466	0.689859	163.737	145.866	127.472	139.61	119.155	202.785	249.442	268.512	329.408	158.062	181.358	289.69	149.789	332.936	133.517	41.8028	533.268	91.4466	101.049	96.3002	153.934	81.0834	342.804	113.174	287.3	223.29	507.224	295.331	135.28	121.806	178.93	85.4344	104.624	157.297	105.792	134.82
5031439G07Rik	616.477	274.133	636.931	171.775	312.028	567.561	452.177	301.39	287.278	767.797	350.178	371.87	390.898	571.583	457.237	121.776	418.528	269.428	2212.39	2250.92	3245.6	312.556	162.043	443.168	208.493	488.251	225.271	502.997	340.613	475.208	372.959	615.976	590.05	815.298	814.335	402.199	583.258	427.171	443.644	458.388
5330417C22Rik	242.361	0.701108	0	46.2205	0	0.548368	0	0	0	34.8295	0	1.6406	0	0	1.53693	0	24.2306	1.92449	1.7568	3.2156	2.87476	0	0	0	0	2.91667	0	0	0	0	0	0	0	12.4473	30.4994	0	245.496	0	0	33.1865
5330434G04Rik	0	0	0	0	0	23.5798	0	0	0	9.28786	0	0.546867	5.49014	0.412696	6.91618	0	0	0	88.4255	352.108	245.792	0	0	0	0	13.4167	0	0	0	0	0	0	0	8.00183	8.13318	55.2038	0	0	0	0
5430405H02Rik	206.667	525.13	427.81	36.5625	278.559	186.994	253.676	242.67	163.226	341.329	220.127	275.074	307.448	173.332	180.589	153.543	275.347	189.562	135.273	159.172	74.7437	239.536	302.238	143.048	329.301	361.084	43.0953	341.095	275.452	296.575	268.53	476.749	218.75	174.262	100.648	164.297	70.0239	350.064	146.744	149.339
5430416N02Rik	78.8773	44.1698	2.05021	0.689859	64.8771	43.8694	57.0771	26.9633	66.9227	119.194	56.4975	26.7965	26.3527	57.3647	101.437	29.4984	74.8945	118.356	45.6768	46.6262	67.5568	59.3721	30.0417	24.3088	31.1765	75.2501	121.45	19.6483	8.88556	52.6736	0	67.5042	11.5132	38.231	31.5161	56.5181	61.7858	41.6376	150.156	51.8539
5430427O19Rik	176.262	333.026	309.581	304.917	287.828	210.025	232.113	182.751	258.713	155.572	126.32	159.685	216.311	113.079	96.0581	296.497	110.139	529.234	83.1551	0	86.2428	499.544	101.049	464.672	392.629	96.2501	0	154.043	231.025	329.783	12.7872	499.953	353.071	87.131	50.8324	201.099	61.7858	127.997	331.026	248.899
5430431A17Rik	71.8268	34.3543	88.159	11.0377	45.8259	29.0635	19.0257	27.5625	26.1162	2.32197	15.9899	6.56241	110.901	39.2061	9.99004	15.8838	33.0417	99.111	15.8112	19.2936	10.0617	19.1083	20.0278	10.2845	35.0735	19.25	0	0	0	0	115.084	0	9.59431	24.0055	26.4328	13.1438	9.06192	18.5056	20.4759	16.5932
5530601H04Rik	10.5757	193.506	174.268	288.361	59.2132	83.3519	123.033	106.655	75.084	58.0492	127.386	116.483	210.821	52.4123	40.7286	74.8807	79.3001	107.771	79.6415	112.546	107.803	116.697	43.697	63.5768	17.5368	52.5001	84.2317	181.55	94.7793	87.026	57.5422	71.7233	174.616	91.5765	85.3984	86.7488	117.805	140.334	92.1414	74.6696
5730409E04Rik	71.3862	0	5.46722	8.2783	31.9236	11.5157	6.3419	65.9103	119.155	54.9532	18.6548	4.37494	7.68619	186.126	56.0979	9.83281	8.81112	15.3959	77.8847	101.291	20.1233	10.919	59.1731	27.1137	186.084	18.0834	342.804	0	1.48093	44.6581	57.5422	2.10951	17.2698	64.9037	118.948	82.8056	0	117.202	0	217.786
5730422E09Rik	0	0	0.683403	0	0	1.6451	0	0	8.16131	0.773989	1.06599	2.18747	35.1369	0.412696	0	6.80733	0	0	0.5856	1.6078	0	0	0	8.41458	2.92279	12.8333	15.671	9.43118	14.8093	0	0	0	114.172	0.889092	9.14983	2.62875	1.64762	0	3.41264	0
5730455P16Rik	137.925	120.591	0	2.75943	139.022	205.09	260.652	98.8654	129.765	281.732	53.8325	169.529	105.411	56.5393	140.629	127.827	123.356	104.884	139.373	170.427	86.2428	104.413	234.872	172.966	218.235	126.583	7.83551	2.3578	47.3897	319.477	0	101.256	75.7951	251.613	115.898	190.584	14.8286	3.08426	167.22	300.752
5830416I19Rik	10.5757	10.5166	3.41701	4.13915	10.2979	24.6766	5.07352	10.1861	11.4258	7.73989	2.13198	14.7654	23.0586	4.95235	10.7585	9.83281	19.825	19.2449	6.44159	14.4702	31.6223	10.919	9.10355	12.1544	12.6654	15.1667	25.4654	15.7186	28.1376	16.0311	36.2303	0	34.5395	8.89092	25.4162	11.8294	9.06192	12.3371	10.2379	12.4449
5830428M24Rik	1.32197	0	0	2.75943	8.23836	0.548368	0	5.39266	0.816131	0	0	0	0	0	58.4033	2.26911	0	3.84897	0	0	1.43738	2.72975	0.910355	21.5039	0.974264	0	1.95888	0	0	48.0933	0	8.43803	1.91886	0	1.01665	9.20063	184.534	3.08426	0	0
5830432E09Rik	33.0492	110.074	45.1046	229.033	103.494	16.451	37.4172	95.2703	74.2679	5.41792	76.7513	13.6717	37.3329	2.06348	53.0241	20.422	26.4334	62.5458	15.8112	0	12.9364	17.0609	55.5317	44.8778	34.0993	7.00001	5.87663	0	39.985	34.3524	0	377.602	75.7951	13.3364	16.2664	56.5181	17.3	1.54213	23.8885	31.1123
5830444B04Rik	59.4885	9.81551	65.6067	10.3479	21.6257	59.2238	95.7626	119.238	109.362	74.3029	89.0102	49.7649	73.5678	6.19043	10.7585	38.5749	46.2584	9.62243	48.6048	4.8234	7.1869	101.001	80.1112	4.67477	222.132	75.8334	5.87663	71.5198	7.40463	30.9171	0	8.43803	4.79716	59.5692	75.2319	47.3175	34.6	74.0223	119.443	161.784
5830454E08Rik	0	0	0	0	0	30.1602	3.17095	5.39266	14.6904	27.0896	0	8.74988	8.78422	0.412696	4.61079	13.6147	19.825	43.3009	0.5856	0	4.31214	0.682438	0	5.60972	0	9.33335	131.245	56.5871	130.322	21.7565	0	0	0	7.11274	11.1831	2.62875	111.214	0	0	0
5930430L01Rik	71.8268	50.4797	6.83403	2.06958	83.9283	69.6427	15.8547	10.1861	22.8517	115.324	11.1929	101.717	52.7053	117.618	69.1618	15.1274	39.65	30.7918	89.5967	14.4702	38.8092	11.6014	9.10355	31.7884	62.3529	12.25	695.402	243.639	1.48093	194.663	2.13119	46.4092	8.63488	86.2419	98.6148	74.9194	53.5477	10.7949	40.9517	33.1865
6030443J06Rik	21.1515	26.6421	10.9344	15.8667	10.8128	19.1929	8.24447	14.3804	8.16131	41.7954	7.46193	7.10928	15.3724	12.3809	19.2116	91.5208	2.20278	30.7918	21.6672	30.5482	35.9345	15.0136	25.4899	24.3088	32.1507	37.9167	27.4243	19.6483	2.96185	17.1762	4.26239	21.0951	19.1886	48.9001	14.2331	24.9731	10.7095	18.5056	6.82529	16.5932
6030458C11Rik	17.6262	56.7897	35.5369	72.4351	68.9962	117.351	115.423	120.436	170.571	45.6653	49.5686	164.607	37.3329	151.047	89.9104	58.2405	72.6917	132.79	124.147	62.7042	406.778	68.9262	472.474	30.8535	75.0184	156.917	223.312	109.245	17.7711	37.7876	238.694	126.57	31.6612	91.5765	184.013	160.354	84.0287	112.576	47.777	155.562
6030468B19Rik	17.6262	61.6975	68.3403	0	52.5195	24.1282	34.8804	49.7323	48.9679	7.73989	21.8528	10.9373	7.68619	6.19043	3.07386	46.895	2.20278	9.62243	0.5856	0	0	38.8989	43.697	0	15.5882	43.1667	0	0.785932	1.48093	2.29016	0	0	7.67545	0	19.3163	21.03	13.181	63.2274	47.777	51.8539
6230400D17Rik	0	84.834	44.4212	4.82901	37.5875	18.0961	34.8804	5.39266	7.34518	35.6035	10.6599	13.1248	32.9408	0.412696	23.0539	12.8583	52.8667	16.3581	18.7392	46.6262	1.43738	0.682438	20.0278	0	7.79411	15.75	0	0	0	0	0	2.10951	8.63488	14.2255	29.4828	14.4581	10.7095	4.6264	23.8885	56.0022
6330415B21Rik	0	0	1.36681	0.689859	10.2979	70.1911	1.26838	0	0.816131	20.8977	1.06599	0	82.352	29.3014	31.5071	1.51274	11.0139	0	24.0096	125.408	57.4952	0.682438	0	0.934953	1.94853	2.33334	0	0	0	1.14508	0	0	1.91886	52.4564	4.06659	1.31438	0.823811	3.08426	3.41264	2.07415
6330418K02Rik	39.2183	126.9	155.816	135.902	102.979	63.0623	66.5899	168.371	61.2098	124.612	30.3807	44.2963	9.88224	22.6983	53.0241	21.9347	30.8389	10.5847	22.2528	19.2936	44.5588	180.164	385.08	7.47963	29.2279	12.8333	60.7252	61.3027	60.718	1.14508	179.02	0	7.67545	86.2419	82.3484	19.7156	33.7762	0	47.777	107.856
6330549D23Rik	1.76262	0	1.36681	0	0	16.9994	5.70771	0.599184	0.816131	0.773989	0.532995	7.65614	14.2744	7.84121	1.53693	0	37.4472	5.77346	21.6672	1.6078	1.43738	9.55413	142.926	0	0.974264	14.5834	0	0	1.48093	1.14508	6.39358	0	0.959431	1.77818	0	1.31438	0	0	0	58.0763
6430531B16Rik	0.440655	0	0	0	0	0	1.26838	0	3.26452	61.9191	0	1.09373	0	63.9678	8.45311	3.02548	0	0.962243	0.5856	0	0	0	0.910355	0.934953	1.94853	2.91667	0	0	0	0	0	0	18.2292	37.3419	49.8157	0	49.4286	0	0	0
6430548M08Rik	201.38	96.0517	7.51743	6.20873	69.5111	49.3531	31.7095	16.178	66.9227	131.578	128.985	13.1248	68.0777	241.014	50.7187	18.9093	77.0973	90.4508	303.926	90.0367	120.74	6.14194	30.0417	137.438	55.5331	65.3334	45.0542	17.2905	11.8474	169.472	49.0175	25.3141	101.7	87.131	102.681	185.327	236.434	322.306	184.283	259.269
6430550D23Rik	0	1.40222	0	0	6.17877	4.38694	2.53676	0.599184	3.26452	19.3497	5.86295	2.73434	4.39211	0.412696	2.30539	5.29459	19.825	1.92449	48.6048	25.7248	166.736	4.77706	1.82071	0	2.92279	2.91667	0	0	93.2984	8.01555	4.26239	0	28.7829	30.2291	47.7824	43.3744	2.47143	6.16853	30.7138	8.29662
6430573F11Rik	31.2865	0	0	0	40.162	94.3193	0	12.5829	0	326.623	0.532995	23.5153	19.7645	6.19043	55.3295	0.75637	72.6917	0	110.678	266.895	74.7437	2.72975	0	0	0	17.5	0	91.1681	91.8175	42.3679	0	0	0	48.9001	255.179	98.5782	0	0	0	0
6530402F18Rik	0	0	0	0	0.514897	35.6439	1.90257	18.5747	12.242	56.5012	52.2335	7.10928	4.39211	9.492	2.30539	0	63.8806	4.81121	18.7392	14.4702	0	2.72975	0	8.41458	29.2279	25.6667	0	117.104	59.2371	29.772	0	0	0.959431	47.1219	53.8823	51.2606	31.3048	0	92.1414	0
6720483E21Rik	0	0	0	0	0	0	0	0	0	20.1237	0	0	2.19605	0	59.1718	0	35.2445	0	6.44159	0	557.703	0	0	0	0	0	0	0	0	0	0	0	19.1886	0	34.566	0	0	0	0	0
6720489N17Rik	3.08459	11.9188	0.683403	2.75943	19.0512	16.451	13.9522	7.19021	55.4969	47.9873	0.532995	2.18747	243.762	1.65078	59.1718	149.005	22.0278	9.62243	44.5056	220.268	31.6223	2.04731	4.55177	3.73981	1.94853	11.0833	15.671	165.832	69.6036	26.3368	40.4927	253.141	2.87829	39.1201	102.681	89.3775	4.94286	75.5645	112.617	2.07415
6820408C15Rik	16.7449	0	0	0	0	31.8053	0	0	0	33.2815	34.1117	25.1559	176.782	130.412	22.2855	6.05096	33.0417	0.962243	2.3424	0	27.3102	0	0	0	0	14	0	84.0947	0	1.14508	0	0	0	0	41.6825	53.8894	0	0	0	0
6820431F20Rik	1256.31	1656.02	907.559	522.913	1067.9	852.712	1386.97	1087.52	1758.76	1184.2	1214.16	924.753	1191.36	1006.15	1260.28	1611.07	1167.47	1230.71	1102.1	1504.9	1905.96	858.507	1315.46	1624.95	1459.45	1351.59	801.181	678.259	327.285	1300.81	939.856	782.627	1545.64	877.534	949.549	1238.14	1077.54	875.931	1266.09	1211.31
8030423J24Rik	43.1842	51.882	0	109.688	4.63408	8.22552	6.3419	5.99184	6.52905	7.73989	19.1878	5.46867	0	0	2.30539	0	2.20278	50.9989	0	0	0	1.36488	12.745	28.9836	41.8934	2.33334	74.4374	12.5749	7.40463	0	0	35.8616	0	0	0	7.88625	2.47143	0	6.82529	24.8899
8030442B05Rik	15.4229	25.2399	17.7685	0	3.08938	19.7413	47.5642	46.7364	26.1162	7.73989	27.7157	11.4842	15.3724	9.492	64.5511	25.7166	22.0278	18.2826	1.7568	32.156	31.6223	30.0273	12.745	15.8942	32.1507	52.5001	0	8.64525	14.8093	2.29016	0	16.8761	48.931	0.889092	14.2331	21.03	3.29524	6.16853	13.6506	53.928
8030462N17Rik	0	0.701108	0	0	0	8.77389	0.63419	32.356	0	32.5075	2.13198	0	0	13.619	3.07386	5.29459	8.81112	7.69794	25.7664	0	112.116	52.5477	36.4142	0	34.0993	17.5	0	0	0	14.886	0	0	5.75659	0.889092	14.2331	23.6588	0	0	0	0
8430408G22Rik	129.993	0	0	891.987	4.11918	32.9021	0	0	57.1292	149.38	0.532995	63.9835	184.469	72.2217	76.8465	0.75637	81.5028	12.5092	62.6591	0	5.74952	2.72975	2.73106	0	0	0.583334	164.546	661.755	0	0	0	0	0.959431	4.44546	58.9656	5.2575	0	0	0	2.07415
8430429K09Rik	26.4393	2.10332	0	82.783	20.5959	7.12878	5.70771	44.9388	52.2324	63.4671	3.73097	110.467	23.0586	299.204	92.9843	11.3456	24.2306	7.69794	117.706	38.5872	31.6223	58.0072	52.8006	2.80486	18.511	9.33335	1.95888	4.71559	4.44278	11.4508	12.7872	6.32852	4.79716	56.9019	9.14983	3.94313	79.0858	3.08426	6.82529	2.07415
9030612E09Rik	11.8977	22.4354	6.83403	7.58844	25.7449	13.1608	8.24447	12.5829	13.0581	6.9659	11.7259	12.5779	8.78422	9.492	16.1378	13.6147	13.2167	28.8673	5.856	9.64679	27.3102	9.55413	26.4003	10.2845	8.76838	17.5	90.1084	15.7186	39.985	10.3057	44.7551	8.43803	16.3103	80.9074	23.3829	7.88625	13.181	10.7949	23.8885	4.14831
9030624J02Rik	333.136	109.373	346.485	160.737	542.702	470.5	338.657	328.952	618.627	325.849	653.452	559.445	919.049	262.474	487.975	403.145	387.689	228.052	514.742	641.512	323.41	431.983	703.704	466.542	537.794	550.667	597.458	347.382	356.903	456.886	225.907	312.207	317.572	469.441	335.494	400.884	780.973	323.848	283.249	408.608
9130011E15Rik	89.8937	4.90775	185.202	171.085	36.0428	73.4813	159.182	165.974	110.178	126.934	188.68	25.7028	84.5481	127.936	234.382	65.0478	233.495	173.204	74.9567	48.234	38.8092	109.872	345.025	45.8127	49.6875	92.7501	0	36.9388	31.0995	19.4663	217.382	2.10951	74.8356	148.478	129.114	60.4613	40.3667	158.84	286.662	257.195
9130019O22Rik	0	478.856	0	0	0	73.4813	27.2702	20.3723	22.8517	68.111	81.0153	0.546867	13.1763	0	4.61079	339.61	4.40556	148.185	8.19839	36.9794	17.2486	73.0208	1.82071	55.1623	54.5588	50.7501	0	0	0	58.399	0	0	0	5.33455	0	14.4581	0.823811	66.3117	27.3011	0
9130019P16Rik	16.3043	25.2399	0	0	10.8128	1.6451	9.51284	6.59103	2.44839	0	13.3249	17.4998	8.78422	12.3809	5.37925	13.6147	4.40556	8.66019	11.1264	56.273	1.43738	8.87169	0.910355	4.67477	0.974264	23.9167	0	0	5.92371	0	0	12.657	23.9858	1.77818	0	2.62875	0	3.08426	23.8885	20.7415
9130023H24Rik	76.2334	151.439	52.622	264.906	112.248	45.5146	111.617	136.015	26.9323	108.358	17.5888	300.777	161.41	145.682	36.8863	65.0478	169.614	40.4142	56.2176	212.229	60.3699	189.035	73.7388	195.405	117.886	65.9167	0	153.257	368.751	34.3524	0	48.5187	0	64.0146	58.9656	114.351	119.453	129.539	95.554	155.562
9130221H12Rik	0.440655	0	183.835	0	0	30.7086	61.5164	7.7894	31.8291	65.789	26.6498	0	167.998	40.4442	91.4473	4.53822	26.4334	11.5469	0	0	61.8073	51.1828	20.0278	45.8127	4.87132	33.8334	101.862	0	37.0232	54.9638	0	16.8761	15.3509	70.2383	36.5993	10.515	9.88573	0	0	70.5213
9130230L23Rik	11.8977	14.0222	6.83403	24.8349	15.9618	4.38694	7.61028	10.1861	23.6678	6.9659	9.06092	9.84361	12.0783	27.2379	14.6008	33.2803	8.81112	36.5652	5.856	11.2546	51.7457	10.919	6.37248	9.34953	20.4596	17.5	0	7.85932	11.8474	18.3213	17.0496	10.5475	15.3509	1.77818	1.01665	23.6588	12.3572	10.7949	0	4.14831
9130401M01Rik	29.0833	98.8562	49.205	14.487	9.26815	69.0944	16.4889	31.1576	134.662	137.77	91.6752	82.577	50.5092	44.9838	96.0581	23.4475	83.7056	71.206	30.4512	57.8808	45.9961	3.41219	20.9382	24.3088	14.614	35	0	38.5107	124.398	21.7565	208.857	16.8761	81.5517	190.266	181.98	80.1769	43.662	0	47.777	22.8157
9230110C19Rik	22.0328	0	7.51743	0	6.17877	54.2884	0	2.39674	4.08065	38.6994	2.13198	14.2186	39.529	35.0791	14.6008	3.78185	15.4195	0	4.6848	11.2546	4.31214	2.72975	5.46213	0	3.89706	5.83334	113.615	18.0764	20.733	67.5596	0	6.32852	0	16.8928	37.616	27.6019	9.88573	1.54213	0	0
9230114K14Rik	41.8623	30.8487	6.15063	4.13915	35.5279	24.1282	31.7095	27.5625	4.89679	59.5971	31.4467	37.7338	63.6856	56.952	25.3593	1.51274	41.8528	20.2071	74.9567	17.6858	152.362	1.36488	7.28284	6.54467	5.84559	23.3334	158.669	190.981	244.353	1.14508	6.39358	2.10951	6.71602	51.5673	67.0987	43.3744	1.64762	27.7584	44.3644	0
9230116N13Rik	3.08459	3.50554	0	0	0.514897	9.32226	16.4889	48.5339	8.97744	3.09595	22.3858	1.09373	0	2.88887	15.3693	49.9204	24.2306	31.754	43.3344	6.4312	14.3738	2.72975	20.9382	0.934953	6.81985	11.0833	0	1.57186	0	10.3057	2.13119	8.43803	0.959431	0.889092	57.9489	2.62875	1.64762	1.54213	23.8885	0
9330102E08Rik	0	0	0	0	8.23836	0	0	0	0	18.5757	0	0	1.09803	0	0	0	48.4611	0.962243	90.1823	38.5872	152.362	45.7233	0	1.86991	0	0	0	0	0	98.4767	0	0	0	36.4528	2.0333	0	109.567	141.876	0	0
9330104G04Rik	11.457	10.5166	6.15063	6.20873	6.17877	36.1923	10.147	8.98777	22.8517	38.6994	12.2589	39.9213	17.5684	7.42852	18.4432	7.5637	24.2306	68.3192	7.02719	20.9014	7.1869	47.7706	25.4899	23.3738	30.2022	46.6667	3.91776	2.3578	5.92371	17.1762	74.5918	44.2997	28.7829	8.89092	19.3163	39.4313	18.1238	50.8904	13.6506	14.5191
9330111N05Rik	7.49114	4.20665	0	13.1073	3.08938	1.09674	5.07352	2.39674	4.89679	1.54798	4.26396	14.7654	31.8428	36.3172	1.53693	12.1019	2.20278	9.62243	45.0912	109.33	24.4354	8.87169	0.910355	14.9593	15.5882	7.58334	3.91776	14.1468	10.3665	28.627	0	12.657	37.4178	1.77818	6.09989	39.4313	23.8905	15.4213	47.777	29.0382
9330136K24Rik	84.1652	28.0443	19.1353	42.0814	32.9534	25.7733	21.5624	28.1617	24.4839	17.0278	12.7919	28.4371	39.529	23.5236	26.8963	94.5463	44.0556	45.2254	30.4512	40.195	51.7457	58.6896	72.8284	41.138	44.8162	81.6668	17.6299	14.9327	16.2902	33.2073	36.2303	31.6426	16.3103	32.8964	12.1998	72.2906	22.2429	41.6376	27.3011	39.4089
9330151L19Rik	81.0806	17.5277	0	0	66.4217	46.0629	17.1231	79.0924	69.3711	37.9254	74.6193	55.2336	183.371	10.7301	78.3834	9.07644	4.40556	8.66019	97.7951	98.0757	68.9942	5.4595	26.4003	87.8856	0.974264	22.75	309.503	24.3639	91.8175	32.0622	40.4927	0	15.3509	119.138	146.397	70.9763	0	0	13.6506	24.8899
9330159F19Rik	293.917	8.41329	4.78382	4.82901	439.207	223.186	4.43933	29.36	5.71292	194.271	5.86295	149.842	437.015	123.809	213.633	25.7166	299.578	14.4336	545.779	294.227	317.661	18.4258	10.9243	7.47963	13.6397	28	17.6299	502.997	63.6799	72.1399	4.26239	16.8761	12.4726	454.326	280.595	228.701	0.823811	7.71066	6.82529	2.07415
9330159M07Rik	62.5731	10.5166	205.704	13.7972	27.2896	16.9994	10.7812	62.3152	24.4839	44.8913	44.7716	4.92181	23.0586	28.0633	26.1278	32.5239	66.0834	25.9806	1.7568	22.5092	17.2486	92.1291	20.0278	111.259	141.268	70.5834	0	80.951	19.252	57.2539	12.7872	14.7666	23.0263	43.5655	43.7158	77.5481	37.8953	29.3005	133.093	147.265
9330182L06Rik	70.0642	0	0	0	25.23	33.9988	0	0	0	134.674	0	36.0932	1.09803	34.2537	41.4971	0	17.6222	0	201.446	229.915	171.048	0.682438	0	0	0	12.25	45.0542	0	0	129.394	0	8.43803	0	15.1146	55.9156	39.4313	0	0	3.41264	0
9330199G10Rik	22.4734	0	0	0	0	0	0	0	0	10.8358	0	0	0	0	0	0	6.60834	0	99.5519	28.9404	76.1811	4.77706	0	0	0	0	0	0	0	0	0	0	0	0	4.06659	2.62875	0	0	0	0
9430015G10Rik	5.28787	30.8487	2.05021	115.206	284.738	72.3846	202.941	29.9592	197.504	142.414	219.594	142.732	153.724	111.84	204.412	43.1131	116.747	65.4325	16.9824	9.64679	53.183	123.521	132.912	127.154	30.2022	125.417	3.91776	260.929	2.96185	289.705	49.0175	111.804	14.3915	256.948	21.3496	89.3775	195.243	144.96	98.9666	43.5572
9430038I01Rik	238.835	18.9299	3.41701	6.89859	24.7151	42.7727	33.6121	47.3356	18.771	84.3648	120.457	16.406	30.7448	7.84121	129.871	26.473	72.6917	20.2071	75.5423	24.117	15.8112	29.3448	321.355	22.4389	105.221	32.0834	13.7121	0.785932	118.474	22.9016	0	124.461	13.432	34.6746	24.3995	42.06	56.0191	1.54213	47.777	18.6674
9430041J12Rik	31.7272	0.701108	0	0.689859	4.63408	49.9015	0	0	2.44839	28.6376	0	30.0777	38.431	30.5395	70.6988	0	33.0417	0.962243	59.7312	46.6262	47.4335	0	0	0	0	1.16667	39.1776	0	0	32.0622	0	0	0	115.582	55.9156	48.6319	0	0	0	0
9430060I03Rik	64.7764	14.0222	0	0	132.843	63.0623	139.522	7.7894	50.6001	10.8358	117.259	220.388	105.411	7.84121	106.048	0.75637	55.0695	94.2998	0	53.0574	12.9364	36.8516	0	73.8613	0	52.5001	0	83.3088	0	0	0	37.9711	40.2961	85.3528	32.5327	55.2038	121.924	212.814	78.4908	0
9430065F17Rik	37.0151	2.80443	9.56764	9.65802	4.11918	18.0961	7.61028	23.3682	4.89679	34.0555	5.32995	10.3905	23.0586	10.3174	3.07386	8.32007	6.60834	0.962243	28.1088	9.64679	8.62428	19.1083	0	5.60972	4.87132	11.6667	50.9308	0.785932	0	9.16063	19.1807	12.657	11.5132	11.5582	1.01665	22.3444	2.47143	7.71066	6.82529	0
9530026P05Rik	15.4229	8.41329	4.10042	17.9363	18.5363	6.03205	0	3.59511	0.816131	4.64393	2.13198	76.0146	3.29408	13.2063	16.9062	14.371	41.8528	7.69794	8.19839	35.3716	35.9345	4.09463	6.37248	1.86991	10.7169	34.4167	7.83551	14.1468	11.8474	22.9016	2.13119	2.10951	1.91886	24.0055	45.7491	13.1438	10.7095	3.08426	3.41264	2.07415
9530053A07Rik	0.881311	0	0.683403	0	8.23836	13.1608	0	1.19837	2.44839	54.1792	0.532995	2.18747	42.8231	45.8092	9.22158	0	0	0.962243	0	0	0	0	1.82071	9.34953	5.84559	0.583334	0	0	0	0	0	4.21901	4.79716	4.44546	2.0333	2.62875	0	0	0	0
9530059O14Rik	0	0	0	0	2.57449	0	0	0	0	7.73989	0	8.20301	0	18.5713	0	0	2.20278	0	35.136	96.4679	50.3083	0	0	0	0	0	0	0	0	65.2695	0	0	0	0	137.247	21.03	0	0	0	0
9530062K07Rik	0	11.9188	20.5021	0.689859	2.05959	1.6451	3.17095	2.39674	6.52905	6.19191	4.79696	41.0151	5.49014	33.4283	3.84232	2.26911	6.60834	7.69794	0.5856	4.8234	1.43738	3.41219	4.55177	1.86991	13.6397	3.5	113.615	0.785932	97.7412	2.29016	0	0	3.83772	1.77818	16.2664	5.2575	56.0191	1.54213	23.8885	0
9530068E07Rik	518.211	918.451	314.365	800.236	1277.98	812.681	1004.56	869.417	874.892	771.667	910.356	734.443	669.797	490.282	1021.29	447.771	709.295	732.267	453.254	676.883	1372.7	658.552	406.018	599.305	651.783	420.584	1533.8	1569.51	975.931	651.55	1046.42	1297.35	1088.95	626.81	862.117	993.668	1282.67	672.37	665.465	908.48
9530077C05Rik	2.64393	20.3321	0	0	0.514897	3.29021	7.61028	2.39674	2.44839	34.8295	6.92894	2.18747	70.2737	4.95235	68.3934	5.29459	116.747	2.88673	70.2719	40.195	2.87476	0	0.910355	2.80486	1.94853	2.91667	272.284	78.5932	7.40463	2.29016	0	0	0.959431	49.7892	57.9489	80.1769	0	0	0	2.07415
9530082P21Rik	3.9659	22.4354	1.36681	11.7276	8.23836	10.9674	14.5864	9.58695	13.8742	20.8977	73.0203	9.29675	71.3718	0.825391	6.14772	41.6004	22.0278	7.69794	52.1184	0	30.185	38.8989	81.9319	5.60972	26.3051	35.5834	1.95888	0	1.48093	25.1917	0	0	90.1865	3.55637	16.2664	21.03	8.23811	6.16853	184.283	0
9930012K11Rik	0	28.7454	0	72.4351	0	1.09674	0	26.3641	55.4969	0	22.3858	154.217	7.68619	79.6502	0	22.6911	63.8806	86.6019	28.1088	1.6078	21.5607	21.1556	32.7728	99.1051	97.4264	84.0001	0	0	0	17.1762	0	0	0	0	0	0	0	0	0	70.5213
9930021J03Rik	116.333	126.199	373.138	398.738	77.2346	87.1905	141.424	213.31	197.504	129.256	119.391	136.17	273.409	220.792	160.609	86.9826	136.572	248.259	361.315	340.853	225.669	447.679	172.057	200.08	384.834	342.417	25.4654	234.994	325.804	179.777	225.907	158.213	348.274	169.817	146.397	215.558	44.4858	390.159	385.629	91.2628
9930111J21Rik1	3.08459	79.2252	56.7224	22.0755	42.7365	85.5454	184.549	215.706	431.733	258.512	169.492	84.2176	70.2737	27.6506	42.2656	430.375	191.642	128.941	44.5056	38.5872	229.981	124.204	161.133	214.104	283.511	136.5	0	58.159	0	8.01555	57.5422	124.461	577.578	91.5765	79.2985	210.3	100.505	44.7218	150.156	224.009
9930111J21Rik2	532.752	1022.21	595.244	660.885	525.195	699.169	496.57	1004.83	1113.2	735.289	776.574	734.443	998.107	548.885	504.881	2071.7	594.75	1906.2	211.401	202.583	454.212	845.54	1408.32	977.961	1555.9	1302	113.615	55.0152	102.184	667.581	1065.6	763.642	710.939	353.859	336.51	1111.96	420.967	846.63	600.625	1449.83
a	1.32197	8.41329	0	0	15.4469	1.6451	0	1.79755	0.816131	17.8017	0.532995	2.18747	7.68619	0	0	2.26911	4.40556	10.5847	0	9.64679	1.43738	0	0.910355	0	18.511	16.3334	0	0	5.92371	5.72539	0	12.657	76.7545	3.55637	0	1.31438	2.47143	1.54213	3.41264	22.8157
A030001D20Rik	2.20328	272.731	0	0	0	15.9027	8.87866	0	8.97744	54.1792	1.06599	112.655	0	14.4443	6.14772	3.78185	0	19.2449	38.064	19.2936	35.9345	7.50681	0	0	6.81985	1.16667	0	0	195.482	22.9016	0	0	0.959431	32.8964	35.5827	35.4881	0	0	0	2.07415
A130010J15Rik	11.457	43.4687	8.20083	0.689859	76.2048	150.253	84.3472	40.7445	35.9098	139.318	119.924	25.1559	197.645	78.8248	42.2656	68.0733	90.3139	127.016	42.1632	183.289	30.185	172.657	40.966	107.52	393.603	61.2501	0	127.321	0	77.8653	4.26239	8.43803	100.74	64.9037	138.264	52.575	68.3763	129.539	23.8885	93.337
A130077B15Rik	110.605	117.085	25.9693	77.954	57.6685	140.931	127.472	90.4769	158.329	117.646	62.3604	68.3584	115.293	101.523	137.555	164.132	107.936	150.11	109.507	91.6445	186.859	79.8452	115.615	129.959	196.801	214.667	33.3009	58.159	78.4891	169.472	44.7551	67.5042	181.332	109.358	57.9489	257.618	41.1905	101.781	71.6655	263.418
A230001M10Rik	0	0	0	0	0	0	0	0	0	42.5694	0	48.6712	1.09803	0	1.53693	0	2.20278	0	520.012	437.321	122.177	0.682438	0	0	0	0.583334	0	4.71559	56.2752	3.43524	0	0	0	1.77818	24.3995	3.94313	0	0	0	47.7056
A230004M16Rik	10.1351	14.0222	2.05021	1.37972	4.11918	7.12878	6.3419	8.98777	14.6904	16.2538	4.26396	8.20301	0	9.90469	13.0639	7.5637	2.20278	1.92449	11.1264	12.8624	11.499	6.82438	5.46213	12.1544	12.6654	9.33335	3.91776	4.71559	1.48093	19.4663	14.9184	12.657	2.87829	8.89092	12.1998	24.9731	9.06192	7.71066	10.2379	2.07415
A230009B12Rik	0	0	0	0	0	0	0	0	0	125.386	0	15.3123	0	2.06348	0.768465	0	4.40556	0	353.117	694.569	130.802	0	0	0	0	39.6667	0	0	0	0	0	8.43803	0	0.889092	24.3995	26.2875	0	0	0	0
A230028O05Rik	8.81311	9.1144	0	0	13.9022	2.19347	1.26838	1.19837	0.816131	106.81	4.79696	0.546867	0	1.65078	6.91618	19.6656	2.20278	28.8673	0.5856	0	0	0	0	0	0	4.08334	0	11.003	10.3665	1.14508	0	2.10951	1.91886	0.889092	16.2664	2.62875	4.11905	0	3.41264	0
A230050P20Rik	185.075	20.3321	57.4058	462.205	66.9366	126.673	196.599	164.776	142.007	134.674	201.472	100.077	91.1363	270.728	161.378	101.354	118.95	18.2826	87.8399	4.8234	35.9345	31.3921	86.4837	143.048	217.261	98.5835	818.811	212.988	161.421	167.181	490.175	149.775	102.659	190.266	263.312	169.554	87.3239	23.132	88.7287	203.267
A230072E10Rik	9.25376	5.60886	23.2357	7.58844	10.8128	25.7733	3.80514	9.58695	4.89679	39.4734	4.26396	8.20301	1.09803	6.60313	12.2954	6.05096	4.40556	25.0183	5.2704	9.64679	17.2486	68.9262	13.6553	3.73981	8.76838	39.0834	0	66.0183	2.96185	84.7358	4.26239	4.21901	10.5537	5.33455	6.09989	7.88625	5.76667	0	6.82529	8.29662
A230077H06Rik	23.3547	43.4687	17.0851	36.5625	22.6555	26.87	28.5385	36.5503	39.9904	39.4734	26.1168	12.5779	36.2349	31.3649	40.7286	21.9347	33.0417	32.7163	45.0912	27.3326	123.615	25.9326	26.4003	71.9914	38.9706	59.5001	0	14.1468	34.0613	19.4663	17.0496	31.6426	47.0121	41.7873	27.4495	44.6888	16.4762	33.9269	13.6506	31.1123
A2m	0	12.6199	0	0	134.388	49.3531	3.80514	0	0	83.5908	0	2.18747	90.0382	283.522	7.68465	4.53822	33.0417	0	28.1088	3.2156	8.62428	0	0	0	0	0	160.628	729.345	208.811	99.6218	0	0	32.6207	64.0146	74.2153	40.7456	6.59049	0	0	0
A2ml1	2.64393	5.60886	0	11.0377	0	0.548368	1.26838	1.79755	4.08065	15.4798	1.59899	3.82807	0	50.7615	0.768465	0	0	0	3.5136	3.2156	1.43738	1.36488	0	1.86991	2.92279	2.91667	1.95888	0.785932	0	0	6.39358	0	3.83772	0	20.333	1.31438	0.823811	0	0	2.07415
A330015K06Rik	0	0.701108	2.05021	0	14.932	2.74184	0.63419	1.19837	2.44839	41.7954	2.13198	3.82807	1.09803	71.3963	6.14772	3.78185	0	6.7357	84.3263	114.154	48.8709	0	0	0.934953	1.94853	4.66667	0	1.57186	0	1.14508	2.13119	2.10951	0	33.7855	0	6.57188	3.29524	0	0	0
A330023F24Rik	38.337	0	0	317.335	16.4767	60.3205	8.87866	6.59103	0.816131	19.3497	31.9797	134.529	82.352	70.5709	62.2457	13.6147	41.8528	9.62243	252.393	115.762	114.99	0	142.926	95.3653	66.25	39.6667	164.546	165.832	1.48093	122.523	2.13119	18.9856	212.994	56.9019	74.2153	76.2338	9.06192	151.129	27.3011	6.22246
A330032B11Rik	18.0669	12.6199	8.20083	4.13915	16.9916	18.6445	9.51284	14.3804	5.71292	5.41792	3.19797	4.92181	12.0783	1.23809	4.61079	18.1529	2.20278	18.2826	57.3888	19.2936	34.4971	3.41219	6.37248	14.0243	10.7169	12.8333	5.87663	1.57186	0	14.886	27.7055	10.5475	5.75659	10.6691	10.1665	47.3175	16.4762	9.25279	6.82529	12.4449
A330041J22Rik	26.4393	0	0	0	0	0	0	0	0	2.32197	0	12.0311	0	18.5713	13.8324	0	0	0	32.208	0	4.31214	0	5.46213	0	0	0	0	40.0825	0	0	0	0	0	1.77818	0	0	0	0	0	0
A330048O09Rik	4.84721	0	0	0	97.8305	43.3211	0	0	0	41.0214	0	24.609	14.2744	66.8567	0.768465	0	28.6361	0	29.28	24.117	418.277	0	0	0	0	0	307.544	161.902	14.8093	28.627	138.528	0	0	96.022	36.5993	5.2575	0	0	0	0
A330049N07Rik	0	1.40222	6.83403	0	1.54469	0	0.63419	0.599184	0	10.0619	0	0.546867	0	0	0	0	0	0.962243	113.021	22.5092	21.5607	0.682438	0.910355	0	1.94853	22.75	0	0	5.92371	5.72539	0	0	0	0.889092	2.0333	0	0	0	0	8.29662
A330069E16Rik	35.2524	56.0886	17.7685	41.3915	50.9748	34.5472	20.9283	27.5625	35.9098	41.0214	23.4518	106.092	20.8625	32.6029	51.4872	56.7278	33.0417	36.5652	34.5504	48.234	18.6859	25.9326	48.2488	35.5282	38.9706	71.1668	43.0953	50.2997	5.92371	46.9482	23.4431	78.0518	95.9431	40.8982	64.0488	69.6619	28.8334	26.2162	40.9517	45.6314
A330076C08Rik	26.88	30.1476	6.83403	2.06958	58.6983	64.1591	8.24447	16.7772	13.0581	18.5757	19.1878	26.7965	34.0388	194.792	45.3394	21.1784	96.9223	34.6407	38.6496	90.0367	273.102	25.2502	55.5317	28.0486	21.4338	76.4168	11.7533	168.975	11.8474	29.772	6.39358	54.8472	13.432	120.917	54.899	59.1469	173.824	27.7584	20.4759	26.964
A330076H08Rik	6.16918	0	0	0	1.54469	10.419	0	0	0	9.28786	0	10.9373	0	0	19.2116	0	11.0139	0	26.9376	85.2133	28.7476	0	0	0	0	6.41667	0	24.3639	0	0	0	0	0	42.6764	9.14983	21.03	0.823811	0	0	8.29662
A430005L14Rik	148.06	136.015	274.045	115.206	197.721	69.0944	114.154	172.565	90.5905	81.2688	80.4823	197.966	37.3329	198.094	261.278	94.5463	77.0973	323.314	180.365	64.312	33.0597	74.3857	40.966	73.8613	53.5845	74.0834	231.148	38.5107	57.7561	58.399	102.297	175.089	36.4584	122.695	229.762	72.2906	88.1477	107.949	170.632	207.415
A430033K04Rik	6.16918	7.71218	17.7685	6.89859	33.4683	28.5151	142.058	243.868	110.178	44.8913	150.838	112.655	49.4112	54.4758	17.6747	71.0988	88.1112	200.147	83.1551	125.408	938.609	134.44	50.0695	142.113	58.4559	90.4168	33.3009	268.789	8.88556	112.218	402.796	8.43803	72.9168	178.708	29.4828	70.9763	7.4143	57.0589	92.1414	20.7415
A430035B10Rik	55.5226	0	54.6722	0	56.1238	40.0309	63.419	38.947	62.0259	61.1451	21.8528	75.4677	93.3323	11.5555	32.2755	77.1498	13.2167	13.4714	35.136	24.117	5.74952	6.14194	20.0278	0.934953	26.3051	10.5	0	39.2966	57.7561	18.3213	0	16.8761	0	12.4473	17.283	31.545	16.4762	0	0	22.8157
A430046D13Rik	7.49114	29.4465	19.8187	6.89859	162.193	47.1597	18.3915	33.5543	27.7485	14.7058	55.9645	71.0928	26.3527	16.9205	232.845	31.0112	30.8389	32.7163	8.19839	8.03899	12.9364	93.494	15.476	71.0565	69.1728	56.0001	0	141.468	11.8474	25.1917	51.1487	16.8761	27.8235	33.7855	20.333	113.036	77.4382	64.7695	10.2379	157.636
A430057M04Rik	20.2702	44.8709	15.0349	17.9363	3.08938	16.451	31.0753	11.9837	26.9323	3.09595	21.8528	13.1248	3.29408	24.349	22.2855	12.8583	6.60834	9.62243	15.2256	1.6078	2.87476	4.09463	8.19319	15.8942	6.81985	11.0833	50.9308	0	0	9.16063	44.7551	6.32852	6.71602	8.89092	7.11653	7.88625	8.23811	80.1909	23.8885	56.0022
A430078G23Rik	2.64393	2.10332	0	4.13915	1.54469	2.19347	59.6138	2.99592	9.79357	32.5075	3.73097	3.82807	5.49014	3.30156	1.53693	5.29459	15.4195	16.3581	14.64	6.4312	22.9981	12.9663	12.745	1.86991	5.84559	16.9167	3.91776	11.003	2.96185	5.72539	0	0	0	15.1146	4.06659	3.94313	32.9524	20.0477	0	2.07415
A430078I02Rik	2.20328	111.476	38.954	374.593	18.5363	22.4831	9.51284	5.99184	52.2324	242.258	74.6193	13.1248	34.0388	12.3809	105.28	85.4698	48.4611	76.0172	0	1.6078	7.1869	17.0609	54.6213	16.8292	16.5625	15.75	0	0.785932	1.48093	8.01555	0	12.657	54.6876	50.6783	13.2164	6.57188	4.11905	10.7949	51.1896	168.007
A430090L17Rik	0.440655	2.80443	0	49.6698	66.4217	60.3205	45.0275	35.9511	24.4839	0	29.3147	49.7649	41.725	14.4443	18.4432	228.424	46.2584	1.92449	0	0	2.87476	42.3111	23.6692	14.0243	89.6323	63.0001	0	0.785932	11.8474	18.3213	0	6.32852	7.67545	19.56	4.06659	39.4313	28.8334	15.4213	6.82529	4.14831
A430110L20Rik	0.881311	0	28.7029	5.51887	3.08938	15.3543	25.3676	0	9.79357	0.773989	23.9848	0.546867	1.09803	0	7.68465	43.8695	15.4195	203.033	9.36959	0	21.5607	7.50681	30.9521	21.5039	29.2279	23.9167	1.95888	0.785932	156.978	1.14508	2.13119	16.8761	0	0	9.14983	30.2306	4.94286	30.8426	34.1264	8.29662
A530032D15Rik	3.52524	0	4.10042	9.65802	0.514897	0	0	19.1739	0	27.8636	2.13198	2.18747	0	0.825391	11.527	0	19.825	9.62243	0	43.4106	11.499	3.41219	16.3864	0.934953	6.81985	20.4167	0	10.2171	0	0	0	10.5475	0	4.44546	27.4495	0	9.88573	0	10.2379	29.0382
A530053G22Rik	11.457	3.50554	2.05021	6.89859	3.60428	4.38694	3.80514	4.19429	5.71292	3.09595	3.19797	5.46867	2.19605	5.77774	1.53693	2.26911	4.40556	3.84897	102.48	81.9977	11.499	0	6.37248	5.60972	7.79411	10.5	29.3832	28.2936	1.48093	8.01555	2.13119	10.5475	3.83772	15.1146	9.14983	10.515	28.0096	1.54213	6.82529	0
A530064D06Rik	173.618	0.701108	0	0	4.11918	35.0956	0.63419	0	0.816131	0.773989	0	9.29675	0	0	10.7585	29.4984	37.4472	13.4714	1.1712	1.6078	0	0	1.82071	26.1787	0	0	0	0	0	0	0	0	0	0	0	1.31438	0	0	0	0
A530072M11Rik	3.52524	0	0	0	9.26815	0.548368	2.53676	3.59511	20.4033	19.3497	1.06599	1.6406	34.0388	0	9.99004	0	24.2306	6.7357	5.2704	14.4702	10.0617	24.5678	0	5.60972	0.974264	54.8334	0	10.2171	0	0	140.659	0	28.7829	94.2438	33.5494	0	0	6.16853	3.41264	2.07415
A630001G21Rik	20.2702	72.9152	34.8535	2.06958	85.4729	131.06	223.869	155.189	187.71	30.1856	160.965	161.873	86.7441	110.602	153.693	188.336	112.342	99.111	39.8208	1.6078	51.7457	104.413	77.3802	236.543	112.04	284.084	0	170.547	205.849	175.197	17.0496	61.1757	145.834	83.5747	150.464	68.3475	130.986	154.213	61.4276	103.708
A630072M18Rik	19.3888	0	54.6722	66.2264	24.7151	94.8677	34.2462	41.9429	16.3226	61.1451	38.9086	51.9524	60.3915	0	15.3693	49.1641	44.0556	50.0366	27.5232	6.4312	21.5607	26.6151	25.4899	14.0243	29.2279	49.5834	0	110.816	93.2984	52.6736	8.52478	27.4236	32.6207	144.922	97.5982	65.7188	44.4858	15.4213	78.4908	58.0763
A730008H23Rik	346.796	584.724	180.418	80.7135	446.416	675.589	440.762	375.089	589.247	580.492	314.467	500.384	326.114	716.852	682.397	211.784	698.281	326.2	573.888	572.376	688.505	386.26	596.283	208.495	530	393.75	470.131	340.309	872.266	1001.94	130.003	611.757	416.393	921.989	586.606	671.646	564.31	484.229	467.532	282.085
A730017C20Rik	0	0	0	0	0	27.9668	0	0	0	143.962	0	33.3589	19.7645	23.9363	154.461	0	19.825	0	35.136	32.156	7.1869	0	0	0	0	0	0	0	0	0	0	0	0	26.6728	85.3984	17.0869	0	0	0	0
A730020M07Rik	34.8118	0	0	0	0	14.2576	1.90257	0	0	4.64393	2.66498	36.0932	70.2737	11.1428	20.7486	1.51274	55.0695	0	0	0	2.87476	0	0	0	0	0	0	0	0	1.14508	0	0	0	139.587	5.08324	0	0	0	0	0
A730056A06Rik	0.881311	0	0	0	8.75325	8.77389	0	0	0	120.742	0	22.4216	159.214	0	0.768465	0	4.40556	0	10.5408	32.156	5.74952	0	0	0	0	3.5	0	0	77.0082	0	0	46.4092	0	101.357	2.0333	10.515	0	0	0	0
A730063M14Rik	26.88	2.80443	102.51	249.729	5.66387	3.29021	18.3915	20.3723	6.52905	3.86994	6.92894	49.7649	0	8.25391	43.034	42.3567	6.60834	21.1693	0.5856	19.2936	0	0.682438	3.64142	6.54467	9.74264	2.91667	1.95888	18.8624	2.96185	8.01555	12.7872	2.10951	16.3103	22.2273	10.1665	14.4581	1.64762	13.8792	20.4759	6.22246
A830010M20Rik	10.1351	21.7343	1.36681	0	16.9916	29.6119	29.1727	31.7568	4.89679	180.339	6.39594	32.2652	9.88224	62.7297	109.89	15.1274	15.4195	10.5847	133.517	65.9198	103.491	25.2502	2.73106	44.8778	93.5294	71.1668	39.1776	77.0213	167.345	51.5285	0	227.827	1.91886	37.3419	26.4328	147.21	293.277	40.0954	6.82529	103.708
A830018L16Rik	87.6904	58.893	73.1241	56.5684	27.2896	65.2558	12.0496	10.7853	18.771	43.3434	14.3909	34.9995	6.58816	75.936	21.517	46.895	41.8528	24.0561	6.44159	9.64679	8.62428	31.3921	10.0139	58.9021	30.2022	53.0834	7.83551	118.676	130.322	16.0311	10.656	31.6426	99.7808	88.9092	24.3995	30.2306	24.7143	13.8792	51.1896	31.1123
A830019P07Rik	38.337	0	0	0	8.75325	0	0	0	0	23.2197	0	24.0622	15.3724	62.7297	28.4332	0	8.81112	0	14.64	90.0367	0	0	0	0.934953	0	0	0	0	0	0	0	0	0	16.0037	6.09989	13.1438	28.8334	0	0	0
A830052D11Rik	0	1.40222	0	0	0.514897	1.09674	2.53676	3.59511	26.1162	0	26.1168	53.593	9.88224	0	5.37925	0.75637	8.81112	4.81121	122.976	4.8234	337.784	2.72975	1.82071	0.934953	0	8.75001	0	9.43118	0	5.72539	0	2.10951	2.87829	22.2273	1.01665	7.88625	0	41.6376	0	37.3348
A830082N09Rik	43.1842	2.10332	6.15063	4.82901	7.72346	11.5157	3.80514	11.9837	1.63226	10.0619	4.26396	3.2812	1.09803	8.66661	11.527	21.1784	17.6222	3.84897	9.95519	9.64679	17.2486	5.4595	10.9243	0	18.511	21	0	2.3578	4.44278	3.43524	0	16.8761	11.5132	25.7837	19.3163	49.9463	1.64762	10.7949	0	2.07415
A930004D18Rik	0	0	0	0	1.54469	21.9347	0	0	4.08065	5.41792	2.66498	86.9519	1.09803	20.6348	3.07386	0	0	0	0	0	33.0597	28.6624	1.82071	20.569	0	0	68.5607	0	0	0	0	0	103.619	14.2255	0	11.8294	0	0	0	0
A930005H10Rik	174.059	17.5277	0.683403	117.276	50.4599	142.027	23.465	55.125	12.242	83.5908	76.7513	161.326	234.978	121.332	112.964	49.9204	26.4334	9.62243	162.211	154.349	51.7457	68.9262	29.1314	52.3574	50.6617	37.3334	94.0261	247.569	146.612	51.5285	123.609	151.885	87.3082	154.702	184.013	86.7488	90.6192	21.5898	54.6023	0
A930006K02Rik	0	31.5498	0	97.9599	32.9534	0	0	20.9715	2.44839	19.3497	5.32995	37.7338	1.09803	6.19043	27.6647	37.8185	8.81112	13.4714	8.78399	0	0	0	0	25.2437	18.511	11.6667	0	0	0	9.16063	0	0	116.091	45.3437	11.1831	53.8894	0	0	27.3011	29.0382
A930007I19Rik	303.171	410.849	315.049	186.952	127.18	133.802	220.064	183.35	115.891	164.086	79.4163	336.87	108.705	274.855	42.2656	212.54	202.656	292.522	25.1808	22.5092	323.41	109.19	182.071	189.796	194.853	105.583	50.9308	59.7308	182.154	123.668	242.956	137.118	208.197	75.5728	141.314	119.608	91.443	259.078	197.933	178.377
A930011G23Rik	1124.55	1290.04	1445.4	1300.38	388.747	453.5	586.625	366.701	523.956	1009.28	329.924	655.147	442.505	253.808	491.049	408.44	726.917	826.567	169.238	323.168	569.202	384.895	1341.86	555.362	812.536	444.501	135.163	418.902	1180.3	991.638	304.761	1512.52	831.827	82.6856	259.245	440.316	299.043	188.14	423.168	358.829
A930012L18Rik	0.881311	0	0	86.2323	2.05959	2.19347	0	5.99184	0.816131	5.41792	0	27.8902	1.09803	0	1.53693	0	0	0	26.352	11.2546	1.43738	0.682438	0	0.934953	2.92279	4.08334	0	0.785932	0	1.14508	0	0	0	3.55637	4.06659	1.31438	0.823811	0	10.2379	2.07415
A930017K11Rik	0	0	0	0	0	0	0	0	0	0	0	0	0	0	0	0	0	0	141.129	316.736	21.5607	0	0	0	0	0	0	0	0	0	0	0	0	0	0	17.0869	0	0	0	0
A930024E05Rik	4.84721	92.5462	246.708	10.3479	6.69366	53.7401	9.51284	23.9674	3.26452	9.28786	37.3097	9.84361	7.68619	4.12696	9.99004	18.9093	30.8389	48.1121	25.7664	0	0	88.7169	5.46213	16.8292	13.6397	65.9167	0	0	0	60.6892	25.5743	135.008	94.0243	37.3419	9.14983	9.20063	22.2429	41.6376	88.7287	99.5594
A930033H14Rik	0	1.40222	0	0	4.63408	10.9674	29.8069	61.1168	13.8742	68.885	76.2183	5.46867	8.78422	0.825391	0.768465	157.325	15.4195	14.4336	0	0	10.0617	45.0409	20.9382	0	88.6581	61.8334	0	0	0	41.2228	0	88.5993	1.91886	0.889092	13.2164	15.7725	0	4.6264	0	18.6674
AA465934	17.1856	70.1108	5.46722	5.51887	305.849	115.157	84.9814	22.1698	22.0355	15.4798	31.4467	85.3113	73.5678	184.062	24.5909	7.5637	26.4334	46.1877	11.712	242.778	45.9961	8.87169	20.9382	36.4632	5.84559	47.2501	182.176	258.572	143.65	51.5285	127.872	63.2852	183.251	93.3547	56.9323	14.4581	23.8905	43.1797	17.0632	20.7415
AA467197	0	0	6.15063	68.296	0	0	1.90257	0	0	0	0	60.7023	0	5.36504	66.088	15.8838	13.2167	4.81121	1.7568	0	15.8112	0	0	0	17.5368	0	0	20.4342	0	0	0	0	0	8.00183	43.7158	13.1438	0	35.469	0	0
AA543186	1.76262	47.6753	0	0	1.02979	2.19347	9.51284	10.1861	10.6097	23.9936	27.7157	6.56241	42.8231	1.65078	43.8025	0.75637	4.40556	42.3387	0	3.2156	14.3738	0	6.37248	0	0.974264	0.583334	0	0	0	8.01555	0	0	2.87829	3.55637	32.5327	3.94313	6.59049	0	0	0
AA986860	195.21	0	0	0	33.4683	0	0	3.59511	65.2905	65.0151	0	0	0	0	30.7386	0	4.40556	0	21.0816	88.4289	18.6859	0	0	0	0	17.5	0	0	59.2371	0	0	16.8761	0	40.0091	20.333	9.20063	16.4762	0	0	0
Aaas	205.345	0	93.6262	0	344.981	145.866	131.277	134.817	146.087	130.804	249.975	251.012	80.156	41.6822	104.511	9.07644	202.656	17.3204	60.3168	94.8601	288.913	45.0409	45.5177	154.267	153.934	20.4167	162.587	0	23.6948	111.073	0	122.351	67.1602	133.364	100.648	77.5481	93.9144	313.053	286.662	39.4089
Aacs	331.373	2.10332	30.7531	0	94.7411	81.7068	112.252	37.1494	29.3807	463.619	39.4416	102.264	74.6658	236.062	102.974	97.5718	167.411	70.2437	350.774	728.333	107.803	190.4	402.377	195.405	268.897	16.9167	182.176	324.59	145.131	203.824	189.676	324.864	27.8235	633.923	321.261	268.133	197.715	53.9746	218.409	128.598
Aaed1	180.669	46.9742	11.6178	22.7653	92.6815	271.991	161.084	146.8	115.074	282.506	45.3046	186.482	129.567	92.4438	212.096	274.562	149.789	101.036	358.387	284.58	114.99	58.6896	187.533	197.275	88.6581	128.333	340.845	301.798	100.703	152.295	61.8046	286.893	135.28	177.818	140.297	147.21	147.462	427.171	30.7138	159.71
Aagab	81.0806	52.5831	99.0934	504.287	209.048	289.538	508.62	505.113	415.411	246.902	190.279	407.416	344.781	151.872	321.987	217.835	277.55	440.707	122.39	51.4496	375.156	343.949	84.663	347.803	335.147	327.834	552.404	131.251	152.535	107.637	0	143.447	219.71	308.515	145.381	462.66	365.772	382.449	385.629	350.532
Aak1	460.926	138.819	261.743	22.7653	516.442	199.058	124.301	323.56	323.188	443.496	161.498	124.139	167.998	141.142	158.304	119.506	193.845	108.733	316.809	356.931	941.483	208.143	389.632	71.9914	180.239	331.334	311.462	508.498	115.512	135.119	179.02	118.132	26.8641	340.522	210.446	310.193	162.291	143.418	180.87	105.782
Aamdc	144.535	424.871	0	287.671	315.632	200.703	105.275	101.861	97.9357	126.16	87.4112	457.181	435.917	440.346	265.889	102.866	116.747	37.5275	553.392	437.321	747.437	153.548	60.9938	227.194	5.84559	98.5835	280.12	518.715	352.461	265.658	0	128.68	149.671	313.85	182.997	126.18	80.7334	124.913	98.9666	238.528
Aamp	630.137	1140.7	1187.75	984.428	475.25	1070.96	969.042	1000.64	838.983	738.385	973.782	1432.79	1079.36	1646.24	781.529	350.956	515.45	685.117	859.074	1495.25	533.268	1076.2	428.777	493.655	433.548	548.334	1618.03	601.238	878.19	554.218	1029.37	578.005	639.941	692.603	826.534	629.586	1292.56	908.316	999.904	740.473
Aar2	3.52524	316.901	48.5216	645.018	420.671	397.018	327.876	357.114	229.333	254.642	181.218	260.856	285.487	580.25	292.017	160.35	202.656	229.976	273.475	149.525	104.929	203.366	27.3106	140.243	170.496	163.917	501.473	680.617	374.674	232.451	0	25.3141	250.412	434.766	309.061	243.159	65.081	502.735	296.9	10.3708
Aars	786.57	1154.02	2234.04	787.818	532.404	542.884	813.031	599.184	741.047	606.033	941.269	864.05	586.347	756.884	552.526	431.887	552.898	759.21	453.254	908.406	2023.83	682.438	1436.54	626.419	972.316	541.334	546.527	700.265	376.155	617.197	805.591	961.935	633.225	564.574	376.16	354.881	1074.25	573.673	662.053	655.433
Aars2	272.325	0	40.3208	0	129.754	74.5781	51.3694	91.076	113.442	62.6931	1.06599	16.406	24.1566	20.6348	34.5809	7.5637	37.4472	11.5469	113.606	40.195	31.6223	134.44	50.9799	5.60972	53.5845	108.5	0	62.0886	54.7943	18.3213	0	0	13.432	43.5655	165.714	102.521	40.3667	0	0	64.2988
Aarsd1	224.734	0	6.15063	0.689859	161.678	291.732	110.349	360.709	215.459	214.395	163.63	1.09373	285.487	354.505	268.963	143.71	209.264	126.054	328.521	252.424	712.94	266.833	144.746	176.706	354.632	175.584	462.295	225.562	510.92	68.7047	0	0	165.022	372.53	435.125	247.103	182.062	83.2751	249.123	190.822
Aasdh	3.52524	27.3432	9.56764	67.6061	72.6005	70.1911	20.9283	70.1046	16.3226	54.1792	17.5888	63.9835	26.3527	35.9045	24.5909	59.7532	167.411	231.901	76.7135	175.25	14.3738	101.683	88.3044	119.674	81.8382	53.0834	0	150.899	336.17	25.1917	6.39358	52.7377	71.9573	19.56	149.447	46.0031	20.5953	172.719	61.4276	155.562
Aasdhppt	171.856	77.1218	102.51	184.192	153.954	157.382	159.816	55.7242	160.778	220.587	157.234	254.84	61.4895	228.221	154.461	395.582	99.1251	197.26	121.219	106.115	125.052	10.2366	229.409	216.909	65.2757	53.6667	213.518	371.746	444.278	125.959	0	21.0951	33.5801	143.144	210.446	89.3775	28.8334	149.587	136.506	99.5594
Aass	10.1351	0	0	0	284.223	138.189	0	0	0	35.6035	0	66.1709	371.133	85.0153	60.7087	0	63.8806	0	68.5151	36.9794	2.87476	0.682438	0	0	0	0	97.9439	88.0244	0	59.5441	0	0	0	88.0201	47.7824	26.2875	50.2525	0	0	6.22246
Aatf	103.113	119.889	557.657	684.34	227.07	151.35	121.13	233.083	296.256	312.691	261.701	183.201	543.523	258.347	223.623	153.543	178.425	294.446	69.6863	175.25	102.054	98.9535	158.402	52.3574	233.823	163.917	278.161	51.8715	176.23	72.1399	453.944	436.668	11.5132	160.926	170.797	187.956	47.781	660.032	242.298	138.968
Aatk	461.807	0	297.28	0	63.8473	205.638	53.2719	70.1046	68.555	552.628	108.731	220.388	66.9797	61.4916	219.781	31.0112	273.145	23.0938	4679.53	4947.2	2817.26	10.2366	16.3864	173.901	29.2279	333.084	90.1084	312.015	507.958	93.8964	0	272.126	330.044	418.762	504.257	198.471	257.853	0	3.41264	101.634
AB124611	0	51.882	134.63	0.689859	1.02979	59.7721	24.0992	106.056	28.5646	21.6717	39.9746	16.406	4.39211	4.95235	76.078	40.0876	66.0834	27.905	1.7568	0	20.1233	51.1828	4.55177	3.73981	39.9448	23.9167	111.656	18.8624	0	13.7409	14.9184	33.7521	26.8641	59.5692	55.9156	44.6888	94.7382	106.407	191.108	41.4831
Abat	463.129	0.701108	42.371	0.689859	253.329	353.697	0	0.599184	0.816131	554.95	18.6548	689.6	101.018	450.664	646.279	13.6147	444.961	9.62243	594.969	435.713	357.907	0	30.0417	3.73981	0	15.75	622.923	528.932	8.88556	298.865	0	4.21901	1.91886	484.555	474.774	291.791	308.105	0	0	6.22246
Abca1	1531.28	2704.87	1489.82	1000.98	1166.24	1279.89	1559.47	1581.25	2313.73	1486.83	1468.4	1263.81	2126.88	1094.88	1585.34	2600.4	1691.73	3313.96	666.412	1128.67	2626.09	1881.48	2888.56	1902.63	2404.48	1381.92	1057.79	664.113	1078.11	1466.85	1775.28	1191.87	1570.59	1049.13	745.203	951.608	1340.34	1508.21	1784.81	1035
Abca2	426.554	71.513	10.9344	8.96816	384.628	190.284	239.089	149.796	119.971	614.547	122.056	240.075	225.096	248.443	242.835	73.3679	455.975	194.373	3553.42	4636.89	2624.65	327.57	92.8562	100.04	229.926	355.25	863.865	701.051	208.811	332.073	358.041	274.236	119.929	397.424	333.46	494.205	560.191	451.845	64.8402	205.341
Abca3	51.9973	549.668	78.5913	76.5743	370.211	228.669	272.702	294.799	273.404	292.568	341.117	64.5303	292.075	488.219	240.53	232.206	185.033	579.27	200.275	163.995	130.802	296.86	121.077	297.315	141.268	233.917	172.381	157.972	20.733	91.6063	130.003	261.579	175.576	463.217	394.459	332.537	225.724	316.137	150.156	383.719
Abca4	0	3.50554	0	1.37972	226.555	92.6742	0.63419	1.19837	0.816131	141.64	2.66498	15.8592	18.6665	98.6342	20.7486	0	33.0417	4.81121	1.7568	19.2936	25.8728	0	0	1.86991	6.81985	3.5	607.252	260.929	35.5422	237.031	0	0	1.91886	88.9092	109.798	26.2875	0	4.6264	6.82529	2.07415
Abca5	1.76262	0.701108	2.05021	0	8.23836	18.6445	0	0	4.89679	76.6249	0	21.8747	23.0586	10.3174	41.4971	5.29459	26.4334	0	160.454	11.2546	22.9981	0	0	0	3.89706	2.33334	221.353	141.468	105.146	133.974	0	0	7.67545	57.791	29.4828	46.0031	18.1238	3.08426	61.4276	0
Abca6	0	6.30997	0	0	0	0	0	0	0	0	0	0	0	0	0	0	19.825	5.77346	7.61279	59.4886	231.418	0	0	0	0	0	0	0	0	8.01555	0	0	4.79716	0	1.01665	0	51.0763	0	34.1264	2.07415
Abca7	114.57	28.0443	222.789	181.433	196.176	171.639	235.284	276.823	194.239	168.73	125.787	86.405	130.665	63.1424	36.1179	207.245	151.992	107.771	157.526	33.7638	44.5588	415.604	103.78	549.753	92.5551	302.167	19.5888	85.6666	207.33	287.415	0	187.746	78.6734	128.918	237.896	212.929	112.038	479.603	238.885	130.672
Abca8a	165.686	0	0	0	306.364	91.5775	0	0	0	46.4393	1.59899	0	223.998	46.6346	30.7386	0	88.1112	0	1519.05	1223.53	2125.88	75.0681	0	0	0	58.3334	9.79439	102.171	159.94	33.2073	0	4.21901	0	20.4491	28.4661	56.5181	114.51	0	0	0
Abca9	146.298	1674.95	646.499	403.567	1005.59	997.482	1379.36	1076.73	1639.61	760.831	934.874	559.445	1093.64	527.425	1035.89	1654.18	878.909	2066.9	97.2095	75.5665	1527.93	1252.96	1666.86	1406.17	1470.16	1199.92	88.1495	575.302	241.391	480.933	792.804	856.46	811.679	405.426	483.924	687.418	1031.41	1249.13	767.845	875.293
Abcb10	0	223.653	0	17.2465	186.393	109.674	50.101	99.4646	71.0034	172.599	65.5584	21.8747	125.175	125.047	88.3735	120.263	132.167	23.0938	255.907	255.64	91.9923	24.5678	58.2627	67.3166	53.5845	162.167	0	8.64525	2.96185	61.8342	10.656	0	37.4178	48.9001	121.998	88.0631	63.4334	1.54213	37.5391	112.004
Abcb1a	70.0642	0	0	48.2901	7.20856	28.5151	2.53676	4.19429	0	116.872	19.7208	33.3589	23.0586	0	66.088	0.75637	114.545	1.92449	22.2528	16.078	2.87476	19.7907	0	0	0	23.9167	58.7663	112.388	0	19.4663	0	0	0	6.22365	27.4495	17.0869	0	0	0	0
Abcb1b	71.3862	169.668	79.9581	79.3337	72.6005	109.674	95.7626	82.0883	87.326	106.036	110.33	19.1404	270.115	95.3327	40.7286	99.8409	83.7056	203.995	8.19839	144.702	86.2428	96.9061	63.7248	101.91	226.029	137.084	13.7121	171.333	396.888	106.492	78.8542	122.351	208.197	104.024	124.031	113.036	108.743	235.946	225.234	190.822
Abcb4	179.347	119.188	44.4212	280.772	234.793	110.222	108.446	247.463	254.633	5.41792	190.279	205.622	128.469	8.25391	80.6888	720.821	77.0973	54.8478	26.352	22.5092	27.3102	229.981	93.7666	155.202	345.864	132.417	0	157.972	81.451	37.7876	2.13119	333.302	175.576	40.0091	60.9989	65.7188	40.3667	4.6264	146.744	329.791
Abcb6	43.1842	9.81551	0	0	35.5279	125.576	189.623	101.262	88.9583	50.3093	157.234	150.935	222.9	14.4443	38.4232	3.78185	81.5028	12.5092	153.427	170.427	93.4297	137.852	7.28284	114.064	81.8382	141.167	178.258	146.969	177.711	75.5752	151.315	0	8.63488	25.7837	123.014	14.4581	68.3763	83.2751	47.777	31.1123
Abcb7	227.378	146.531	111.395	37.9422	106.584	85.5454	131.911	119.238	94.6712	37.9254	46.3706	96.2487	173.488	49.5235	148.314	199.682	68.2862	53.8856	139.373	196.151	21.5607	105.095	16.3864	197.275	242.592	133.584	154.751	25.9358	11.8474	188.938	4.26239	42.1901	159.266	67.571	35.5827	80.1769	135.105	166.55	160.394	107.856
Abcb8	55.0819	168.266	1.36681	409.086	245.091	253.894	228.942	96.4687	67.7389	209.751	14.3909	221.481	104.313	89.1422	274.342	37.0621	182.831	92.3753	859.074	167.211	212.732	218.38	49.1592	132.763	164.651	60.6667	172.381	171.333	263.605	151.15	196.07	286.893	35.499	458.772	65.0654	323.336	431.677	283.752	146.744	174.229
Abcb9	141.01	99.5573	102.51	402.188	163.737	230.863	7.61028	1.79755	31.8291	345.973	25.5838	231.872	32.9408	153.935	189.811	5.29459	136.572	15.3959	322.665	231.523	112.116	12.2839	8.19319	4.67477	22.4081	46.6667	570.033	107.673	263.605	120.233	0	25.3141	0.959431	489.001	334.477	141.953	173	52.4325	3.41264	2.07415
Abcc1	122.062	586.827	84.0585	261.456	11.3277	145.318	164.889	281.617	179.549	166.408	230.787	168.982	159.214	152.697	341.198	240.526	61.6778	209.769	168.067	54.6652	93.4297	240.9	97.408	454.387	340.018	191.334	191.97	264.859	306.552	93.8964	34.0991	464.092	614.995	265.839	271.445	314.136	448.153	107.949	211.584	157.636
Abcc10	88.1311	185.092	0	37.2524	77.2346	110.77	75.4686	155.189	29.3807	93.6526	108.198	117.576	108.705	52.825	69.9303	13.6147	77.0973	25.0183	87.2543	41.8028	393.842	129.663	68.2766	182.316	16.5625	90.4168	11.7533	3.92966	291.743	58.399	0	0	70.0385	82.6856	105.731	84.12	342.705	70.9381	112.617	76.7437
Abcc3	311.103	382.104	662.901	1048.59	435.088	564.271	795.908	1180.99	1083.01	351.391	1310.64	567.101	623.679	541.044	411.897	667.875	641.009	665.872	46.2624	67.5276	126.489	1497.95	1151.6	705.89	1224.65	866.251	615.088	345.024	333.209	453.451	1395.93	168.761	952.715	521.008	399.542	306.249	533.005	1380.21	842.923	1072.34
Abcc4	153.348	37.1587	0	0.689859	70.026	110.222	72.9318	9.58695	64.4743	129.256	66.0914	65.0772	40.627	18.984	41.4971	135.39	123.356	17.3204	82.5695	112.546	2.87476	3.41219	8.19319	288.901	6.81985	136.5	0	45.5841	11.8474	90.4612	6.39358	166.651	9.59431	20.4491	74.2153	76.2338	37.0715	20.0477	6.82529	6.22246
Abcc5	820.06	751.587	1527.41	1294.17	616.332	819.81	539.695	599.784	665.147	472.133	578.833	381.167	565.484	428.791	403.444	518.114	603.562	838.114	650.015	684.922	1319.51	389.672	455.177	414.184	661.525	674.334	922.631	370.174	245.834	729.415	14.9184	459.873	888.433	563.684	543.906	528.379	556.896	627.648	389.041	404.46
Abcc9	8.37245	9.81551	18.4519	10.3479	6.17877	36.7407	10.7812	21.5706	9.79357	42.5694	5.32995	16.406	36.2349	59.0155	49.9502	24.2038	90.3139	13.4714	32.208	4.8234	35.9345	21.1556	11.8346	14.0243	14.614	36.75	5.87663	54.2293	4.44278	13.7409	25.5743	16.8761	51.8093	15.1146	47.7824	43.3744	16.4762	10.7949	68.2529	16.5932
Abcd1	752.199	945.093	872.022	213.856	252.3	470.5	911.331	870.016	746.76	408.666	738.198	508.587	262.428	797.74	287.406	672.413	618.981	652.401	322.665	286.188	150.925	621.018	686.408	533.858	944.062	697.084	313.42	76.2354	405.774	428.259	611.653	778.408	859.65	325.408	497.141	423.229	313.048	976.17	593.8	429.35
Abcd2	641.154	636.606	703.905	62.7771	910.853	449.113	640.532	533.873	683.102	630.027	624.137	570.383	644.542	354.918	547.916	866.8	625.589	572.535	183.293	292.619	376.593	567.106	865.748	1073.33	1270.44	556.501	76.3962	247.569	980.374	1064.92	539.192	1164.45	682.156	498.781	444.275	775.481	947.382	283.752	784.908	1024.63
Abcd3	165.246	181.587	20.5021	179.363	471.646	458.984	436.957	511.104	285.646	403.248	517.005	387.182	666.502	421.775	597.866	253.384	442.759	228.052	747.811	598.101	631.01	373.293	346.845	306.665	401.397	267.167	789.428	963.553	967.045	122.523	83.1166	23.2046	115.132	630.366	308.044	295.734	593.967	319.221	208.171	153.487
Abcd4	103.113	71.513	135.997	372.524	260.023	87.7389	321.534	237.277	244.839	268.574	289.949	150.935	332.702	31.3649	209.791	253.384	125.558	216.505	182.121	204.19	442.713	150.136	169.326	144.918	140.294	194.25	11.7533	60.5168	16.2902	293.14	878.052	124.461	212.034	329.853	312.111	226.073	103.8	436.423	156.982	232.305
Abce1	108.842	271.329	205.704	144.18	382.054	158.478	260.652	222.297	315.027	332.041	261.701	167.341	138.351	374.315	288.174	177.747	405.311	301.182	322.665	334.422	136.551	633.302	230.32	255.242	345.864	181.417	530.856	248.355	97.7412	442	272.793	303.769	144.874	189.377	143.347	198.471	170.529	214.356	221.822	259.269
Abcf1	412.013	524.428	513.236	820.242	239.942	423.34	421.102	427.818	295.439	431.886	312.868	1050.53	418.348	184.888	280.49	347.93	281.956	334.861	594.969	356.931	955.857	492.72	238.513	520.769	363.401	571.084	323.215	205.128	734.54	579.41	83.1166	139.227	212.034	212.493	353.793	333.851	367.42	499.651	542.61	472.907
Abcf2	329.61	1535.43	673.835	241.45	280.619	285.7	332.315	341.535	219.539	296.438	211.599	483.978	133.959	224.919	244.372	425.836	279.753	193.411	264.691	340.853	162.424	75.7506	175.699	376.786	345.864	158.084	0	416.544	250.277	314.897	658.539	398.697	860.61	247.168	323.294	378.54	360.829	734.055	385.629	340.161
Abcf3	298.764	4.20665	256.276	24.8349	267.747	182.607	573.307	249.261	284.83	346.747	592.158	418.354	367.839	287.236	383.464	1065.73	218.075	270.39	333.792	292.619	317.661	391.719	676.394	90.6905	94.5036	296.334	595.499	547.795	355.422	328.637	27.7055	286.893	443.257	325.408	184.013	90.6919	111.214	357.775	317.376	346.384
Abcg1	1939.77	1855.83	3272.13	2734.6	2140.43	1103.86	1351.46	1079.13	1301.73	774.763	746.193	713.115	752.149	1003.68	551.758	2802.35	528.667	1187.41	1153.05	1139.93	865.302	1078.93	1310.91	619.874	1396.12	409.501	810.975	871.599	853.014	495.819	1696.43	599.1	871.164	574.354	579.489	839.886	1361.76	806.535	941.889	715.583
Abcg2	422.148	757.196	390.906	540.849	278.559	387.696	360.22	298.394	367.259	225.231	262.234	573.117	521.563	274.443	169.062	451.553	367.864	234.787	176.265	135.055	265.915	260.009	495.233	458.127	555.331	207.667	23.5065	533.648	205.849	204.969	249.35	99.1469	511.377	224.051	180.963	237.902	127.691	217.441	307.138	591.134
Abcg3	0	38.5609	5.46722	0	9.78305	18.6445	69.1267	31.7568	127.316	13.9318	75.1523	1.09373	64.7836	0	16.9062	0	74.8945	133.752	15.2256	0	2.87476	52.5477	18.2071	69.1866	9.74264	26.25	0	8.64525	0	73.285	0	0	86.3488	16.0037	3.04994	15.7725	58.4906	217.441	27.3011	2.07415
Abcg4	76.6741	0	0	0	15.9618	95.9644	0	0	2.44839	126.934	0	27.3434	55.9994	136.19	55.3295	0	37.4472	0	58.56	32.156	0	0	0	0	0	0	0	53.4434	0	54.9638	0	0	0	131.586	179.947	78.8625	0	0	0	0
Abhd1	0	93.2473	0	0	19.0512	96.5128	121.764	32.356	91.4067	67.337	93.2742	48.6712	26.3527	259.585	56.8664	51.4332	61.6778	15.3959	68.5151	204.19	24.4354	15.0136	4.55177	0	87.6838	158.084	278.161	113.174	0	225.58	289.842	0	51.8093	77.351	100.648	3.94313	70.0239	109.491	13.6506	66.3729
Abhd10	230.903	169.668	96.3598	175.914	254.359	143.124	136.985	226.492	62.0259	178.017	172.157	202.888	120.783	203.046	142.166	288.933	240.103	194.373	83.1551	429.282	33.0597	368.516	20.0278	468.412	129.577	150.5	961.809	496.709	265.086	257.643	57.5422	61.1757	14.3915	139.587	215.529	89.3775	357.534	98.6964	58.0149	4.14831
Abhd11	78.8773	143.026	460.614	167.636	59.7281	141.479	139.522	210.314	176.284	126.934	221.726	450.619	55.9994	571.583	351.957	131.608	145.383	56.7723	235.997	311.913	61.8073	39.5814	81.9319	31.7884	102.298	37.3334	1792.37	712.054	11.8474	209.549	368.697	137.118	26.8641	301.402	195.196	162.983	346	103.323	208.171	302.827
Abhd11os	38.7777	0	62.1897	0	10.2979	0	1.26838	2.99592	2.44839	10.0619	0	0	2.19605	0	0	0.75637	0	3.84897	15.2256	0	0	0	0	6.54467	0	0	0	13.3608	0	50.3834	0	2.10951	0	3.55637	19.3163	7.88625	7.4143	0	3.41264	16.5932
Abhd12	2477.37	5812.18	3592.65	6901.35	4444.59	3562.2	7804.97	7627.62	8406.96	3827.37	7818.51	3989.4	4913.67	3313.53	3594.11	5436.03	4387.94	6410.46	2210.64	1514.55	6048.49	6159.68	4849.46	5050.62	4485.51	4755.92	1339.87	1969.55	2744.16	4103.96	5142.57	6731.44	6352.39	4318.32	4402.08	6863.67	7480.2	6859.4	9483.73	10713
Abhd13	330.051	126.199	435.328	95.2005	408.828	317.505	26.0018	234.88	113.442	123.838	188.68	178.826	55.9994	58.6028	172.136	90.0081	156.397	312.729	251.808	561.122	89.1175	234.076	130.181	320.689	48.7132	238.584	137.121	257.786	205.849	179.777	0	234.155	109.375	191.155	170.797	174.812	163.938	132.623	368.565	186.674
Abhd14a	96.0629	4.90775	0	0	97.8305	144.769	66.5899	36.5503	87.326	256.19	52.2335	208.903	264.625	709.424	240.53	9.83281	337.025	55.8101	319.152	619.003	540.455	19.7907	17.2967	13.0893	61.3787	15.1667	926.549	551.724	225.101	83.5907	8.52478	0	26.8641	366.306	114.881	128.809	173.824	146.503	10.2379	18.6674
Abhd14b	751.318	0	0	0	308.938	554.948	59.6138	98.2663	56.313	387.768	34.6447	180.466	359.055	713.963	321.218	14.371	365.661	16.3581	640.646	445.36	130.802	30.0273	8.19319	0	35.0735	82.8334	1665.05	385.893	2.96185	212.985	0	8.43803	37.4178	673.043	669.971	190.584	785.915	0	98.9666	74.6696
Abhd15	302.29	1241.66	390.223	163.496	358.883	496.273	837.765	1232.52	1282.96	237.615	1208.83	594.445	691.757	451.902	437.257	1004.46	539.681	818.869	198.518	22.5092	116.428	525.477	1451.11	458.127	267.923	677.834	254.654	212.202	143.65	106.492	741.655	356.507	96.9025	522.786	524.59	325.965	205.129	788.029	726.893	433.498
Abhd16a	483.399	363.875	722.357	413.225	705.409	492.435	610.09	519.493	511.714	530.956	604.417	323.199	981.636	817.137	614.772	416.76	394.297	169.355	850.876	329.599	425.464	760.235	612.669	398.29	381.912	257.834	481.884	314.373	174.749	409.938	155.577	487.296	777.139	474.775	554.073	453.459	677.172	710.923	542.61	510.242
Abhd17a	181.109	60.9964	44.4212	300.778	131.299	202.348	211.819	170.768	94.6712	135.448	326.726	80.9364	115.293	121.332	73.0042	37.0621	92.5167	55.8101	481.948	331.207	122.177	42.3111	147.478	287.031	64.3014	145.834	466.213	308.085	247.315	297.72	132.134	883.884	45.0933	151.146	256.195	88.0631	361.653	205.104	255.948	153.487
Abhd17b	241.479	25.2399	10.9344	73.125	198.235	89.384	113.52	86.2826	87.326	127.708	120.457	334.136	213.017	150.221	173.673	72.6115	125.558	47.1499	537.58	1834.5	314.786	146.042	111.063	190.731	88.6581	99.1668	317.338	150.113	346.537	130.539	27.7055	238.374	13.432	112.026	101.665	61.7756	46.1334	109.491	133.093	2.07415
Abhd17c	417.301	924.06	1002.55	776.091	157.559	241.282	326.608	204.921	314.21	198.141	365.635	344.526	137.253	285.173	264.352	356.25	174.02	350.256	103.066	247.601	1888.72	280.482	643.621	793.775	272.794	286.417	237.024	435.406	678.264	224.435	541.323	305.879	162.144	171.595	193.163	282.591	248.791	192.766	133.093	296.604
Abhd18	225.175	82.0296	34.1701	76.5743	45.8259	89.9324	71.0292	48.5339	48.1517	208.203	40.5076	90.2331	230.586	178.697	127.565	81.688	63.8806	48.1121	89.0111	212.229	64.6821	135.805	65.5456	21.5039	142.243	109.667	652.306	192.553	72.5654	45.8031	40.4927	18.9856	129.523	133.364	86.415	88.0631	177.943	10.7949	112.617	112.004
Abhd2	209.752	53.9853	50.5718	43.4611	365.062	362.471	144.595	127.027	160.778	236.067	118.858	166.795	330.506	456.441	172.136	100.597	180.628	125.092	227.798	123.801	192.609	17.7434	56.442	121.544	136.397	190.167	901.084	1036.64	122.917	547.347	249.35	109.694	106.497	373.419	255.179	157.725	74.143	84.8173	255.948	62.2246
Abhd3	939.477	46.9742	31.4365	0	1063.26	779.231	85.6156	44.9388	36.7259	1113	50.1015	732.802	687.365	865.423	970.571	56.7278	665.239	67.357	406.992	400.342	442.713	1.36488	30.9521	4.67477	9.74264	68.2501	583.746	888.889	308.033	383.601	4.26239	97.0373	30.7018	1495.45	960.732	444.259	98.8573	0	20.4759	97.4853
Abhd4	609.867	613.469	537.155	29.6639	1203.83	830.229	830.154	648.318	654.537	986.836	1086.24	817.02	930.029	997.898	882.198	271.537	748.945	229.976	1503.23	1557.96	1805.35	260.009	70.0973	218.779	336.121	331.334	999.028	793.005	232.505	681.322	23.4431	1128.59	237.939	1431.44	812.301	849.086	1643.5	299.174	832.685	199.119
Abhd5	57.7259	464.834	36.2204	81.4033	66.4217	356.988	100.202	158.784	135.478	161.764	243.579	138.357	65.8816	156.824	99.9004	117.237	198.25	64.4703	515.328	482.34	301.85	40.2638	62.8145	131.828	81.8382	165.667	250.736	275.862	146.612	111.073	515.749	46.4092	69.079	104.913	167.747	306.249	125.219	58.601	133.093	213.638
Abhd6	462.248	939.484	543.305	582.93	851.125	1031.48	541.598	462.57	329.717	498.449	393.35	985.455	753.247	1269.04	456.468	939.412	533.073	273.277	720.873	1173.69	251.541	691.992	2388.77	600.24	264.026	336.584	1222.34	1198.55	805.624	989.348	971.824	603.319	246.574	694.381	566.273	407.456	833.696	396.328	232.06	487.426
Abhd8	79.7586	0.701108	0	6.89859	172.491	243.475	180.11	12.5829	80.797	293.342	68.2234	223.669	84.5481	228.633	46.8764	21.9347	121.153	21.1693	60.9023	35.3716	80.4932	21.838	34.5935	12.1544	11.6912	36.75	244.86	285.293	78.4891	48.0933	2.13119	56.9567	90.1865	352.08	276.528	93.3206	9.06192	77.1066	13.6506	58.0763
Abi1	475.908	684.982	890.474	402.188	546.821	519.853	688.096	645.921	618.627	602.937	399.746	556.164	754.345	494.409	433.414	741.999	830.448	750.549	358.973	556.298	1006.17	902.865	935.845	1236.01	659.577	619.501	334.968	97.4556	935.946	632.083	895.101	632.852	497.945	491.668	480.874	527.065	662.344	646.153	836.098	564.17
Abi2	141.891	95.3506	29.3863	134.522	147.776	223.734	214.99	167.172	124.052	311.143	137.513	196.872	284.389	144.031	165.988	147.492	211.467	76.0172	395.865	279.757	390.967	165.15	202.099	326.299	209.467	207.667	9.79439	159.544	81.451	227.871	140.659	84.3803	121.848	130.697	206.379	336.48	227.372	60.1431	146.744	346.384
Abi3	765.419	2345.91	3630.92	2266.19	902.615	1048.48	2879.86	2335.62	1753.05	1011.6	4332.72	1409.82	796.07	1034.21	806.12	1302.47	1306.25	1554.98	261.177	157.564	658.32	2157.87	2706.49	2021.37	1945.61	1594.84	685.607	444.838	762.677	840.488	2762.03	2067.32	1624.32	908.652	1062.4	937.15	1150.86	3341.8	1689.26	1802.44
Abi3bp	0	0	6.15063	0	3.08938	11.5157	0	0	1.63226	0	0	0	0	5.36504	96.8266	0	0	0	33.9648	0	0	0	0	0	1.94853	3.5	0	0	0	16.0311	0	0	11.5132	70.2383	20.333	86.7488	42.8382	0	17.0632	10.3708
Abl1	475.467	903.728	652.65	2108.9	783.159	492.435	972.213	1060.56	730.437	387.768	1275.99	597.726	592.935	640.916	540.231	657.286	473.598	458.028	1143.09	644.727	941.483	849.635	1397.39	787.231	1396.12	924.001	368.269	871.599	710.845	500.399	1140.19	1229.84	476.837	574.354	485.958	534.951	387.191	971.543	573.324	466.685
Abl2	255.58	335.831	274.045	86.2323	381.539	139.285	146.498	445.194	275.852	253.868	393.883	352.729	715.914	186.538	345.809	667.119	266.536	565.799	565.689	263.679	218.482	413.557	205.74	462.802	395.551	1206.33	0	283.721	130.322	486.658	181.151	461.982	425.987	355.637	268.395	341.738	349.296	124.913	242.298	263.418
Ablim1	878.667	227.159	196.137	158.667	165.282	185.897	105.91	50.3315	80.797	557.272	94.3401	245.543	215.213	313.236	303.544	151.274	451.57	119.318	115.949	109.33	58.9326	307.779	40.966	201.015	113.015	159.834	577.869	897.534	185.116	619.487	0	10.5475	5.75659	481.888	355.827	353.567	182.062	215.898	266.186	53.928
Ablim2	21.5921	3.50554	0	0	1.02979	0	0	0.599184	0	71.9809	23.9848	70.5459	0	0.412696	8.45311	0	30.8389	2.88673	587.356	770.136	780.497	0	46.4281	19.634	8.76838	76.4168	0	116.318	0	53.8187	0	0	0	171.595	137.247	64.4044	84.8525	0	0	0
Abr	508.516	354.059	403.208	112.447	540.642	769.36	640.532	520.691	434.182	825.846	692.894	413.979	890.5	430.029	683.165	300.279	1202.72	351.219	910.022	421.243	651.133	552.774	452.446	358.087	1189.58	833.584	1275.23	844.877	1103.29	1353.48	334.597	1390.17	500.823	1228.73	1048.16	864.859	337.762	334.643	583.562	528.909
Abracl	287.748	307.786	174.951	133.143	268.261	172.736	207.38	150.395	95.4873	77.3989	154.036	395.932	259.134	121.332	77.615	43.1131	105.733	259.806	10.5408	35.3716	24.4354	167.197	328.638	149.593	189.982	37.3334	31.342	239.709	422.064	172.907	381.484	318.536	205.318	134.253	212.479	197.156	112.862	155.755	232.06	230.231
Abraxas1	87.2498	108.672	2.05021	40.0118	22.6555	81.1585	56.4429	26.3641	63.6582	23.2197	115.127	102.811	140.547	108.952	161.378	432.644	81.5028	18.2826	64.4159	16.078	8.62428	16.3785	62.8145	74.7963	59.4301	123.083	68.5607	53.4434	125.879	81.3006	95.9037	90.7088	9.59431	1.77818	21.3496	19.7156	23.8905	61.6853	30.7138	35.2606
Abraxas2	153.789	855.351	433.277	837.488	376.39	401.405	409.052	442.198	509.266	259.286	524.467	321.558	490.818	153.523	534.852	382.723	310.592	535.007	308.611	130.232	334.909	438.807	310.431	332.843	610.864	575.167	168.463	429.905	156.978	245.047	383.615	324.864	109.375	198.268	373.11	245.788	450.624	328.474	300.313	323.568
Abt1	3.9659	10.5166	0.683403	4.13915	148.29	52.6433	125.57	112.647	65.2905	55.7272	56.4975	199.607	6.58816	56.5393	18.4432	39.3313	88.1112	18.2826	20.496	53.0574	77.6185	11.6014	9.10355	21.5039	59.4301	58.3334	107.738	6.28746	14.8093	46.9482	0	0	39.3367	63.1255	80.3152	64.4044	42.0143	100.239	112.617	168.007
Abtb1	347.237	171.07	233.04	37.9422	173.005	393.728	681.754	352.92	471.724	82.0428	725.939	347.261	262.428	166.316	498.734	304.817	425.136	101.036	390.595	247.601	137.988	264.103	216.664	310.405	266.948	526.751	35.2598	169.761	152.535	111.073	262.137	246.812	108.416	515.673	202.313	152.468	64.2572	515.072	194.521	24.8899
Abtb2	0	0	0	0	23.6853	57.0303	0	11.9837	0	81.2688	0	87.4988	4.39211	68.9202	16.1378	0.75637	33.0417	1.92449	298.07	239.562	139.426	0	2.73106	35.5282	0	0.583334	0	26.7217	44.4278	0	0	0	0	104.024	78.2819	43.3744	8.23811	0	0	49.7797
Acaa1a	455.197	601.55	1036.04	1915.74	850.61	656.945	1080.66	876.607	755.737	894.731	1279.72	578.039	1073.87	1635.51	399.602	260.948	656.428	239.598	1428.28	1402	497.333	617.606	1458.39	889.141	584.559	766.501	1823.72	865.311	319.88	390.472	434.764	449.325	1385.42	1402.1	1119.33	758.395	979.511	872.847	740.544	736.325
Acaa1b	1.32197	0	19.8187	56.5684	0	0.548368	0	0	0	13.9318	0	62.8897	1.09803	0	3.84232	3.02548	2.20278	0	40.4064	0	0	15.6961	12.745	0	0	0	109.697	0	16.2902	30.9171	0	29.5331	35.499	0	9.14983	0	0	0	0	0
Acaa2	571.971	37.1587	0	493.939	404.709	384.954	117.959	236.079	215.459	544.888	239.848	795.692	542.425	989.644	651.658	136.147	253.32	205.92	302.169	347.285	53.183	160.373	455.177	364.632	468.621	52.5001	4617.08	1928.68	257.681	440.855	83.1166	92.8183	315.653	650.815	560.173	261.561	299.867	198.935	174.045	336.013
Acaca	88.1311	28.0443	17.0851	17.2465	453.11	185.897	93.2259	57.5217	33.4614	277.862	29.8477	180.466	177.88	269.903	135.25	44.6258	176.222	51.9611	487.219	627.042	319.098	204.731	39.1453	251.502	43.8419	200.084	313.42	348.954	191.04	311.461	6.39358	335.412	392.407	371.641	283.645	369.339	557.72	13.8792	604.038	431.424
Acacb	4.84721	0	0	0	30.8938	32.3537	1.26838	0	0	3.09595	0	53.0461	42.8231	109.364	16.9062	0	0	9.62243	7.61279	0	8.62428	0	0	0	0	0	29.3832	19.6483	0	2.29016	0	0	0	48.9001	40.6659	53.8894	46.1334	0	0	0
Acad10	75.3521	34.3543	41.0042	192.471	180.214	44.9662	143.961	62.3152	66.9227	198.141	211.066	196.872	50.5092	75.5233	50.7187	200.438	229.089	203.995	81.3983	83.6055	109.241	118.062	174.788	147.723	184.136	211.167	372.187	179.193	124.398	34.3524	10.656	16.8761	315.653	166.26	137.247	115.665	88.9716	353.148	133.093	306.975
Acad11	40.0996	27.3432	310.265	0.689859	103.494	115.157	60.8822	101.861	177.1	85.9127	63.4264	100.624	244.86	303.331	195.19	12.8583	196.047	33.6785	96.0383	163.995	297.538	67.5613	0	100.04	2.92279	32.0834	0	320.66	22.2139	114.508	0	8.43803	229.304	30.2291	74.2153	135.381	205.953	194.309	40.9517	0
Acad8	310.221	3.50554	147.615	497.388	291.432	421.147	143.327	213.31	146.087	295.664	347.513	164.06	183.371	1125.01	225.16	155.056	200.453	127.016	169.824	213.837	389.53	188.353	101.96	342.193	336.121	209.417	1555.35	1039.79	667.898	390.472	130.003	312.207	519.052	522.786	341.594	144.581	79.0858	248.283	204.759	89.1886
Acad9	323.441	321.808	1.36681	13.7972	150.35	144.221	149.669	272.629	306.049	265.478	196.675	319.371	397.486	190.665	262.815	289.69	213.67	322.351	186.806	405.165	304.724	238.853	247.617	121.544	186.084	178.5	3.91776	139.11	26.6567	267.948	87.3789	320.645	171.738	288.955	195.196	324.651	1.64762	163.466	395.867	147.265
Acadl	499.263	334.428	142.148	300.778	263.113	608.14	451.543	200.128	220.355	578.17	190.279	573.664	334.898	578.599	507.187	121.776	251.117	298.295	414.019	614.179	444.15	113.285	106.512	269.267	252.334	153.417	795.304	340.309	322.842	439.71	268.53	274.236	261.925	779.734	554.073	331.223	425.086	351.606	242.298	178.377
Acadm	484.28	747.381	412.092	103.479	836.708	389.89	397.003	426.02	372.156	560.368	349.645	679.756	608.307	368.537	422.656	537.023	242.306	319.465	163.382	209.014	263.04	286.624	206.651	469.347	469.595	161.584	1457.41	801.651	327.285	204.969	46.8863	255.25	316.612	264.06	423.942	274.704	328.7	223.609	259.361	151.413
Acads	96.5035	342.842	412.092	238.001	22.6555	216.605	424.273	583.007	437.446	215.943	935.94	181.013	135.057	103.587	167.525	223.886	233.495	105.847	164.553	241.17	666.944	295.495	797.471	154.267	155.882	406.584	340.845	395.324	133.283	73.285	91.6413	234.155	146.793	304.959	379.21	222.129	242.2	138.792	365.153	265.492
Acadsb	134.841	275.535	113.445	20.6958	271.351	405.244	151.571	174.363	230.149	302.63	136.447	292.574	173.488	165.078	229.003	312.381	198.25	71.206	221.942	178.466	405.341	191.083	312.252	147.723	77.9411	115.5	609.211	718.342	737.502	255.352	91.6413	175.089	139.118	320.962	333.46	210.3	139.224	46.264	119.443	207.415
Acadvl	406.725	379.299	1027.15	507.046	623.026	667.364	346.268	354.717	310.13	506.189	451.447	596.632	400.78	985.104	491.049	193.631	319.403	492.668	534.067	483.947	1302.27	242.265	486.13	368.372	390.68	314.417	2054.86	1071.23	279.895	311.461	498.699	331.193	89.2271	386.755	436.142	253.674	367.42	553.625	75.0781	232.305
Acap1	0	0	0	0	3.60428	0	41.2223	0	0	1.54798	27.1828	0	27.4507	66.8567	76.078	0	48.4611	12.5092	0	0	0	0	0	0	0.974264	0	0	23.578	0	11.4508	0	0	27.8235	0	0	0	0	37.0112	3.41264	0
Acap2	426.554	1024.32	567.224	810.584	775.95	557.69	490.863	788.527	764.715	585.135	639.594	931.862	507.289	314.061	538.694	1064.21	762.162	459.952	561.59	829.624	731.626	793.675	548.034	639.508	734.595	736.168	336.927	146.183	561.271	621.778	884.445	877.555	359.787	463.217	514.424	490.262	593.144	712.465	440.231	537.206
Acap3	44.5062	0	77.2245	0	56.6387	91.5775	133.18	62.3152	52.2324	132.352	98.0711	41.5619	54.9014	0	153.693	18.9093	202.656	75.0549	294.557	315.129	155.237	38.2165	8.19319	83.2109	132.5	86.9168	3.91776	0	35.5422	45.8031	0	12.657	21.1075	204.491	127.081	94.635	145.814	0	197.933	93.337
Acat1	553.904	532.141	157.866	363.555	799.121	429.921	338.023	343.333	217.907	664.082	267.031	425.463	238.272	596.345	424.193	661.068	385.486	159.732	292.8	435.713	303.287	283.894	759.236	250.568	204.596	170.917	511.267	670.4	296.185	266.803	253.612	493.625	56.6064	474.775	494.091	282.591	562.663	231.32	324.201	99.5594
Acat2	671.559	246.089	314.365	73.125	351.16	80.6101	73.566	16.7772	47.3356	344.425	79.4163	353.823	70.2737	226.983	673.944	16.6401	273.145	143.374	356.63	496.81	123.615	79.1628	86.4837	123.414	67.2242	88.0834	188.052	464.486	142.169	40.0777	0	122.351	23.0263	355.637	208.413	162.983	742.253	0	150.156	85.0403
Acat3	509.398	0	0	0	54.5791	138.189	0.63419	13.7812	14.6904	199.689	9.06092	50.8587	270.115	390.823	245.14	0	121.153	0	162.211	406.773	93.4297	0	22.7589	0	0	1.16667	119.492	91.1681	155.497	10.3057	0	213.06	0	229.386	302.961	156.411	50.2525	0	0	51.8539
Acbd3	133.078	540.554	481.799	479.452	221.406	258.281	294.898	257.649	350.936	249.224	274.493	307.886	318.428	243.078	171.368	516.601	361.256	255.957	141.715	184.897	373.719	612.147	578.986	355.282	496.875	403.084	229.189	128.893	433.912	183.213	882.314	265.798	809.76	211.604	266.362	354.881	234.786	686.249	436.818	184.6
Acbd4	152.467	0	28.7029	0	186.393	105.287	4.43933	18.5747	39.9904	108.358	104.467	164.06	109.803	250.919	61.4772	5.29459	101.328	7.69794	69.1007	30.5482	12.9364	135.123	27.3106	5.60972	14.614	33.25	378.063	180.764	225.101	234.741	2.13119	0	55.647	135.142	192.146	126.18	14.8286	0	3.41264	14.5191
Acbd5	121.18	134.613	120.279	19.316	131.299	252.798	198.501	242.67	188.526	417.954	99.6701	121.405	253.644	132.063	341.967	132.365	275.347	357.954	390.595	408.381	146.613	66.1964	91.0355	114.999	505.643	191.917	334.968	490.422	177.711	203.824	370.828	276.345	98.8214	245.389	205.363	300.992	236.434	208.188	259.361	190.822
Acbd6	96.9442	81.3285	219.372	246.28	79.8091	115.157	268.262	179.755	160.778	266.252	285.152	119.217	139.449	69.7455	53.0241	65.8042	116.747	58.6968	341.405	172.034	113.553	166.515	56.442	206.625	219.209	193.084	13.7121	123.391	521.286	154.586	240.825	46.4092	247.533	85.3528	158.597	227.387	227.372	232.862	341.264	153.487
Accs	347.677	521.624	516.653	707.105	361.458	258.83	369.733	362.507	474.172	68.111	544.188	94.6081	223.998	171.269	174.442	110.43	240.103	560.988	9.36959	12.8624	68.9942	535.031	821.14	403.9	414.062	701.751	1.95888	10.2171	417.621	91.6063	287.711	120.242	397.205	272.951	172.83	294.42	563.486	717.091	528.96	638.84
Acd	280.257	240.48	554.24	875.431	142.112	407.986	156.011	145.003	107.729	205.881	336.853	444.056	58.1954	419.299	770.77	644.427	292.97	207.844	236.582	596.493	66.1194	217.015	146.567	43.0079	488.106	124.833	995.11	334.807	26.6567	439.71	23.4431	158.213	63.3225	58.6801	425.975	122.237	556.896	239.03	262.774	199.119
Ace	76.6741	159.853	47.1548	0	77.7495	207.283	0	0.599184	0.816131	181.887	57.5635	158.045	153.724	379.68	59.9403	10.5892	50.6639	10.5847	4.6848	0	15.8112	0	0	144.918	0	5.25001	1817.84	1024.86	616.066	625.213	147.052	101.256	2.87829	301.402	201.296	80.1769	48.6048	1.54213	3.41264	0
Acer2	15.8636	7.01108	0	8.2783	12.3575	37.289	1.90257	10.7853	14.6904	25.5416	53.8325	8.74988	296.467	29.7141	82.2258	32.5239	17.6222	23.0938	111.264	64.312	4.31214	8.87169	10.0139	8.41458	34.0993	27.4167	152.792	50.2997	8.88556	99.6218	0	8.43803	4.79716	26.6728	27.4495	27.6019	1.64762	13.8792	20.4759	4.14831
Acer3	596.207	388.414	524.853	629.841	926.815	590.044	538.427	623.751	752.473	544.888	588.427	582.961	809.246	660.313	508.724	1274.48	665.239	860.245	231.312	413.204	201.233	697.451	730.105	925.604	761.875	549.501	534.774	875.528	762.677	586.28	453.944	1082.18	701.344	325.408	478.841	672.96	748.844	220.525	508.484	854.552
Ache	21.5921	110.074	14.3515	139.351	32.9534	33.4505	64.0532	227.69	104.465	10.8358	146.041	71.6396	42.8231	11.1428	102.206	27.9857	59.475	27.905	11.712	38.5872	74.7437	41.6287	14.5657	169.227	104.246	90.4168	0	0	324.323	172.907	242.956	183.527	320.45	26.6728	133.181	160.354	146.638	15.4213	146.744	192.896
Acin1	449.909	349.853	759.944	462.205	318.721	395.373	536.524	483.542	452.953	458.201	423.198	704.912	284.389	458.505	660.111	299.523	881.112	446.481	399.379	471.085	536.142	571.2	1155.24	546.948	644.963	1009.75	315.379	367.816	481.301	514.14	362.303	691.918	408.718	352.97	496.124	383.798	394.605	934.532	416.342	773.66
Ackr3	75.7927	0.701108	0	4.82901	98.3454	97.0611	0	0	14.6904	85.9127	18.6548	120.311	102.117	16.0951	119.881	2.26911	127.761	1.92449	169.824	1.6078	20.1233	0	4.55177	0	0	1.75	21.5477	133.608	85.8938	25.1917	0	8.43803	1.91886	372.53	124.031	82.8056	49.4286	0	0	2.07415
Ackr4	0.440655	11.2177	0.683403	0.689859	11.8426	36.1923	0	1.19837	0.816131	27.0896	1.59899	1.6406	7.68619	0.412696	0	0.75637	2.20278	1.92449	4.6848	1.6078	0	0	1.82071	0.934953	4.87132	32.0834	0	27.5076	0	4.58031	0	0	10.5537	1.77818	3.04994	9.20063	2.47143	0	6.82529	4.14831
Acly	420.826	328.819	590.46	596.038	420.671	291.732	463.593	556.043	638.214	513.155	487.691	242.262	545.72	327.268	792.287	993.87	486.814	186.675	499.516	588.454	250.104	444.267	866.658	471.217	454.007	371	544.568	146.969	149.574	447.726	569.029	103.366	618.833	630.366	444.275	315.45	660.696	714.007	498.246	383.719
Acmsd	10.1351	72.9152	15.7183	9.65802	14.932	8.77389	10.7812	11.3845	12.242	6.19191	10.1269	9.29675	20.8625	8.66661	27.6647	15.8838	0	18.2826	18.1536	6.4312	1.43738	10.919	22.7589	14.9593	17.5368	38.5	7.83551	9.43118	11.8474	5.72539	19.1807	8.43803	17.2698	8.00183	3.04994	15.7725	9.06192	7.71066	27.3011	18.6674
Acnat1	6.16918	7.71218	15.7183	8.2783	24.7151	8.22552	13.9522	8.38858	13.0581	26.3156	9.06092	24.609	8.78422	6.19043	10.7585	20.422	6.60834	34.6407	19.3248	9.64679	8.62428	18.4258	9.10355	22.4389	19.4853	30.9167	1.95888	6.28746	16.2902	6.87047	12.7872	16.8761	11.5132	9.78001	11.1831	10.515	9.88573	10.7949	13.6506	10.3708
Aco1	227.819	182.288	170.851	20.6958	99.3752	117.351	88.1524	130.023	181.997	185.757	217.462	172.81	382.113	429.616	166.757	187.58	154.195	305.031	201.446	281.365	96.3044	251.137	300.417	120.609	109.118	131.833	186.093	80.1651	38.5041	2.29016	59.6734	200.403	128.564	206.269	232.812	116.979	36.2477	10.7949	129.68	109.93
Aco2	894.531	333.727	455.83	477.382	968.522	856.551	587.26	608.172	583.534	1599.06	899.163	937.878	720.306	777.518	1091.99	358.519	845.867	282.899	1294.17	1217.1	1279.27	278.435	919.459	306.665	427.702	490.584	1776.7	1823.36	555.348	932.094	381.484	489.406	305.099	1832.42	1146.78	711.077	705.182	286.837	371.978	207.415
Acod1	0	8.41329	0	13.7972	0	0	5.70771	0	0	0	0	0	0	1.23809	517.945	583.161	105.733	45.2254	0	25.7248	0	10.919	0	0	0	0	0	0	0	0	121.478	12.657	2.87829	0	5.08324	5.2575	415.201	0	0	8.29662
Acot1	123.824	53.2842	4.78382	24.145	68.4813	170.542	9.51284	14.9796	0	337.459	0.532995	306.246	59.2935	29.7141	45.3394	13.6147	88.1112	2.88673	380.054	569.161	181.11	0	5.46213	3.73981	2.92279	0	411.364	77.0213	8.88556	5.72539	0	73.8328	0.959431	102.246	140.297	97.2638	2.47143	0	27.3011	0
Acot11	144.976	4.20665	0.683403	0.689859	302.76	171.639	34.8804	8.38858	12.242	488.387	2.66498	209.997	349.173	41.6822	335.051	8.32007	229.089	2.88673	188.563	413.204	405.341	6.82438	2.73106	2.80486	25.3309	78.7501	268.366	223.205	11.8474	203.824	0	12.657	50.8499	343.19	365.993	118.294	15.6524	4.6264	0	53.928
Acot13	583.428	505.499	249.442	511.185	464.952	355.891	235.284	257.05	215.459	551.854	270.762	500.93	447.995	669.805	240.53	298.766	207.061	344.483	277.574	416.42	513.144	133.758	114.705	330.039	498.823	72.3334	1762.99	782.002	716.769	180.922	296.236	293.222	101.7	406.315	394.459	181.384	178.767	246.741	197.933	311.123
Acot2	416.419	255.904	302.064	544.298	337.258	157.93	41.2223	50.9307	50.6001	90.5567	111.929	181.56	344.781	286.411	132.176	160.35	96.9223	76.9794	326.765	313.521	227.106	34.1219	36.4142	52.3574	96.4522	68.8334	125.368	381.177	116.993	34.3524	93.7725	135.008	150.631	152.924	69.132	40.7456	208.424	104.865	20.4759	97.4853
Acot4	17.6262	39.262	20.5021	12.4175	36.0428	29.6119	27.9043	30.5584	25.3001	26.3156	34.6447	34.9995	25.2546	28.8887	40.7286	75.637	19.825	38.4897	21.6672	16.078	22.9981	27.2975	33.6831	50.4875	34.0993	53.6667	5.87663	11.003	38.5041	27.4819	36.2303	40.0806	23.9858	20.4491	14.2331	22.3444	32.1286	13.8792	17.0632	31.1123
Acot5	36.5744	0	0	0	0	0	0	0	0	69.659	0	18.5935	0	15.6824	2.30539	0	39.65	0	0	0	0	0	0	0	0	0	0	0	0	0	0	0	0	0	0	18.4013	0	0	0	0
Acot6	2.64393	2.10332	0	3.44929	11.3277	11.5157	14.5864	1.19837	3.26452	43.3434	35.7107	8.74988	53.8033	19.3967	13.0639	0.75637	15.4195	3.84897	88.4255	98.0757	181.11	179.481	2.73106	0.934953	0.974264	7.00001	15.671	39.2966	5.92371	36.6425	0	6.32852	4.79716	62.2365	89.465	38.1169	0.823811	1.54213	81.9034	4.14831
Acot7	385.133	64.5019	271.994	32.4234	176.61	104.19	84.9814	23.9674	21.2194	412.536	83.6802	148.748	151.528	276.506	52.2556	108.917	191.642	13.4714	2752.9	2667.34	957.295	27.9799	34.5935	2.80486	6.81985	335.417	350.639	237.351	14.8093	40.0777	0	21.0951	185.17	282.731	264.328	245.788	103.8	43.1797	81.9034	0
Acot8	7.9318	8.41329	315.049	45.5307	131.814	55.3852	50.101	76.0964	57.1292	116.872	159.366	67.8116	40.627	110.19	20.7486	15.1274	92.5167	10.5847	98.9663	165.603	22.9981	30.7097	34.5935	13.0893	46.7647	58.3334	0	35.3669	17.7711	57.2539	66.067	18.9856	2.87829	46.2328	107.765	165.611	51.9001	280.668	98.9666	97.4853
Acot9	265.715	3.50554	0	4.13915	287.313	140.931	282.214	167.172	258.713	95.2006	87.4112	107.733	563.288	123.396	469.532	81.688	169.614	138.563	187.392	40.195	51.7457	266.151	596.283	40.203	73.0698	124.833	3.91776	40.8685	16.2902	112.218	144.921	149.775	9.59431	145.811	229.762	233.959	157.348	80.1909	85.3161	311.123
Acox1	133.519	30.1476	588.41	7.58844	245.091	231.411	275.238	461.372	344.407	416.406	184.416	300.777	274.507	399.902	544.842	156.569	493.423	257.881	681.052	961.464	277.414	378.07	487.95	275.811	244.54	427.584	333.009	645.25	598.294	562.233	485.912	367.054	193.805	730.834	756.386	483.69	694.472	232.862	221.822	226.083
Acox3	2121.76	3032.99	2509.46	1885.38	1389.19	1181.73	1370.48	1355.36	1515.56	1380.02	2118.12	2271.14	1497.71	1279.36	1276.42	2337.94	1411.98	2090.95	248.294	403.558	1522.18	934.94	1078.77	2680.51	1760.5	1430.34	515.185	980.843	978.893	974.462	2261.2	2063.1	2000.41	809.074	813.318	891.146	1132.74	1591.48	1365.06	1561.84
Acp1	501.907	507.602	166.067	134.522	286.283	218.799	133.18	146.201	192.607	339.781	303.274	379.526	842.187	167.554	134.481	70.3424	240.103	149.148	265.862	617.395	645.383	404.003	111.974	116.869	133.474	134.75	615.088	677.473	336.17	147.715	667.064	316.426	431.744	235.609	344.644	369.339	274.329	510.446	163.807	132.746
Acp2	707.252	1817.97	1387.99	870.602	1116.81	1278.25	1868.96	1400.29	1895.06	773.215	1241.88	1298.81	1420.85	1320.21	1128.88	1886.39	1229.15	1962.01	973.266	963.072	583.576	1820.74	1576.73	1566.98	1772.19	1629.84	1100.89	969.84	1032.21	1890.52	1116.75	1189.76	2270.97	1128.26	999.365	746.565	944.911	1451.15	1136.41	1381.39
Acp5	0	0	0	0	16.9916	18.6445	0.63419	0	0.816131	0	22.3858	18.0466	0	168.792	33.8125	3.02548	0	0	0	0	0	0	0	0	0	0.583334	0	429.119	26.6567	45.8031	0	92.8183	0	0	1.01665	18.4013	4.11905	0	0	0
Acp6	189.923	206.827	288.396	358.726	368.666	366.858	336.755	409.842	374.604	407.118	519.67	313.355	208.625	343.775	192.116	191.362	202.656	322.351	266.448	69.1354	219.919	217.698	166.595	588.086	148.088	321.417	160.628	95.8837	59.2371	642.389	439.026	65.3947	87.3082	344.968	356.843	241.845	397.901	225.151	191.108	26.964
Acpp	4.84721	1.40222	4.10042	6.20873	3.60428	3.83858	8.24447	10.7853	5.71292	6.19191	3.19797	4.37494	0	8.25391	11.527	12.1019	35.2445	14.4336	4.6848	6.4312	48.8709	13.6488	30.9521	20.569	15.5882	45.5001	0	21.2202	13.3283	19.4663	4.26239	0	89.2271	5.33455	8.13318	27.6019	2.47143	13.8792	30.7138	4.14831
Acrbp	96.5035	156.347	267.894	114.517	76.7197	110.77	192.159	125.23	71.8195	156.346	77.2843	82.577	193.253	95.7454	119.881	226.155	107.936	43.3009	101.894	106.115	43.1214	234.076	57.3524	241.218	151.011	81.0834	70.5196	339.523	159.94	37.7876	70.3294	124.461	183.251	233.831	70.1487	51.2606	196.067	0	3.41264	101.634
Acsbg1	2190.94	1.40222	371.088	143.491	1467.46	2045.96	10.7812	66.5095	21.2194	3615.3	47.4366	1842.94	3229.3	1747.35	2121.73	45.3822	1876.77	21.1693	2492.9	1681.76	3083.18	0	13.6553	14.0243	0	98.0001	1762.99	2502.41	1064.79	525.591	4.26239	0	0	4357.44	2830.35	1063.33	1039.65	0	6.82529	109.93
Acsf2	7.05049	53.2842	0	20.0059	14.4171	35.0956	31.0753	32.9551	13.0581	50.3093	8.52792	20.781	131.763	49.5235	11.527	2.26911	0	0.962243	22.8384	16.078	20.1233	3.41219	21.8485	10.2845	34.0993	15.75	21.5477	85.6666	60.718	22.9016	0	10.5475	9.59431	23.1164	21.3496	47.3175	28.8334	61.6853	0	47.7056
Acsf3	5.28787	19.631	0	0	61.7877	55.9335	34.2462	90.4769	103.649	247.676	44.2386	3.2812	146.038	160.126	51.4872	26.473	101.328	24.0561	169.824	65.9198	20.1233	148.089	156.581	22.4389	37.022	48.4167	17.6299	0	183.635	427.114	283.449	6.32852	93.0648	80.0183	100.648	55.2038	18.1238	4.6264	6.82529	64.2988
Acsl1	466.654	1278.82	725.09	921.651	335.713	212.767	275.872	416.433	264.426	510.059	447.716	341.245	465.564	391.648	571.738	278.344	396.5	434.934	525.283	363.363	464.274	397.861	342.293	163.617	414.062	414.167	305.585	305.728	219.177	194.663	2.13119	345.959	518.093	178.708	291.778	425.858	86.5001	552.083	163.807	242.676
Acsl3	1034.22	17.5277	56.039	0	1255.83	1206.96	50.101	136.015	102.832	2838.99	82.0813	1735.21	1936.92	1590.12	1830.48	40.844	1896.59	24.0561	2398.03	2477.62	2585.85	41.6287	50.9799	20.569	61.3787	166.25	1143.98	1618.23	632.356	716.819	0	50.6282	289.748	2197.84	2138.01	1117.22	484.401	203.561	17.0632	43.5572
Acsl4	318.594	347.048	145.565	255.248	204.929	179.865	105.275	215.107	156.697	237.615	127.386	109.92	195.449	128.761	119.881	397.851	103.531	184.751	62.0735	0	250.104	209.508	121.988	184.186	193.879	180.25	131.245	294.725	368.751	155.731	112.953	97.0373	361.706	140.477	124.031	199.785	257.029	155.755	68.2529	136.894
Acsl5	413.775	351.255	235.091	343.55	147.261	367.407	434.42	475.752	552.521	202.011	486.625	300.777	274.507	549.298	724.662	455.335	226.886	190.524	58.56	62.7042	67.5568	281.164	429.688	370.242	360.478	228.667	123.409	198.841	337.651	217.565	210.988	651.838	317.572	252.502	316.177	324.651	474.515	131.081	399.279	533.058
Acsl6	890.565	62.3986	0	0	1160.06	1088.51	0.63419	5.99184	9.79357	1755.41	2.13198	956.471	1087.05	879.867	1282.57	9.07644	856.881	66.3948	989.078	879.466	800.62	0	11.8346	0	0	102.083	1408.43	1163.97	472.416	675.596	255.743	0	0	1745.29	1227.09	843.829	284.215	12.3371	3.41264	6.22246
Acss1	464.892	347.749	584.993	427.022	601.4	628.43	509.888	478.748	705.953	816.558	668.909	784.755	488.622	530.726	327.366	1288.1	614.575	355.068	637.132	327.991	888.3	499.544	710.077	1373.45	380.937	509.834	1020.58	477.847	781.929	477.498	470.994	1010.45	420.231	737.057	756.386	545.466	383.072	1010.1	767.845	910.554
Acss2	204.023	3.50554	0	2.06958	142.627	206.186	2.53676	40.7445	22.0355	317.335	33.5787	150.935	110.901	349.966	281.258	4.53822	246.711	11.5469	442.128	1106.17	191.171	2.72975	20.0278	4.67477	192.904	25.0834	340.845	106.101	472.416	125.959	6.39358	14.7666	5.75659	601.915	425.975	190.584	3.29524	1.54213	23.8885	87.1145
Acss3	25.558	4.90775	10.251	5.51887	53.0344	18.0961	2.53676	4.19429	4.89679	44.8913	2.66498	62.3429	49.4112	42.9203	125.26	12.8583	37.4472	1.92449	50.9472	1.6078	24.4354	4.77706	10.0139	19.634	9.74264	11.0833	76.3962	202.77	10.3665	20.6114	4.26239	14.7666	8.63488	35.5637	34.566	44.6888	109.567	0	3.41264	2.07415
Acta2	117.214	1.40222	0.683403	1.37972	2.57449	27.9668	4.43933	7.19021	5.71292	393.96	3.73097	45.39	221.801	241.427	162.146	5.29459	370.067	68.3192	2169.65	802.292	152.362	4.77706	14.5657	5.60972	4.87132	53.0834	0	470.773	195.482	75.5752	0	0	4.79716	472.997	23.3829	9.20063	14.0048	4.6264	3.41264	12.4449
Actb	13474.8	11628.6	20160.4	17888.7	29102	34127.7	76057.7	63584.3	78745.2	54999.6	62306.1	19921.8	32644.3	30293.9	39429.2	40813.7	85884.2	50605.3	32371.9	19578.2	39607	37936.7	45609.7	22794.2	26115.2	51483.3	7676.84	9174.18	11028.5	19603.7	20007.6	22308	26561.9	37423.7	49521.9	56026.6	45539.4	77120.5	58120.7	65055.9
Actg1	8567.66	10004.1	14890	15935	10745.4	10190.9	13229.8	10087.3	12212.6	17189.5	15318.3	9541.19	8705.16	12434.1	16762.5	13645.7	18965.9	17434.9	10277.9	11378.4	13430.9	11890.1	12815.1	9370.1	11409.6	8447.26	10762.1	6892.62	11446.1	7083.45	7544.43	11330.2	9583.76	12533.5	10362.7	12832.2	15423.4	10687	12019.3	8309.06
Actl6a	408.047	130.406	716.206	314.576	136.448	240.185	234.016	365.503	396.64	335.911	134.315	418.354	441.407	521.234	368.095	73.3679	339.228	624.496	248.88	691.354	173.923	66.8789	97.408	83.2109	311.765	145.834	27.4243	110.03	462.049	108.782	210.988	86.4898	64.2819	338.744	372.093	291.791	309.753	229.778	354.915	161.784
Actl6b	0	0	0	1.37972	134.388	15.3543	0.63419	0	1.63226	75.0769	0.532995	13.1248	0	0.412696	3.07386	0	33.0417	0	48.0192	3.2156	0	0.682438	0	0.934953	0.974264	3.5	92.0673	0.785932	0	1.14508	0	0	0	31.1182	0	13.1438	3.29524	1.54213	3.41264	0
Actn1	32.6085	0.701108	4.10042	48.2901	53.5493	55.9335	52.6377	36.5503	10.6097	57.2752	25.5838	7.10928	24.1566	31.7776	26.8963	15.8838	28.6361	136.638	33.3792	16.078	150.925	193.812	241.244	43.0079	27.2794	92.7501	350.639	5.50152	50.3515	41.2228	44.7551	0	7.67545	112.026	27.4495	17.0869	30.481	26.2162	85.3161	49.7797
Actn4	484.721	224.354	489.316	430.472	375.36	615.817	509.888	420.628	434.182	628.479	506.345	273.434	386.506	713.138	659.343	106.648	462.584	416.651	894.796	331.207	669.819	358.962	838.437	229.999	329.301	419.417	513.226	422.046	488.706	583.99	183.283	307.988	83.4705	427.653	551.023	348.309	508.291	561.336	310.551	217.786
Actr10	317.272	272.03	69.0237	116.586	443.841	443.081	379.245	469.161	393.375	654.794	562.843	407.416	544.621	786.598	534.083	416.004	949.398	331.012	609.609	500.025	385.218	364.422	490.681	282.356	497.849	406.001	225.271	118.676	300.628	581.7	208.857	204.622	633.225	696.159	466.641	391.684	273.505	302.258	44.3644	408.608
Actr1a	534.956	169.668	546.039	683.65	416.552	676.686	702.682	754.972	381.133	840.552	982.843	645.85	220.703	66.444	285.869	494.666	548.492	389.708	1194.04	1069.19	863.865	476.341	350.487	627.354	627.426	625.917	756.127	439.336	328.766	401.923	343.122	696.137	162.144	508.561	674.037	419.286	593.144	550.541	416.342	922.999
Actr1b	376.76	741.772	167.434	1400.41	394.926	523.692	454.714	475.752	354.201	335.911	595.356	410.697	205.331	203.046	235.15	579.38	464.786	95.262	448.569	221.876	107.803	741.127	142.926	523.574	593.327	579.834	728.703	371.746	676.784	675.596	155.577	653.947	591.969	424.986	273.478	333.851	691.177	434.881	395.867	541.354
Actr2	1420.67	919.853	768.828	741.598	1384.56	810.488	934.161	879.004	1174.41	667.952	792.031	689.6	800.462	938.882	653.964	1220.03	859.084	1172.97	380.054	329.599	291.788	835.986	1208.95	936.823	944.062	1048.25	209.6	1003.64	356.903	634.373	449.682	510.501	964.228	803.739	637.438	703.191	726.601	454.929	464.119	750.844
Actr3	637.188	410.148	937.629	797.476	918.577	913.033	1145.35	1151.63	1200.53	793.338	913.021	473.587	731.286	1004.09	689.313	1317.6	1154.26	1414.5	559.833	435.713	464.274	571.883	1279.05	714.304	708.29	532.001	462.295	532.862	1214.36	574.829	882.314	596.991	892.271	830.412	766.552	680.846	813.925	734.055	791.733	1223.75
Actr3b	84.1652	25.941	0	0	97.8305	101.996	0	0	0	246.128	0	34.4526	141.646	8.25391	26.8963	11.3456	33.0417	0	114.192	135.055	117.865	1.36488	0	130.893	227.004	7.00001	119.492	2.3578	396.888	210.694	0	141.337	129.523	120.027	231.796	258.932	675.525	7.71066	508.484	178.377
Actr5	44.5062	0.701108	0.683403	168.325	113.277	88.2873	81.8105	124.63	82.4292	292.568	44.2386	276.715	180.076	42.9203	148.314	127.827	55.0695	83.7151	61.4879	271.718	57.4952	236.806	82.8423	99.1051	67.2242	114.333	246.819	14.1468	185.116	18.3213	87.3789	78.0518	89.2271	56.0128	93.5316	57.8325	64.2572	132.623	47.777	24.8899
Actr6	12.779	100.959	162.65	2.75943	141.082	150.801	45.6617	60.5176	58.7614	57.2752	60.2285	170.076	160.312	158.475	186.737	172.452	44.0556	140.487	99.5519	93.2523	24.4354	70.2911	22.7589	62.6419	36.0478	65.9167	74.4374	457.412	127.36	30.9171	0	29.5331	33.5801	96.911	87.4317	105.15	18.1238	43.1797	30.7138	82.9662
Actr8	83.2839	184.391	127.113	335.961	178.154	347.665	214.356	217.504	161.594	267.026	209.467	417.26	612.699	545.996	210.559	245.064	191.642	101.998	265.277	258.856	261.603	229.299	550.765	58.9021	130.551	257.25	5.87663	71.5198	8.88556	245.047	724.606	272.126	99.7808	167.149	261.278	222.129	399.548	235.946	211.584	109.93
Acvr1	199.617	208.93	717.573	93.1309	245.606	289.538	235.919	198.33	114.258	147.058	158.3	45.9369	122.979	158.475	195.959	190.605	134.37	50.9989	136.445	311.913	114.99	569.835	502.516	427.274	220.184	180.834	146.916	354.455	281.376	150.005	134.265	128.68	424.069	196.489	100.648	39.4313	137.576	289.921	433.406	76.7437
Acvr1b	6.16918	32.9521	10.9344	0	95.7709	60.3205	52.0036	34.7527	30.1968	55.7272	33.0457	32.812	50.5092	82.5391	53.0241	46.895	70.4889	132.79	49.1904	43.4106	21.5607	50.5004	20.0278	71.9914	160.754	159.834	7.83551	153.257	77.0082	13.7409	257.874	246.812	485.472	75.5728	99.6315	60.4613	134.281	83.2751	0	70.5213
Acvr1c	1.32197	1.40222	0	0	1.54469	10.419	0	0	0	17.8017	0.532995	0	1.09803	39.2061	3.07386	1.51274	13.2167	0.962243	1.1712	125.408	2.87476	0.682438	0.910355	0.934953	3.89706	0.583334	1.95888	0.785932	1.48093	0	0	8.43803	0	0.889092	37.616	23.6588	8.23811	0	0	0
Acvr2a	8.37245	107.971	52.622	55.1887	144.686	72.3846	91.9575	59.9184	72.6357	50.3093	57.0305	17.4998	6.58816	78.4121	16.9062	30.2548	182.831	43.3009	56.8032	80.3899	74.7437	137.17	256.72	67.3166	58.4559	121.917	0	139.11	7.40463	203.824	0	71.7233	39.3367	114.693	50.8324	80.1769	16.4762	87.9015	30.7138	14.5191
Acvr2b	56.8446	114.982	0	0	119.456	112.415	128.74	186.346	106.097	98.2966	377.361	73.2802	30.7448	54.4758	130.639	64.2915	156.397	96.2243	89.0111	364.97	91.9923	121.474	70.0973	85.0808	130.551	327.834	95.985	418.902	168.826	64.1244	524.274	402.916	162.144	87.131	254.162	67.0331	183.71	399.412	88.7287	184.6
Acvrl1	115.011	68.0074	1247.89	331.132	91.1368	95.9644	249.871	279.22	209.746	132.352	283.02	133.983	158.116	249.681	180.589	184.554	367.864	174.166	112.435	4.8234	980.293	363.057	136.553	54.2273	187.059	318.5	60.7252	110.816	79.97	49.2384	345.253	0	188.049	215.16	141.314	222.129	158.172	126.455	85.3161	147.265
Acy1	278.054	269.926	257.643	0	14.4171	179.316	327.242	348.126	107.729	317.335	253.706	149.295	55.9994	38.7934	413.434	42.3567	213.67	50.9989	272.889	393.911	148.05	277.07	216.664	212.234	36.0478	131.833	636.635	188.624	254.719	177.487	624.44	75.9423	24.9452	435.655	138.264	173.498	33.7762	467.266	133.093	124.449
Acy3	0	93.2473	0	0	4.63408	0	0	0	0	0	0	0	0	7.01582	5.37925	0	4.40556	0	84.9119	138.271	0	0	0	0	0	0	0	0	0	12.5959	0	0	0	19.56	42.6992	0	0	0	0	0
Acyp1	97.8255	65.9041	72.4407	6.20873	146.746	125.028	15.2206	0	20.4033	63.4671	36.2437	90.78	88.9402	141.555	73.0042	60.5096	35.2445	58.6968	47.4336	62.7042	7.1869	41.6287	0.910355	24.3088	2.92279	25.6667	321.256	154.043	122.917	21.7565	298.367	14.7666	15.3509	32.0073	31.5161	27.6019	15.6524	0	51.1896	80.892
Acyp2	16.3043	0	0	0	56.1238	50.9982	4.43933	0.599184	8.16131	52.6312	0	31.7183	6.58816	17.7459	36.1179	1.51274	26.4334	2.88673	129.417	83.6055	43.1214	0	0	0	5.84559	15.75	45.0542	66.8042	2.96185	18.3213	8.52478	0	0	64.0146	68.1154	43.3744	2.47143	18.5056	3.41264	0
Ada	1.32197	170.369	0	0	0	0	4.43933	70.1046	35.0936	52.6312	7.46193	0	113.097	54.0631	0	34.0367	13.2167	4.81121	0	6.4312	35.9345	26.6151	4.55177	1.86991	9.74264	37.3334	0	0	142.169	20.6114	0	0	0	64.0146	0	5.2575	0	0	0	0
Adal	0	337.233	2.05021	0	52.0046	3.29021	34.8804	50.3315	81.6131	95.9746	131.117	85.8582	39.529	161.777	46.8764	27.2293	68.2862	45.2254	70.2719	6.4312	11.499	26.6151	17.2967	40.203	27.2794	134.75	0	0	50.3515	57.2539	0	8.43803	0.959431	157.369	92.5149	53.8894	41.1905	3.08426	3.41264	35.2606
Adam10	1050.52	1416.94	679.302	886.468	1677.02	756.748	830.788	838.858	927.125	495.353	515.939	682.49	417.25	677.646	524.862	1592.92	676.253	909.32	415.19	472.693	1264.89	1177.89	1513.01	1118.2	940.165	799.168	299.708	547.009	473.897	616.052	545.586	679.261	1191.61	434.766	505.274	469.232	522.296	954.58	610.863	528.909
Adam11	21.1515	10.5166	10.251	0	31.9236	209.477	0.63419	2.39674	0	78.9468	1.06599	66.7178	50.5092	26.4125	25.3593	3.02548	33.0417	5.77346	280.502	741.195	104.929	2.04731	1.82071	0	0	25.6667	56.8075	80.951	0	57.2539	0	2.10951	1.91886	400.091	392.426	201.099	46.1334	3.08426	78.4908	0
Adam15	655.255	752.99	888.424	1799.15	680.179	918.517	2108.05	1873.05	1868.94	975.226	2315.86	673.741	991.519	516.282	945.98	978.743	1594.81	1277.86	668.755	588.454	1519.31	1289.12	1791.58	1617.47	1248.03	1327.67	687.566	499.067	694.555	913.773	1743.32	1347.98	1308.66	1432.33	1240.31	1069.9	961.387	2185.2	1218.31	1731.92
Adam17	601.054	709.521	965.648	438.06	624.57	410.728	895.476	913.157	994.864	687.302	989.239	301.871	475.446	618.218	832.248	906.888	698.281	1250.92	208.473	424.459	1358.32	959.507	755.595	1512.75	1566.62	949.085	319.297	152.471	365.789	509.56	1342.65	1373.29	1654.06	404.537	487.991	669.017	1521.58	1278.43	846.335	815.143
Adam19	44.5062	0	0	0	122.031	0	0	21.5706	0	17.8017	13.8579	2.73434	0	0.412696	0.768465	11.3456	2.20278	1.92449	227.213	446.968	77.6185	0	40.966	2.80486	0.974264	0	0	49.5137	0	44.6581	0	10.5475	0	19.56	39.6493	9.20063	0	0	0	2.07415
Adam1a	0	0	0	0	0	114.061	0	0	0	0	13.8579	0	0	0	6.91618	0	2.20278	1.92449	33.9648	59.4886	1.43738	0	0	0	0	0	0	0	114.031	10.3057	0	0	0	0.889092	0	0	0	9.25279	0	0
Adam22	109.283	10.5166	81.3249	3.44929	18.5363	80.0617	52.0036	25.1657	37.542	147.832	33.0457	77.6552	49.4112	119.269	69.1618	18.9093	101.328	46.1877	400.55	345.677	1282.14	8.18925	54.6213	28.9836	11.6912	60.0834	27.4243	65.2324	20.733	160.311	8.52478	61.1757	19.1886	263.171	80.3152	139.324	5.76667	86.3594	37.5391	16.5932
Adam23	237.954	2.80443	1.36681	0	19.5661	141.479	1.90257	12.5829	6.52905	215.943	0.532995	56.8742	148.234	6.19043	63.7826	0.75637	83.7056	2.88673	324.422	368.186	403.904	4.77706	0	0	1.94853	23.9167	139.08	87.2385	11.8474	104.202	0	4.21901	4.79716	416.984	208.413	164.297	33.7762	6.16853	0	0
Adam28	3.08459	4.20665	3.41701	6.89859	6.17877	4.38694	4.43933	7.19021	4.89679	4.64393	5.86295	11.4842	10.9803	6.60313	18.4432	24.2038	22.0278	8.66019	16.9824	12.8624	11.499	10.2366	11.8346	15.8942	14.614	43.1667	1.95888	7.07339	8.88556	2.29016	4.26239	25.3141	13.432	10.6691	9.14983	23.6588	9.06192	0	3.41264	10.3708
Adam3	107.961	19.631	0	80.0236	8.75325	16.451	19.0257	59.3193	50.6001	20.8977	59.1625	4.92181	14.2744	11.5555	8.45311	120.263	4.40556	35.603	11.712	0	5.74952	51.1828	7.28284	7.47963	10.7169	40.2501	0	15.7186	8.88556	12.5959	0	354.397	30.7018	10.6691	15.2497	7.88625	23.0667	106.407	40.9517	22.8157
Adam33	51.116	102.362	0.683403	10.3479	121.001	33.4505	8.87866	63.5136	27.7485	82.8168	47.9696	105.545	3.29408	0	3.07386	0.75637	55.0695	131.827	1.1712	0	0	148.771	58.2627	90.6905	51.636	64.7501	0	57.373	1.48093	24.0466	0	4.21901	28.7829	1.77818	6.09989	36.8025	1.64762	55.5168	64.8402	2.07415
Adam8	22.4734	7.01108	0	115.896	1.02979	15.3543	0.63419	43.7405	22.8517	0	45.8376	20.781	0	82.1264	201.338	86.2262	41.8528	223.24	4.0992	0	15.8112	0	3.64142	111.259	30.2022	30.9167	0	0	8.88556	32.0622	511.487	0	88.2677	32.0073	13.2164	2.62875	34.6	117.202	23.8885	31.1123
Adam9	22.0328	103.063	3.41701	15.1769	80.324	115.157	135.717	168.371	156.697	78.1729	135.381	53.0461	301.957	42.5076	139.092	124.045	154.195	237.674	178.022	254.032	307.599	37.5341	110.153	125.284	67.2242	60.6667	280.12	323.804	225.101	277.109	0	31.6426	134.32	26.6728	151.48	147.21	98.8573	300.716	116.03	257.195
Adamts1	1641.88	1771.7	1862.96	1684.63	1048.85	1002.97	602.48	686.066	994.864	1790.24	1699.19	1061.47	1280.3	579.425	902.178	1173.13	2445.08	2879.99	303.926	360.147	2043.95	482.483	307.7	1067.72	936.268	86.9168	378.063	556.44	2588.66	1963.81	667.064	2993.39	3246.72	666.819	1216.93	2014.94	3848.84	1435.72	3231.77	4183.57
Adamts10	33.4898	0	0	74.5047	93.1964	72.933	157.913	91.6752	103.649	106.036	61.8274	67.8116	158.116	118.856	112.196	35.5494	121.153	32.7163	49.776	36.9794	58.9326	21.1556	44.6074	81.341	47.739	98.5835	25.4654	82.5229	100.703	382.456	0	301.66	52.7687	151.146	204.346	95.9494	113.686	104.865	204.759	120.301
Adamts16	121.621	52.5831	0	520.153	99.3752	33.4505	171.865	183.95	52.2324	75.0769	16.5229	38.2807	225.096	49.5235	38.4232	35.5494	15.4195	52.9234	1.1712	8.03899	150.925	104.413	581.717	104.715	132.5	75.2501	146.916	2.3578	0	35.4974	347.385	229.936	337.72	13.3364	20.333	80.1769	175.472	0	102.379	85.0403
Adamts2	3.08459	6.30997	2.05021	0.689859	3.08938	29.6119	2.53676	2.99592	1.63226	53.4052	3.19797	6.56241	5.49014	2.47617	8.45311	5.29459	2.20278	2.88673	137.616	233.131	53.183	2.72975	0.910355	5.60972	6.81985	6.41667	1.95888	2.3578	5.92371	11.4508	6.39358	0	3.83772	9.78001	27.4495	13.1438	3.29524	4.6264	6.82529	4.14831
Adamts20	20.7108	0	0	0	25.23	47.1597	3.17095	0	0	175.695	0	44.8431	17.5684	97.8088	80.6888	28.7421	101.328	0.962243	127.661	424.459	57.4952	3.41219	0	0	0	0	9.79439	0	0	0	0	0	0	91.5765	52.8657	19.7156	0	0	0	0
Adamts4	1.76262	0	1.36681	0	9.26815	1.09674	0	53.3274	0.816131	50.3093	1.06599	117.576	0	39.2061	1.53693	0.75637	17.6222	0.962243	1556.52	1178.52	1067.97	64.8316	0	0	2.92279	35.5834	113.615	1.57186	1.48093	65.2695	0	2.10951	0.959431	8.89092	21.3496	36.8025	48.6048	0	3.41264	0
Adamts5	4.40655	0.701108	0	0	0	0	0.63419	0	0	38.6994	0	7.65614	0	27.2379	3.07386	0	24.2306	0	33.3792	17.6858	2.87476	0	0	0.934953	0	0.583334	0	44.7981	121.436	0	2.13119	0	0	0	2.0333	0	0	0	0	10.3708
Adamts6	0	0.701108	0	73.8149	18.5363	84.4487	46.2958	59.3193	54.6808	6.19191	3.19797	10.9373	1.09803	11.5555	44.571	25.7166	35.2445	3.84897	14.64	36.9794	67.5568	32.0746	0.910355	25.2437	44.8162	41.4167	23.5065	107.673	75.5273	115.653	0	40.0806	13.432	46.2328	31.5161	67.0331	14.8286	23.132	23.8885	8.29662
Adamts9	22.9141	6.30997	4.10042	13.1073	6.69366	9.87063	8.24447	30.5584	11.4258	20.8977	18.6548	15.3123	98.8224	1.65078	20.7486	15.1274	37.4472	17.3204	71.4431	11.2546	31.6223	7.50681	10.0139	15.8942	10.7169	50.1667	348.68	4.71559	8.88556	51.5285	0	14.7666	18.2292	176.929	54.899	47.3175	14.8286	4.6264	3.41264	12.4449
Adamtsl1	0	0	0	0	37.5875	1.09674	0	0	0	171.052	0	7.65614	12.0783	28.0633	39.9602	0	22.0278	0	711.503	845.702	820.744	0	0	0	0.974264	11.6667	25.4654	25.9358	0	0	0	0	0	39.1201	0	39.4313	0	0	0	0
Adamtsl2	148.06	114.982	0.683403	0	0	37.8374	30.4411	17.9755	51.4162	0	124.721	61.2491	25.2546	26.8252	44.571	0	15.4195	13.4714	0.5856	0	0	19.7907	82.8423	6.54467	0	77.0001	207.641	0	0	3.43524	0	2.10951	0	0	8.13318	0	23.8905	0	0	0
Adamtsl4	13.6603	32.2509	52.622	117.276	37.5875	40.0309	35.5146	37.7486	34.2775	100.619	38.3757	138.904	42.8231	98.2215	146.777	23.4475	112.342	113.545	1187.6	1448.63	484.397	8.18925	49.1592	24.3088	47.739	91.0001	1.95888	7.07339	45.9087	95.0415	326.073	21.0951	66.2008	61.3474	30.4994	103.836	84.0287	1.54213	10.2379	35.2606
Adamtsl5	0	0	0	294.57	36.0428	29.0635	0	0	2.44839	68.885	0	6.56241	12.0783	0	26.1278	0	41.8528	4.81121	116.534	14.4702	25.8728	0	3.64142	5.60972	0	1.75	0	0	2.96185	33.2073	0	2.10951	0	184.042	144.364	6.57188	0	0	0	0
Adap1	2.20328	60.2953	0	33.8031	54.5791	49.9015	64.6873	70.1046	19.5871	144.736	40.5076	4.92181	3.29408	98.6342	8.45311	0	96.9223	10.5847	913.535	1138.32	360.782	120.109	10.9243	61.7069	65.2757	229.25	0	0	268.048	203.824	0	147.666	170.779	88.0201	97.5982	260.246	163.115	0	440.231	49.7797
Adap2	1713.71	4420.48	2213.54	2464.86	1407.73	1357.76	1555.03	2041.42	1923.62	991.48	1868.15	1636.77	1973.15	1185.67	1133.49	4399.05	900.937	4202.11	226.041	183.289	776.185	1403.77	2458.87	1653.93	1704.96	2045.75	303.626	396.11	441.316	613.762	1178.55	1466.11	1391.18	916.654	836.701	808.341	774.382	2177.49	1518.63	1794.14
Adar	259.546	488.672	181.102	587.759	196.691	330.118	319.632	145.003	228.517	126.16	346.447	376.792	337.094	172.094	243.603	147.492	286.361	542.705	245.952	73.9587	306.162	140.582	150.209	298.25	72.0956	292.25	356.516	172.905	185.116	313.751	19.1807	156.104	188.049	200.935	160.63	237.902	284.215	235.946	221.822	387.867
Adarb1	2.64393	596.643	2.05021	77.2642	83.9283	76.7715	68.4925	50.9307	31.013	27.0896	39.9746	84.7644	189.959	153.523	117.575	60.5096	24.2306	67.357	1.1712	131.84	60.3699	35.4868	30.0417	357.152	53.5845	159.834	0	278.22	316.918	301.156	155.577	204.622	394.326	168.928	107.765	323.336	106.272	57.0589	177.457	226.083
Adarb2	191.685	1.40222	1.36681	0	2.05959	3.29021	1.26838	0	3.26452	12.3838	0.532995	21.8747	1.09803	2.88887	3.07386	0.75637	44.0556	10.5847	2.3424	0	18.6859	6.14194	3.64142	0.934953	6.81985	2.91667	7.83551	7.85932	0	4.58031	2.13119	14.7666	2.87829	4.44546	10.1665	22.3444	0	1.54213	0	12.4449
Adat1	2.64393	168.967	0	11.0377	20.5959	66.3525	36.783	65.9103	39.9904	31.7335	24.5178	26.7965	98.8224	16.0951	9.99004	67.3169	125.558	132.79	109.507	30.5482	58.9326	49.8179	10.9243	130.893	80.8639	34.4167	0	3.14373	74.0463	26.3368	217.382	0	4.79716	64.0146	17.283	60.4613	2.47143	37.0112	3.41264	18.6674
Adat2	0	0	1.36681	66.2264	7.72346	9.32226	0	31.1576	0.816131	9.28786	6.39594	31.1714	3.29408	0	0	0	0	3.84897	9.95519	86.8211	4.31214	1.36488	3.64142	7.47963	0	1.16667	97.9439	105.315	0	0	0	0	0	0.889092	9.14983	13.1438	0	0	0	0
Adat3	50.6754	0	0	0	1.02979	1.6451	0	67.7078	0	33.2815	10.1269	15.8592	27.4507	2.88887	2.30539	9.83281	11.0139	6.7357	0.5856	0	10.0617	1.36488	7.28284	0	68.1985	6.41667	0	100.599	0	0	0	12.657	0	32.8964	0	0	106.272	0	0	0
Adck1	322.119	70.1108	120.962	189.021	391.837	217.702	288.556	310.977	213.01	162.538	342.716	153.123	523.759	158.475	547.147	84.7135	246.711	146.261	244.195	128.624	324.848	394.449	29.1314	388.006	100.349	308.584	266.407	259.358	202.887	196.953	57.5422	244.703	125.685	315.628	142.331	262.875	281.743	175.803	266.186	172.155
Adck2	147.62	56.0886	4.78382	453.927	27.2896	97.0611	178.207	161.78	208.93	155.572	446.65	115.936	102.117	154.348	94.5212	204.976	41.8528	44.2632	130.589	70.7431	44.5588	150.136	148.388	213.169	226.029	125.417	0	126.535	69.6036	38.9327	153.446	170.87	4.79716	320.962	343.627	82.8056	89.7954	140.334	47.777	383.719
Adck5	190.363	117.085	0	0	139.537	100.351	270.165	218.103	214.642	113.002	390.685	176.091	24.1566	28.8887	104.511	23.4475	169.614	324.276	127.075	11.2546	8.62428	109.872	101.049	345.933	429.651	129.5	203.723	468.416	216.215	70.9949	294.105	322.755	249.452	203.602	155.547	278.648	502.525	464.182	317.376	91.2628
Adcy1	27.7613	0.701108	0	0	0	0	0	0	0	109.132	0.532995	24.0622	0	68.0948	0	0	48.4611	0	10.5408	0	14.3738	0	0	0	0	0	0	0	0	11.4508	0	0	0	340.522	182.997	110.408	0	0	0	0
Adcy2	150.264	0	0	0	45.311	140.931	0	0	0	104.488	4.26396	354.37	115.293	23.9363	146.777	0.75637	129.964	0	205.545	225.092	183.985	0	0	0	0	0	801.181	40.8685	162.902	243.902	0	84.3803	0	224.051	307.028	86.7488	179.591	3.08426	30.7138	0
Adcy3	77.1147	16.1255	0	0	15.9618	49.9015	43.7591	1.19837	28.5646	10.0619	88.4772	85.8582	24.1566	68.5075	46.8764	0	30.8389	0.962243	37.4784	12.8624	15.8112	0.682438	0	18.6991	34.0993	1.16667	0	93.5259	0	8.01555	0	139.227	251.371	0	54.899	61.7756	110.391	3.08426	116.03	72.5954
Adcy4	0.440655	2.80443	0.683403	68.9859	1.02979	0	0	0	4.89679	17.0278	57.5635	1.09373	0	0.412696	25.3593	0	33.0417	0.962243	4.6848	1.6078	0	0	5.46213	1.86991	0	0	0	24.3639	0	49.2384	0	0	0.959431	0	0	14.4581	0.823811	1.54213	0	2.07415
Adcy5	195.21	0	0	0	4.11918	4.38694	0	0	0.816131	145.51	0	98.4361	0	138.666	20.7486	0	24.2306	8.66019	466.723	771.743	156.674	0	14.5657	0	0	1.75	0	179.978	71.0845	9.16063	0	4.21901	0	36.4528	56.9323	26.2875	0	0	0	0
Adcy6	55.0819	2.80443	238.508	0	11.3277	110.222	0.63419	34.7527	23.6678	60.3711	9.59391	25.7028	47.2152	165.904	31.5071	0	22.0278	10.5847	80.2271	6.4312	352.158	13.6488	79.2009	0.934953	0	0	256.613	141.468	0	152.295	2.13119	0	15.3509	64.9037	63.0321	23.6588	97.2097	0	0	2.07415
Adcy7	581.225	638.008	954.714	836.798	530.344	557.69	910.696	928.137	1056.07	283.28	768.579	170.076	185.567	224.506	223.623	798.727	447.164	522.498	125.318	48.234	914.173	552.774	2214.89	1466.01	1227.57	919.334	137.121	488.064	528.691	1029.43	1602.66	487.296	856.772	355.637	448.342	669.017	1181.34	1045.57	1034.03	1132.49
Adcy8	100.029	6.30997	0	29.6639	38.1024	70.7395	14.5864	54.5258	5.71292	42.5694	32.5127	43.2025	40.627	1.65078	18.4432	3.02548	55.0695	8.66019	65.5871	28.9404	2.87476	5.4595	7.28284	20.569	8.76838	12.8333	0	18.8624	41.4659	9.16063	0	61.1757	0.959431	32.0073	8.13318	36.8025	243.848	55.5168	3.41264	2.07415
Adcy9	149.823	19.631	0	543.609	56.6387	189.735	125.57	68.307	185.262	136.222	99.1371	27.8902	35.1369	126.285	49.9502	25.7166	163.006	661.061	260.592	72.3509	356.47	116.697	119.257	43.0079	248.437	306.834	7.83551	71.5198	116.993	66.4145	202.463	2.10951	180.373	267.617	134.197	157.725	62.6096	143.418	40.9517	165.932
Adcyap1r1	460.926	289.557	0	212.476	510.778	465.564	0.63419	1.79755	0	615.321	0	742.099	545.72	118.856	898.336	2.26911	594.75	9.62243	972.681	1135.11	284.601	1.36488	0	0	0	74.6668	205.682	315.945	171.788	871.405	0	0	0.959431	1347.86	817.385	596.726	60.962	3.08426	30.7138	20.7415
Add1	1155.84	368.081	642.399	621.563	961.828	635.559	768.638	699.847	641.479	1320.42	772.31	667.178	565.484	585.615	723.894	905.375	724.714	518.649	2723.04	4077.38	2144.57	671.519	480.667	751.703	707.316	966.001	1049.96	1681.11	1426.13	934.384	656.408	854.351	1151.32	1052.69	1095.95	905.605	944.911	453.387	709.83	452.166
Add2	100.91	0	0	0	0	40.0309	0	0	0	105.262	0	134.529	12.0783	22.2856	1.53693	0	8.81112	5.77346	147.571	28.9404	11.499	0	0	0	0	0.583334	0	0	14.8093	22.9016	0	0	0	94.2438	39.6493	23.6588	6.59049	0	0	0
Add3	410.691	30.8487	15.7183	31.7335	302.245	523.143	163.621	145.003	143.639	857.579	194.01	444.056	340.388	275.681	546.379	86.2262	389.892	542.705	637.718	757.273	507.395	135.805	204.83	123.414	356.581	190.75	526.938	166.618	401.331	461.467	17.0496	12.657	64.2819	865.976	698.437	428.486	321.286	368.57	232.06	423.128
Adgb	0	0	0	14.487	0	3.83858	0	5.99184	0	16.2538	0	241.169	0	8.66661	13.0639	10.5892	8.81112	0.962243	0	0	0	17.7434	0	0	22.4081	18.0834	0	61.3027	0	5.72539	0	0	0	0	25.4162	0	0	40.0954	0	0
Adgra1	284.223	23.1366	0	0	150.865	159.027	0	1.79755	0	274.766	1.59899	278.355	335.996	224.094	113.733	2.26911	169.614	3.84897	391.766	130.232	66.1194	0	0	1.86991	0	31.5	346.721	257.786	19.252	0	0	4.21901	1.91886	202.713	204.346	152.468	0.823811	1.54213	0	0
Adgra2	0	0	0	0	1.54469	0.548368	0	12.5829	2.44839	10.8358	0	26.2496	19.7645	0	6.91618	0	4.40556	1.92449	26.352	25.7248	10.0617	0	0	0	0	15.1667	0	0	0	1.14508	0	0	0	96.022	1.01665	7.88625	0	0	0	2.07415
Adgra3	122.502	6.30997	3.41701	2.06958	7.20856	99.2546	70.3951	146.201	78.3486	188.079	96.4721	44.8431	25.2546	58.1901	40.7286	18.9093	77.0973	15.3959	69.1007	12.8624	80.4932	127.616	20.0278	7.47963	57.4816	148.167	166.505	554.868	128.841	234.741	343.122	10.5475	36.4584	155.591	101.665	35.4881	9.88573	217.441	119.443	101.634
Adgrb1	14.9823	0	4.10042	11.7276	23.1704	72.3846	0	0	0	108.358	0	36.6401	61.4895	11.9682	48.4133	0	39.65	0.962243	281.088	358.539	198.358	0.682438	10.9243	0	0	21	129.286	207.486	176.23	79.0104	0	0	0	282.731	303.978	127.494	75.7906	16.9635	6.82529	0
Adgrb2	228.26	0	0	0	27.8045	141.479	0	0	0	281.732	0	43.7494	55.9994	45.3965	49.1818	0.75637	136.572	0	315.638	46.6262	530.393	0	10.0139	0	1.94853	8.75001	129.286	22.792	167.345	88.171	0	0	0	338.744	371.076	98.5782	38.7191	0	0	0
Adgrb3	35.6931	15.4244	1.36681	20.0059	21.1108	156.285	5.70771	13.7812	7.34518	319.657	9.59391	41.0151	218.507	152.697	169.831	9.83281	70.4889	25.0183	234.24	178.466	139.426	11.6014	57.3524	13.0893	21.4338	34.4167	3.91776	16.5046	191.04	330.928	8.52478	29.5331	19.1886	204.491	151.48	127.494	65.081	16.9635	0	18.6674
Adgre1	1307.87	2107.53	2532.69	3674.19	999.931	1749.29	2954.06	2927.62	3318.39	1467.48	2504.54	2048.57	1263.83	1313.61	1417.82	3005.06	1658.69	2474.89	255.321	46.6262	1310.89	2887.39	4976.91	2220.51	2068.36	1895.84	170.422	1102.66	845.609	613.762	5749.96	957.716	1396.93	818.854	1136.61	1206.6	1620.44	2891.5	1863.3	2198.6
Adgre4	0	10.5166	0	0	4.11918	29.6119	99.5678	40.1454	22.8517	0	22.9188	12.5779	13.1763	0	8.45311	15.1274	26.4334	7.69794	9.36959	0	0	31.3921	7.28284	2.80486	10.7169	37.3334	0	9.43118	0	25.1917	0	0	40.2961	0.889092	0	0	0	10.7949	0	0
Adgre5	0.440655	236.273	0	0	87.0176	100.9	112.886	62.9144	8.16131	107.584	192.944	218.747	59.2935	158.062	235.919	105.892	259.928	221.316	139.958	159.172	44.5588	0	22.7589	0	15.5882	22.1667	197.847	106.887	105.146	27.4819	191.807	35.8616	91.146	142.255	176.897	114.351	7.4143	115.66	0	0
Adgrf5	11.0164	0	0.683403	0.689859	178.154	15.3543	0	3.59511	8.16131	92.8786	3.73097	27.3434	69.1757	0	122.186	3.78185	158.6	6.7357	65.0015	0	10.0617	0	3.64142	3.73981	5.84559	33.8334	103.821	59.7308	0	20.6114	0	0	0.959431	4.44546	65.0654	17.0869	0	1.54213	0	0
Adgrg1	871.617	1259.89	2371.41	1569.43	1130.2	3047.83	3536.24	3029.48	3271.87	1889.31	4091.8	1027.02	1994.02	2080.4	1928.85	1816.8	2724.84	2025.52	1927.21	1871.48	1546.62	3422.42	3040.59	2390.68	1981.65	2877.59	1040.16	1317.22	1482.41	1132.48	3942.71	2204.44	1240.54	2819.31	2373.87	1431.35	1193.7	3611.67	1689.26	2291.94
Adgrg3	1.32197	1.40222	6.15063	3.44929	19.0512	4.93531	2.53676	2.39674	1.63226	0.773989	1.59899	1.09373	1.09803	0.825391	56.0979	5.29459	15.4195	162.619	11.712	1.6078	53.183	0.682438	6.37248	9.34953	7.79411	4.66667	0	0	54.7943	51.5285	0	8.43803	3.83772	0.889092	4.06659	44.6888	51.0763	3.08426	64.8402	2.07415
Adgrg5	0	0	0	0	0	0	0	0	0	0	0	0	10.9803	4.53965	9.22158	0	0	0	0	0	24.4354	0	0	0	0	0	47.0131	0	90.3365	12.5959	0	0	0	13.3364	0	21.03	85.6763	0	0	0
Adgrl1	642.916	0	2.05021	0	100.92	230.863	4.43933	55.7242	22.0355	287.924	27.1828	411.244	348.075	258.76	203.643	12.1019	171.817	11.5469	486.048	353.716	370.844	25.9326	17.2967	27.1137	21.4338	123.667	597.458	467.63	285.819	194.663	6.39358	0	50.8499	633.923	567.289	368.025	497.582	12.3371	6.82529	37.3348
Adgrl2	119.418	86.9373	0	69.6757	32.4385	134.899	131.277	119.837	212.194	231.423	200.406	94.0612	85.6461	29.3014	238.993	204.976	198.25	96.2243	63.8303	30.5482	54.6204	180.846	24.5796	16.8292	139.32	245	86.1906	59.7308	77.0082	5.72539	428.37	84.3803	236.98	94.2438	62.0155	107.779	72.4953	220.525	3.41264	99.5594
Adgrl3	90.3344	17.5277	15.0349	6.20873	373.815	57.5786	1.90257	2.39674	4.89679	315.013	12.7919	23.5153	152.626	228.633	44.571	14.371	218.075	9.62243	294.557	170.427	728.751	10.919	22.7589	8.41458	5.84559	27.4167	17.6299	6.28746	23.6948	121.378	4.26239	16.8761	2.87829	128.918	199.263	90.6919	58.4906	4.6264	27.3011	12.4449
Adgrl4	0	51.1809	0	0	2.57449	1.09674	0	0	35.0936	140.092	77.2843	53.0461	8.78422	0	257.436	2.26911	200.453	3.84897	19.9104	0	11.499	0	0	0	0	30.9167	33.3009	40.0825	0	66.4145	0	0	0	8.00183	64.0488	10.515	0	0	0	0
Adgrv1	103.995	7.71218	0	25.5248	96.8007	56.4819	8.24447	14.3804	13.8742	125.386	8.52792	158.592	45.0191	30.5395	23.8224	21.9347	79.3001	12.5092	235.997	163.995	77.6185	77.1154	17.2967	7.47963	17.5368	36.1667	60.7252	240.495	1.48093	12.5959	23.4431	2.10951	13.432	19.56	45.7491	35.4881	8.23811	13.8792	3.41264	8.29662
Adh5	1158.48	166.163	992.301	918.202	1111.15	542.884	475.642	547.055	394.191	638.541	719.01	443.509	695.051	505.965	680.86	425.08	667.442	233.825	1222.15	1170.48	353.595	479.071	417.853	825.564	860.275	414.167	1649.38	1378.52	331.728	691.627	289.842	345.959	833.746	460.55	682.17	508.663	529.71	576.757	385.629	586.986
Adh6b	3.08459	9.1144	6.15063	4.82901	14.4171	7.67715	5.70771	10.7853	15.5065	7.73989	4.26396	11.4842	21.9605	5.77774	8.45311	15.1274	2.20278	16.3581	5.856	11.2546	10.0617	10.919	20.0278	16.8292	19.4853	35	5.87663	6.28746	5.92371	16.0311	2.13119	21.0951	40.2961	8.89092	6.09989	2.62875	7.4143	4.6264	10.2379	10.3708
Adhfe1	195.651	14.0222	20.5021	71.0554	264.142	172.736	25.3676	25.1657	14.6904	396.282	5.32995	223.122	191.057	257.522	328.903	11.3456	129.964	6.7357	237.168	265.287	64.6821	27.9799	38.2349	46.7477	1.94853	36.1667	597.458	173.691	285.819	138.554	0	33.7521	17.2698	415.206	136.231	172.183	71.6715	10.7949	30.7138	22.8157
Adi1	454.756	124.096	475.648	307.677	270.321	234.153	242.895	164.776	179.549	445.817	207.335	289.293	221.801	254.22	375.779	217.835	497.828	521.536	1601.61	1393.96	1836.97	257.961	157.491	108.455	351.709	128.333	685.607	620.886	236.948	421.389	21.3119	257.36	550.714	333.41	310.077	370.654	155.7	177.345	846.335	168.007
Adipor1	1278.78	1241.66	1139.23	1190.01	1449.44	1367.08	1731.97	1483.58	1200.53	1739.15	2375.03	1496.78	1574.57	1660.69	1110.43	1254.06	1517.71	968.979	1262.55	1442.2	1867.16	1308.92	1892.63	1504.34	1466.27	756.584	3204.72	1641.81	2366.52	1659.22	1106.09	2060.99	1513.98	869.532	1534.12	1460.27	3143.66	1349.37	2750.59	2410.17
Adipor2	1071.23	323.912	122.329	470.484	325.415	442.533	325.339	213.909	374.604	583.587	335.254	1028.11	518.269	332.22	596.329	206.489	438.353	694.739	1756.8	2363.46	1571.06	426.524	464.281	548.818	705.367	465.501	182.176	525.789	140.688	636.664	775.755	580.115	255.209	411.65	475.791	378.54	124.395	544.373	812.209	358.829
Adk	180.669	72.9152	76.5411	152.459	590.587	515.466	51.3694	25.7649	25.3001	880.025	68.2234	414.525	610.503	413.934	588.644	24.2038	563.911	135.676	976.78	961.464	278.852	58.0072	22.7589	79.471	5.84559	49.0001	669.936	805.58	336.17	194.663	12.7872	94.9278	39.3367	957.552	858.051	453.459	210.072	0	13.6506	0
Adm	0	0.701108	161.966	0	0	24.6766	0	0	20.4033	11.6098	4.79696	43.2025	0	19.8094	29.2017	0	37.4472	19.2449	64.4159	0	0	0	0	0.934953	0.974264	1.16667	180.217	0	1.48093	68.7047	0	0	0.959431	8.00183	26.4328	2.62875	0.823811	0	0	0
Adnp	33.9305	0	172.901	1.37972	16.9916	17.5478	8.87866	0.599184	5.71292	0	4.79696	2.73434	3.29408	0	0	8.32007	15.4195	0	8.78399	0	839.43	0	40.0556	33.6583	161.728	0.583334	0	0	0	0	0	56.9567	11.5132	0	0	3.94313	0	0	0	0
Adnp2	3.52524	36.4576	429.177	0	55.6089	86.0938	102.105	131.221	141.191	60.3711	55.9645	30.0777	107.607	140.316	58.4033	67.3169	70.4889	38.4897	207.888	81.9977	50.3083	171.974	294.955	180.446	127.629	236.834	217.435	139.896	0	246.192	0	29.5331	42.215	141.366	145.381	77.5481	130.162	37.0112	20.4759	213.638
Ado	375.438	132.509	486.583	124.175	388.233	243.475	87.5182	65.9103	128.133	151.702	54.8985	131.795	161.41	320.252	244.372	102.11	209.264	232.863	1338.09	1985.63	2598.78	15.6961	99.2287	119.674	199.724	198.334	5.87663	128.893	106.627	164.891	153.446	103.366	66.2008	113.804	68.1154	205.043	86.5001	83.2751	218.409	136.894
Adora1	120.299	0.701108	0.683403	0	55.6089	175.478	57.0771	0	0	143.188	0	47.0306	237.174	135.777	169.062	0.75637	306.186	0.962243	800.515	533.789	776.185	0.682438	13.6553	6.54467	8.76838	16.3334	0	153.257	54.7943	12.5959	0	438.778	160.225	336.077	304.994	325.965	129.338	0	187.695	20.7415
Adora2a	0	0	0	0	0	9.87063	1.90257	0	0	127.708	0	76.5614	0	0	11.527	4.53822	0	6.7357	0	25.7248	0	0	0	0	0	0	141.039	0	0	1.14508	0	0	0	7.11274	46.7658	3.94313	21.4191	0	0	0
Adora2b	152.907	20.3321	0	0	157.044	279.668	0	0	4.08065	214.395	0	357.651	203.135	272.379	180.589	0	182.831	2.88673	149.328	408.381	74.7437	0	0	0	1.94853	15.1667	477.966	546.223	72.5654	11.4508	0	0	0	698.826	320.244	93.3206	47.781	0	0	78.8179
Adora3	238.395	839.927	977.266	1355.57	692.537	626.785	1279.16	1088.72	819.395	513.155	1339.42	402.494	359.055	625.234	200.569	290.446	484.611	996.884	108.922	32.156	942.921	1388.08	538.93	833.044	496.875	644.584	305.585	335.593	302.109	313.751	590.341	514.72	387.61	367.195	337.527	256.303	648.339	811.161	470.945	678.249
Adpgk	554.785	38.5609	189.986	58.638	107.099	246.766	504.815	272.629	204.033	354.487	110.863	90.2331	318.428	143.618	153.693	317.675	365.661	371.426	55.632	213.837	139.426	66.1964	20.0278	162.682	125.68	27.4167	0	386.679	232.505	45.8031	413.452	489.406	70.0385	240.944	138.264	102.521	107.095	47.8061	225.234	149.339
Adprh	740.301	822.399	1261.56	946.486	531.374	1016.13	817.47	663.297	732.069	818.88	945	662.803	596.229	497.711	644.742	764.69	585.939	431.085	634.79	569.161	1512.12	774.567	2019.17	517.029	660.551	573.417	769.839	527.36	845.609	522.156	613.784	677.152	1316.34	791.292	974.965	456.088	607.972	690.875	716.655	508.168
Adprhl2	179.347	198.413	245.342	1005.12	167.857	158.478	325.339	115.643	152.616	81.2688	233.452	165.154	296.467	162.602	119.881	168.671	156.397	271.352	291.629	308.697	103.491	85.3047	118.346	123.414	111.066	210.584	1.95888	3.92966	0	188.938	170.496	930.293	65.2413	344.079	288.728	199.785	148.286	730.971	269.599	387.867
Adprm	0	63.0997	431.911	216.616	72.0856	271.442	136.351	158.784	106.097	86.6867	145.508	77.6552	202.037	113.904	132.176	341.123	103.531	205.92	77.8847	46.6262	80.4932	59.3721	107.422	18.6991	37.022	30.3334	170.422	243.639	256.2	97.3317	17.0496	12.657	99.7808	114.693	49.8157	114.351	5.76667	124.913	156.982	82.9662
Adra1a	37.0151	0	0	0	6.69366	24.1282	0	1.19837	5.71292	46.4393	0	121.951	69.1757	0	16.1378	9.07644	6.60834	0	165.139	17.6858	31.6223	0	47.3385	0	0	2.91667	0	110.03	2.96185	14.886	0	0	1.91886	0.889092	5.08324	114.351	0.823811	0	0	0
Adra2a	6.60983	17.5277	0	22.7653	145.201	57.5786	0	0	0	0	3.19797	19.1404	42.8231	2.88887	1.53693	0	96.9223	0	108.922	28.9404	120.74	0	0	0.934953	0	71.1668	188.052	110.816	32.5804	140.845	0	0	0	52.4564	30.4994	23.6588	0	0	0	0
Adrb1	170.974	282.546	132.58	228.343	68.9962	81.1585	161.718	286.41	180.365	258.512	384.29	225.309	388.702	43.7457	59.1718	216.322	165.208	493.631	267.619	102.899	44.5588	470.882	812.947	388.941	314.687	788.668	105.779	114.746	233.986	247.337	381.484	339.631	302.221	249.835	335.494	224.758	259.5	317.679	354.915	66.3729
Adrb2	3148.04	6496.46	7980.09	8438.35	2508.06	3351.08	4612.46	4193.69	4299.38	1853.7	6500.94	2948.16	3901.29	2281.79	3019.3	4565.45	3086.09	3817.22	648.844	845.702	1579.68	3461.32	3716.98	2575.8	3760.66	1857.34	1044.08	2509.48	1297.29	1056.91	2695.96	1831.05	1583.06	1773.74	1360.27	985.782	1507.57	3759.72	1747.27	1982.89
Adrb3	20.7108	14.7233	16.4017	0	14.4171	25.7733	11.4154	15.5788	8.16131	42.5694	12.2589	19.1404	14.2744	65.6186	5.37925	21.9347	8.81112	17.3204	0	0	5.74952	16.3785	31.8624	13.0893	20.4596	20.4167	1.95888	4.71559	20.733	12.5959	0	18.9856	12.4726	4.44546	2.0333	3.94313	14.0048	24.6741	3.41264	6.22246
Adrm1	1107.37	588.229	464.031	1333.5	684.813	667.364	553.013	384.077	328.085	401.7	475.432	447.884	297.565	463.044	716.978	815.367	222.481	280.013	589.113	483.947	612.324	354.185	693.691	442.233	566.048	291.667	1361.42	1155.32	457.606	913.773	875.921	94.9278	288.789	543.235	682.17	525.75	535.477	538.204	389.041	491.575
Adsl	226.497	152.841	284.296	337.341	788.823	374.535	298.703	142.606	289.726	262.382	197.208	327.027	440.309	402.378	172.136	112.699	165.208	176.09	181.536	364.97	411.09	453.139	225.768	134.633	235.772	159.834	107.738	313.587	306.552	160.311	253.612	156.104	121.848	371.641	230.779	226.073	462.158	274.499	102.379	365.051
Adss	149.823	311.993	159.916	96.5802	73.6303	122.286	135.082	242.071	184.446	314.239	70.3554	36.6401	59.2935	48.2854	185.2	126.314	198.25	169.355	105.408	125.408	97.7418	152.866	246.706	128.089	262.077	190.167	92.0673	173.691	161.421	219.855	0	116.023	47.9716	137.809	94.5482	82.8056	173.824	104.865	116.03	147.265
Adssl1	294.358	248.192	228.257	26.9045	588.528	74.5781	87.5182	154.59	68.555	113.002	129.518	101.17	626.974	357.807	210.559	62.0224	143.181	23.0938	656.457	890.721	622.385	172.657	266.734	371.177	203.621	74.6668	0	247.569	688.631	318.332	300.498	1031.55	293.586	35.5637	221.629	256.303	626.096	174.261	576.737	1105.52
Adtrp	0	42.0665	0	0	0	59.2238	17.7573	25.7649	21.2194	0	5.32995	0.546867	4.39211	0.412696	1.53693	46.895	8.81112	21.1693	0	0	7.1869	10.2366	0.910355	3.73981	0	7.00001	215.477	0	0	0	185.414	0	0	0	2.0333	7.88625	0	49.3482	0	41.4831
Aebp1	457.4	0	0	0	2.57449	63.0623	0	0	0	102.167	0	84.2176	20.8625	73.4598	31.5071	0	112.342	0	220.185	318.344	222.794	0	0	0	0	0.583334	262.49	381.963	174.749	14.886	0	21.0951	0	16.0037	8.13318	14.4581	0	0	0	0
Aebp2	227.819	75.0185	43.0544	17.2465	74.6601	126.125	138.253	125.829	128.949	184.209	102.335	128.514	32.9408	245.554	127.565	85.4698	176.222	31.754	294.557	241.17	480.085	169.245	111.974	158.942	554.356	207.084	231.148	150.113	42.9469	206.114	383.615	196.184	236.98	159.147	232.812	169.554	223.253	146.503	136.506	49.7797
Aen	32.1678	418.561	0	24.8349	88.0474	57.0303	92.5917	143.205	84.0615	98.2966	114.061	191.404	170.194	154.348	211.328	201.951	125.558	32.7163	304.512	109.33	103.491	7.50681	57.3524	146.788	279.614	120.167	387.858	329.306	60.718	37.7876	46.8863	84.3803	22.0669	252.502	200.28	187.956	208.424	202.019	262.774	31.1123
Aes	155.992	18.2288	60.1394	8.96816	56.6387	235.798	157.279	146.8	49.784	250.772	106.066	81.4832	63.6856	306.633	74.5411	52.9459	138.775	50.0366	535.824	532.181	359.345	186.305	72.8284	116.869	149.062	141.167	828.605	219.275	547.943	360.7	505.093	196.184	144.874	365.417	447.325	268.133	220.781	254.452	58.0149	161.784
AF529169	0.440655	0	0	0.689859	6.69366	0	0	0	0	34.8295	18.1218	30.0777	0	7.84121	0	0	0	0.962243	3.5136	1.6078	284.601	0	0	45.8127	12.6654	1.16667	0	51.8715	151.055	91.6063	0	52.7377	56.6064	76.4619	45.7491	123.551	63.4334	0	58.0149	49.7797
Afap1	104.876	2.80443	9.56764	102.789	174.035	83.3519	16.4889	31.1576	87.326	188.079	14.9239	130.154	119.685	56.1266	172.905	126.314	66.0834	33.6785	355.459	479.124	767.561	73.0208	7.28284	216.909	95.4779	15.75	3.91776	80.951	161.421	96.1866	0	270.017	425.987	98.6892	110.815	90.6919	28.0096	0	10.2379	114.078
Afap1l1	91.6563	1050.96	254.226	249.039	43.7663	117.899	147.132	201.326	319.107	316.561	354.975	312.808	578.66	225.744	221.318	366.84	317.2	141.45	169.238	334.422	156.674	179.481	638.159	534.793	653.731	234.5	0	47.1559	90.3365	73.285	57.5422	232.046	257.128	7.11274	137.247	24.9731	0	97.1543	119.443	6.22246
Afap1l2	0	0.701108	0	0	3.60428	83.9003	0	7.19021	0	54.9532	0	0	32.9408	114.729	10.7585	0.75637	44.0556	0	19.9104	104.507	5.74952	0	0	0	0	3.5	90.1084	1.57186	2.96185	6.87047	6.39358	0	0.959431	48.9001	59.9822	38.1169	0	0	0	0
Afdn	100.029	96.0517	0	0	152.41	74.5781	54.5403	68.9062	57.9453	228.327	25.0508	78.7489	26.3527	36.7299	54.561	2.26911	123.356	10.5847	300.998	233.131	153.8	15.6961	25.4899	47.6826	19.4853	118.417	0	133.608	239.91	84.7358	2.13119	75.9423	12.4726	173.373	95.5649	74.9194	65.081	114.118	6.82529	176.303
Aff1	121.621	100.258	0.683403	311.126	75.6899	167.801	280.946	201.925	169.755	120.742	122.589	66.1709	238.272	73.0471	149.851	62.0224	242.306	230.938	44.5056	45.0184	58.9326	176.069	169.326	319.754	41.8934	443.334	41.1364	51.8715	216.215	138.554	492.306	107.585	110.335	109.358	116.914	144.581	104.624	291.463	40.9517	138.968
Aff3	0	0	0	0	3.08938	3.83858	0	0	0	17.0278	0	0	0	0	99.132	0	11.0139	0	28.6944	3.2156	1.43738	0	0	0	1.94853	0	0	20.4342	91.8175	255.352	0	0	0	11.5582	12.1998	9.20063	0	0	0	0
Aff4	64.3357	804.872	234.407	320.094	204.929	303.796	364.025	337.341	350.12	664.082	474.366	503.118	426.035	185.713	356.568	422.811	328.214	438.783	616.051	996.835	504.52	578.707	751.953	321.624	221.158	481.834	818.811	627.174	282.857	674.451	217.382	559.019	657.21	447.213	363.96	503.406	284.215	604.516	389.041	555.873
Afg1l	153.789	3.50554	24.6025	0	33.9832	95.416	43.7591	2.39674	39.9904	82.0428	10.1269	126.326	239.37	12.3809	23.8224	37.0621	198.25	12.5092	48.6048	78.7821	64.6821	48.4531	20.0278	14.9593	20.4596	50.7501	45.0542	353.669	0	14.886	0	0	54.6876	102.246	164.697	86.7488	36.2477	49.3482	122.855	14.5191
Afg3l1	0	222.251	73.8075	26.2146	155.499	157.382	76.1028	224.095	190.159	76.6249	110.33	143.826	435.917	310.347	134.481	32.5239	185.033	380.086	230.726	33.7638	500.208	81.8925	233.961	82.2759	142.243	217	95.985	140.682	316.918	152.295	53.2798	428.23	101.7	91.5765	231.796	189.27	49.4286	109.491	150.156	300.752
Afg3l2	129.993	233.469	591.827	166.946	143.141	220.992	169.963	108.452	149.352	210.525	153.503	129.061	221.801	131.237	175.978	54.4587	156.397	504.215	194.419	72.3509	201.233	358.28	50.9799	38.3331	216.287	203	160.628	382.749	164.383	235.886	29.8367	107.585	248.493	160.926	213.496	168.24	143.343	87.9015	201.346	161.784
Afmid	10.5757	161.255	28.7029	60.7076	67.4515	27.9668	20.9283	8.98777	75.084	23.2197	170.025	182.107	9.88224	245.967	56.0979	208.002	41.8528	55.8101	14.0544	16.078	7.1869	37.5341	23.6692	90.6905	39.9448	35.5834	3.91776	118.676	13.3283	66.4145	17.0496	48.5187	67.1602	33.7855	92.5149	27.6019	374.01	77.1066	249.123	141.043
Afp	13.2197	51.882	191.353	175.914	7.20856	2.19347	18.3915	6.59103	22.0355	0	70.8884	21.8747	13.1763	0	80.6888	49.9204	13.2167	15.3959	8.19839	0	0	79.1628	0	1.86991	63.3272	0	0	0	87.3747	29.772	40.4927	23.2046	1.91886	9.78001	6.09989	68.3475	4.94286	0	44.3644	103.708
Aftph	438.012	331.624	249.442	101.409	262.598	326.279	468.666	668.091	585.166	309.595	643.325	464.29	407.368	242.252	286.637	1102.79	486.814	456.103	183.293	170.427	162.424	656.505	1146.14	600.24	315.662	904.751	92.0673	481.776	97.7412	146.57	193.939	200.403	489.31	315.628	258.228	346.995	60.1382	427.171	385.629	510.242
Aga	904.666	1150.52	401.157	379.422	671.426	498.467	438.859	406.247	349.304	192.723	633.198	492.181	1122.18	450.664	421.119	887.222	337.025	366.615	342.576	162.388	267.353	128.981	171.147	257.112	242.592	228.084	532.815	330.091	136.245	381.311	914.282	580.115	317.572	108.469	380.226	308.878	594.791	146.503	337.852	508.168
Agap1	119.418	82.7307	189.986	60.0177	220.376	253.894	46.93	5.39266	71.0034	132.352	120.99	330.308	27.4507	129.174	114.501	96.8154	147.586	46.1877	999.618	1173.69	590.763	86.6696	56.442	124.349	342.941	448.001	191.97	137.538	159.94	81.3006	80.9854	213.06	94.9837	119.138	124.031	139.324	212.543	4.6264	13.6506	97.4853
Agap2	22.9141	49.7786	0.683403	235.932	13.3873	25.7733	20.9283	27.5625	6.52905	30.1856	37.8427	51.4055	8.78422	26.4125	28.4332	13.6147	13.2167	8.66019	11.1264	0	70.4316	2.72975	8.19319	36.4632	47.739	19.8334	29.3832	1.57186	2.96185	61.8342	36.2303	12.657	8.63488	36.4528	65.0654	43.3744	11.5333	43.1797	13.6506	2.07415
Agap3	55.0819	75.0185	0	6.20873	150.35	155.188	219.43	30.5584	176.284	110.68	98.0711	177.732	310.742	404.854	245.14	90.0081	176.222	40.4142	382.982	229.915	117.865	212.238	271.286	273.006	206.544	268.334	681.689	255.428	170.307	203.824	206.726	480.968	47.9716	149.367	152.497	177.441	276.8	118.744	238.885	132.746
Agbl2	224.294	22.4354	56.039	45.5307	11.8426	2.74184	1.90257	2.99592	5.71292	30.1856	7.46193	16.9529	9.88224	44.5711	63.7826	38.5749	33.0417	31.754	61.4879	81.9977	0	4.77706	0.910355	8.41458	2.92279	8.16668	41.1364	126.535	0	87.026	0	0	0	48.011	9.14983	57.8325	7.4143	0	0	4.14831
Agbl3	1.32197	0	5.46722	4.13915	14.4171	40.0309	22.1966	41.3437	19.5871	104.488	1.06599	30.6246	47.2152	3.71426	26.8963	64.2915	46.2584	13.4714	67.9295	115.762	7.1869	43.676	12.745	13.0893	12.6654	20.4167	0	173.691	0	56.1088	0	8.43803	7.67545	15.1146	73.1986	51.2606	32.1286	24.6741	0	16.5932
Agbl4	0	0	0.683403	0.689859	6.17877	6.03205	3.80514	3.59511	2.44839	28.6376	1.06599	13.6717	62.5875	10.3174	6.91618	0.75637	13.2167	8.66019	11.1264	4.8234	24.4354	2.72975	5.46213	2.80486	0.974264	6.41667	195.888	95.0978	0	32.0622	0	6.32852	1.91886	17.7818	1.01665	1.31438	104.624	0	0	0
Agbl5	0	0	0	4.13915	0	45.5146	48.8326	46.7364	40.8065	12.3838	26.1168	63.9835	61.4895	1.23809	13.0639	0	61.6778	7.69794	56.8032	0	20.1233	5.4595	20.0278	0	37.022	22.1667	52.8897	0	0	2.29016	125.74	0	0	18.6709	23.3829	26.2875	3.29524	0	3.41264	39.4089
Ager	0	65.9041	3.41701	0	0	30.7086	7.61028	4.79348	27.7485	4.64393	0	11.4842	12.0783	0	8.45311	0	0	71.206	0.5856	162.388	0	25.9326	21.8485	0	1.94853	16.3334	0	0	0	0	0	0	0	0	2.0333	6.57188	17.3	0	20.4759	0
Agfg1	155.992	30.8487	343.068	88.3019	457.744	125.028	111.617	166.573	174.652	150.928	171.624	91.8737	159.214	47.8727	253.593	391.8	290.767	321.389	205.545	149.525	81.9306	194.495	162.043	520.769	151.985	144.084	80.314	241.281	210.292	50.3834	0	219.389	142.955	85.3528	106.748	126.18	91.443	152.671	232.06	128.598
Agfg2	60.3698	65.9041	0	57.9481	109.158	180.413	241.626	105.456	154.249	114.55	188.68	63.4366	135.057	171.269	93.7527	35.5494	165.208	152.034	211.401	154.349	691.379	85.9871	99.2287	44.8778	43.8419	138.834	268.366	146.183	248.796	198.099	12.7872	94.9278	97.862	176.929	228.746	132.752	60.1382	225.151	112.617	203.267
Aggf1	211.955	176.679	220.056	152.459	260.023	145.318	89.4207	152.193	140.375	281.732	191.345	203.435	296.467	96.5708	254.362	193.631	253.32	128.941	254.736	336.03	79.0559	118.062	231.23	61.7069	62.3529	98.5835	0	242.067	32.5804	45.8031	72.4606	59.0662	31.6612	93.3547	138.264	304.935	110.391	160.382	201.346	288.307
Agk	254.258	299.373	213.222	134.522	155.499	113.512	180.11	72.5013	95.4873	226.779	67.6904	158.592	210.821	395.775	169.831	83.9571	132.167	207.844	142.301	130.232	100.617	263.421	86.4837	63.5768	48.7132	62.4167	450.542	275.862	152.535	145.425	340.991	405.025	16.3103	320.073	171.813	166.926	87.3239	117.202	293.487	138.968
Agl	273.206	137.417	22.5523	8.96816	281.649	210.573	65.3215	149.197	128.949	714.392	57.5635	127.967	110.901	160.951	282.795	189.093	233.495	153.959	223.699	128.624	122.177	116.697	54.6213	46.7477	151.985	131.833	270.325	61.3027	143.65	233.596	14.9184	12.657	121.848	375.197	408.692	151.153	165.586	9.25279	34.1264	203.267
Agmo	365.303	684.982	236.457	625.702	239.427	312.57	593.602	240.872	499.472	357.583	422.132	249.372	230.586	279.808	374.242	341.879	259.928	461.877	178.608	200.975	100.617	219.745	937.666	253.372	271.82	226.917	60.7252	311.229	65.1608	166.036	181.151	301.66	79.6328	229.386	231.796	190.584	264.443	249.825	225.234	170.081
Ago1	201.38	220.849	623.947	402.877	235.823	253.894	471.837	246.864	341.959	273.218	390.685	242.809	545.72	177.046	154.461	413.735	160.803	165.506	482.534	395.519	428.339	355.55	245.796	508.615	459.853	432.834	201.764	379.605	137.726	261.078	196.07	348.069	387.61	130.697	248.062	304.935	189.476	641.527	279.837	134.82
Ago2	534.074	65.203	387.489	166.256	283.708	416.211	364.659	246.864	436.63	420.276	226.523	132.342	184.469	413.521	220.549	390.287	317.2	465.726	313.296	345.677	1803.91	377.388	330.459	334.713	401.397	363.417	197.847	189.41	198.444	707.658	477.387	221.498	256.168	690.825	426.992	462.66	305.634	431.797	204.759	574.541
Ago3	259.987	243.284	345.118	344.239	331.594	207.283	329.779	225.893	368.891	231.423	205.203	184.841	155.92	214.602	242.066	141.441	277.55	351.219	395.28	548.259	242.917	313.239	336.831	563.777	159.779	415.917	630.759	294.725	164.383	253.062	59.6734	126.57	211.075	239.166	163.68	253.674	168.057	314.595	235.472	286.233
Ago4	237.954	453.617	0	175.914	38.6173	86.0938	47.5642	239.075	209.746	6.9659	60.2285	119.764	13.1763	9.0793	43.8025	304.061	231.292	70.2437	42.1632	188.112	159.549	210.873	89.2148	105.65	251.36	162.167	152.792	17.2905	256.2	344.669	72.4606	23.2046	140.077	135.142	127.081	147.21	171.353	305.342	27.3011	53.928
Agpat1	22.4734	16.1255	509.135	2.75943	102.979	372.342	447.104	475.153	286.462	292.568	431.726	125.779	77.9599	283.109	123.723	112.699	187.236	103.922	354.288	213.837	577.826	210.191	185.712	151.462	129.577	194.834	184.135	161.116	308.033	125.959	42.6239	244.703	151.59	541.457	481.891	194.528	350.12	323.848	399.279	470.833
Agpat2	271.884	1149.82	539.888	6.89859	126.15	67.9976	216.893	311.576	112.626	106.81	331.523	62.8897	360.153	181.173	59.9403	232.206	198.25	124.129	4.6848	64.312	38.8092	511.828	526.185	615.199	237.721	160.417	354.557	34.581	63.6799	27.4819	219.513	567.458	422.15	135.142	147.414	230.016	177.943	303.8	160.394	373.348
Agpat3	304.934	378.598	224.156	486.35	495.846	506.692	597.407	252.856	455.401	899.375	445.051	424.916	413.956	442.822	395.759	90.7644	411.92	466.688	862.588	800.684	543.329	324.158	375.977	328.169	159.779	441.584	905.002	671.972	245.834	642.389	588.209	607.538	572.78	593.914	656.754	487.633	465.453	305.342	313.963	530.984
Agpat4	346.355	1.40222	93.6262	0	82.3836	231.96	36.783	64.1127	78.3486	399.378	83.6802	242.809	18.6665	197.268	39.9602	11.3456	244.508	24.0561	1469.27	1951.87	918.485	24.5678	5.46213	23.3738	4.87132	112	814.893	316.731	0	232.451	153.446	160.323	1.91886	130.697	180.963	38.1169	388.839	77.1066	20.4759	78.8179
Agpat5	614.714	176.679	134.63	1.37972	843.402	871.357	85.6156	161.78	158.329	899.375	64.4924	923.659	988.224	769.677	743.874	154.3	784.189	128.941	660.556	508.064	382.343	211.556	445.164	175.771	60.4044	205.334	1823.72	1175.75	701.959	521.011	187.545	50.6282	70.0385	876.645	1127.46	404.828	140.872	32.3848	180.87	132.746
Agps	308.459	324.613	854.937	170.395	244.061	314.763	627.848	662.099	448.056	413.31	489.823	300.777	375.525	110.602	600.94	376.672	607.967	739.003	199.104	268.502	260.166	700.863	1137.94	749.833	401.397	522.667	289.914	225.562	174.749	359.555	51.1487	322.755	355.949	331.631	296.861	344.366	384.72	692.417	583.562	340.161
Agrn	263.953	49.7786	237.824	373.213	275.985	172.736	67.2241	93.4728	72.6357	173.373	106.599	120.311	103.215	92.0311	407.286	123.288	178.425	188.6	628.348	424.459	402.466	15.6961	303.148	36.4632	32.1507	109.667	0	373.318	145.131	503.834	0	0	60.4442	599.248	362.943	222.129	96.3858	37.0112	71.6655	45.6314
Agt	867.651	0	0	33.8031	1378.89	1038.61	8.24447	20.3723	3.26452	738.385	0	614.679	1297.87	1244.28	1291.79	83.9571	647.617	1.92449	1716.98	1807.17	287.476	0	194.816	0	0	56.0001	1514.21	930.544	818.952	794.684	0	0	0	1967.56	1607.32	937.15	501.701	64.7695	23.8885	0
Agtpbp1	44.9469	184.391	7.51743	0	45.311	53.7401	119.228	71.303	91.4067	62.6931	37.8427	152.029	113.097	30.9522	35.3494	17.3965	129.964	278.088	181.536	615.787	87.6801	176.751	213.933	50.4875	127.629	58.9167	293.832	11.003	266.567	73.285	74.5918	137.118	108.416	117.36	103.698	114.351	74.143	1.54213	34.1264	82.9662
Agtrap	527.905	153.543	365.621	10.3479	132.843	199.058	180.11	149.796	108.545	185.757	186.548	145.467	155.92	155.174	186.737	115.725	202.656	109.696	119.462	38.5872	133.676	86.6696	81.0216	103.78	177.316	182.584	724.785	514.785	361.346	150.005	31.9679	65.3947	175.576	343.19	187.063	261.561	720.834	100.239	143.331	155.562
Ahctf1	86.3685	513.912	7.51743	218.685	295.036	100.351	66.5899	143.804	168.123	143.962	78.3503	230.231	131.763	125.459	65.3195	191.362	288.564	168.393	199.689	273.326	183.985	93.494	183.892	66.3817	191.93	305.084	323.215	193.339	216.215	38.9327	266.399	118.132	653.373	204.491	132.164	228.701	89.7954	240.573	320.788	151.413
Ahcy	205.786	0	0	0	89.5921	82.2552	121.764	80.8899	74.2679	47.9873	8.52792	61.796	98.8224	314.887	165.988	10.5892	189.439	53.8856	208.473	157.564	21.5607	42.3111	30.0417	14.9593	87.6838	49.0001	197.847	12.5749	263.605	22.9016	0	185.637	15.3509	115.582	126.064	123.551	191.124	0	0	199.119
Ahcyl1	326.526	342.842	460.614	0	1190.44	638.849	178.207	168.371	149.352	1025.54	123.655	453.9	863.049	880.692	716.978	509.794	951.601	123.167	1452.87	1562.78	543.329	101.683	140.195	110.325	329.301	279.417	926.549	907.752	651.608	656.13	80.9854	6.32852	98.8214	1437.66	953.615	1048.87	376.481	316.137	92.1414	487.426
Ahcyl2	350.321	622.584	172.901	390.46	390.292	344.375	218.161	168.97	188.526	294.116	189.746	299.683	87.8422	766.788	365.021	205.733	226.886	131.827	274.646	381.048	137.988	214.285	79.2009	193.535	188.033	259.584	1704.22	2021.42	587.928	500.399	149.184	177.199	201.481	282.731	250.095	386.426	149.11	69.3959	129.68	230.231
Ahdc1	65.217	40.6642	0	2.75943	63.3324	64.1591	98.2994	136.015	94.6712	40.2474	95.9391	79.8426	66.9797	15.6824	30.7386	36.3058	48.4611	41.3764	134.102	57.8808	45.9961	102.366	102.87	72.9264	11.6912	193.667	264.449	70.7339	14.8093	101.912	253.612	10.5475	81.5517	184.931	128.098	80.1769	56.0191	268.331	71.6655	74.6696
Ahi1	197.854	43.4687	231.674	0	65.9069	96.5128	3.17095	32.9551	41.6227	329.719	36.7767	356.011	277.801	235.649	136.787	12.1019	163.006	10.5847	252.393	138.271	129.364	0	0.910355	13.0893	75.9926	39.6667	266.407	414.972	167.345	16.0311	0	265.798	19.1886	295.179	322.277	203.728	75.7906	0	3.41264	97.4853
Ahnak	15.4229	106.568	0	0	114.822	26.3217	23.465	53.3274	24.4839	150.928	19.1878	132.342	62.5875	30.5395	229.003	161.863	81.5028	83.7151	80.2271	0	47.4335	12.2839	15.476	16.8292	17.5368	14	125.368	107.673	124.398	40.0777	19.1807	128.68	23.9858	32.8964	66.0821	49.9463	30.481	95.6122	3.41264	0
Ahr	13.6603	8.41329	0	39.3219	13.9022	36.7407	10.7812	1.79755	10.6097	16.2538	9.59391	24.609	1.09803	0	10.7585	9.07644	30.8389	43.3009	0	3.2156	2.87476	0	42.7867	20.569	2.92279	6.41667	0	0	0	2.29016	0	6.32852	0.959431	0	1.01665	1.31438	0	0	0	2.07415
Ahrr	12.3384	30.8487	16.4017	6.89859	18.0214	8.22552	6.97609	40.1454	16.3226	14.7058	10.1269	35.5464	8.78422	9.492	16.1378	24.2038	6.60834	50.0366	42.7488	14.4702	51.7457	6.82438	355.949	27.1137	17.5368	18.6667	21.5477	2.3578	10.3665	14.886	23.4431	42.1901	5.75659	5.33455	7.11653	26.2875	43.662	20.0477	23.8885	33.1865
Ahsa1	612.07	1185.57	1392.77	536.71	697.686	471.597	486.423	527.882	656.985	705.104	486.625	636.554	455.681	726.757	484.901	589.212	724.714	651.438	1077.5	844.094	902.674	455.868	765.609	503.94	224.081	236.25	579.828	118.676	269.529	203.824	1781.68	487.296	262.884	649.926	485.958	534.951	493.463	1246.04	535.785	491.575
Ahsa2	55.0819	397.528	163.333	529.122	68.4813	332.311	310.119	287.609	493.759	159.442	294.213	375.698	453.485	644.63	119.112	142.954	284.159	52.9234	560.419	577.2	76.1811	576.66	314.983	50.4875	175.368	173.834	86.1906	468.416	131.802	132.829	520.011	14.7666	227.385	264.06	240.945	222.129	135.929	342.353	163.807	99.5594
AI314180	211.074	220.849	315.732	151.769	216.257	264.313	258.115	285.811	408.882	235.293	190.279	115.936	521.563	246.792	232.076	372.134	381.081	268.466	362.486	344.069	232.855	290.036	168.416	362.762	393.603	560.584	103.821	455.055	208.811	413.373	198.201	158.213	178.454	441.879	288.728	257.618	364.124	225.151	235.472	325.642
AI413582	1293.32	419.262	1310.77	867.152	569.476	525.337	441.396	366.701	561.498	381.576	874.112	550.695	266.821	461.394	483.364	285.908	314.997	155.883	696.863	1728.38	339.222	765.013	680.946	546.013	359.504	274.167	666.018	748.207	804.143	224.435	843.953	968.264	453.811	610.806	546.956	520.493	1234.89	499.651	464.119	240.602
AI464131	648.645	9.81551	12.9847	0.689859	392.352	341.085	3.17095	23.9674	0.816131	931.882	1.59899	392.651	904.774	784.121	669.333	7.5637	804.014	8.66019	800.515	979.15	273.102	52.5477	8.19319	4.67477	7.79411	4.08334	0	765.498	467.973	248.482	0	10.5475	0	921.099	824.501	373.283	35.4239	6.16853	3.41264	4.14831
AI467606	54.2006	309.89	72.4407	747.807	72.0856	115.157	367.83	352.92	526.404	61.9191	577.767	154.763	333.8	135.777	202.875	183.798	191.642	189.562	3.5136	75.5665	64.6821	539.126	412.391	421.664	538.768	376.834	142.998	191.767	377.636	342.378	144.921	599.1	185.17	200.935	187.063	257.618	266.915	202.019	423.168	551.725
AI504432	0	0	0	0	83.9283	56.4819	34.8804	0	17.9549	9.28786	26.1168	6.01554	10.9803	68.9202	13.0639	21.1784	24.2306	4.81121	35.136	9.64679	172.486	6.82438	228.499	14.9593	20.4596	2.33334	0	0	66.6417	53.8187	53.2798	16.8761	12.4726	18.6709	24.3995	39.4313	30.481	32.3848	61.4276	49.7797
AI506816	647.764	315.498	593.877	473.933	642.077	449.113	677.949	599.184	485.598	452.009	338.452	301.324	700.541	499.362	1017.45	702.668	896.531	454.179	334.963	360.147	633.884	590.309	360.501	977.026	986.93	666.751	117.533	324.59	996.664	501.544	428.37	398.697	371.3	550.348	530.69	816.227	1414.48	624.563	870.224	566.244
AI593442	2.64393	2.10332	1.36681	0	15.9618	37.8374	1.26838	0.599184	2.44839	17.0278	0	19.6872	58.1954	1.23809	6.91618	4.53822	33.0417	4.81121	2.928	130.232	2.87476	2.04731	17.2967	1.86991	1.94853	5.83334	1.95888	29.8654	0	5.72539	4.26239	0	0.959431	11.5582	5.08324	52.575	2.47143	1.54213	3.41264	4.14831
AI597479	65.6577	148.635	0	230.413	27.2896	83.3519	104.641	94.072	44.8872	89.0087	6.92894	35.5464	46.1171	0	50.7187	90.7644	118.95	1.92449	105.408	80.3899	137.988	61.4194	13.6553	122.479	5.84559	41.4167	86.1906	0	1.48093	46.9482	106.56	75.9423	43.1744	60.4583	116.914	36.8025	3.29524	234.404	0	87.1145
AI662270	0.440655	82.0296	0	24.8349	116.367	26.3217	78.6395	8.38858	55.4969	17.8017	31.4467	39.9213	23.0586	5.36504	33.8125	152.03	35.2445	17.3204	5.856	8.03899	8.62428	20.4731	120.167	11.2194	31.1765	48.4167	307.544	0	219.177	76.7203	78.8542	2.10951	27.8235	49.7892	18.2997	52.575	0	47.8061	40.9517	72.5954
AI837181	158.195	54.6864	5.46722	156.598	72.6005	199.058	110.983	208.516	155.881	169.504	287.817	151.482	28.5487	274.855	168.294	77.1498	158.6	108.733	148.157	191.328	379.468	362.374	45.5177	215.974	368.272	313.834	499.514	373.318	111.07	167.181	364.434	175.089	337.72	144.033	213.496	216.872	55.1953	306.884	126.268	197.045
AI846148	0	11.2177	45.788	0	4.11918	16.9994	27.9043	11.3845	16.3226	4.64393	13.3249	2.18747	15.3724	62.7297	8.45311	0	39.65	0.962243	46.848	6.4312	14.3738	10.919	0	0	3.89706	33.8334	0	2.3578	14.8093	1.14508	0	0	19.1886	18.6709	29.4828	19.7156	40.3667	114.118	23.8885	0
AI854703	6.16918	0	0	0	0	0	0	43.1413	0	38.6994	0	1.6406	0	0	2.30539	0	0	2.88673	5.2704	0	0	0	0	0	0	0	219.394	0	0	8.01555	0	0	0	31.1182	15.2497	15.7725	0	0	0	0
AI987944	5.28787	268.524	178.368	0	33.4683	250.056	189.623	210.314	129.765	116.872	258.503	317.73	312.938	201.395	321.218	86.9826	169.614	290.597	291.043	131.84	104.929	287.989	292.224	456.257	145.165	121.917	25.4654	179.978	361.346	176.342	581.816	37.9711	224.507	199.157	169.78	224.758	256.205	41.6376	177.457	280.011
Aida	19.3888	215.941	404.574	209.027	252.815	126.125	157.913	139.011	106.913	126.16	106.599	34.4526	373.329	176.634	104.511	158.838	90.3139	69.2815	162.797	188.112	116.428	323.475	225.768	352.477	248.437	145.834	139.08	154.043	201.406	146.57	8.52478	177.199	589.091	98.6892	69.132	128.809	29.6572	98.6964	51.1896	33.1865
Aif1	2877.92	5299.67	4775.62	4803.49	2548.74	2407.88	3122.12	3015.7	2592.03	1096.74	3103.63	3358.86	2762.64	2227.73	2556.68	3067.08	1647.68	3473.7	347.846	286.188	2887.7	4262.51	5021.52	3180.71	2667.54	1938.42	1143.98	1861.09	3690.47	2239.77	2246.28	3404.75	3354.17	1306.08	1480.24	1917.67	3619.82	3192.21	3187.41	3208.72
Aif1l	25.9987	0	55.3556	0	27.8045	43.8694	34.2462	2.39674	0	153.25	17.0558	69.999	61.4895	86.2534	20.7486	0	116.747	0.962243	766.55	701	484.397	4.09463	0	0	0	38.5	7.83551	0.785932	97.7412	0	0	0	0	64.9037	63.0321	43.3744	0	0	0	0
Aifm1	109.723	82.0296	120.962	223.514	105.554	210.573	84.3472	91.076	90.5905	125.386	74.6193	231.325	96.6264	54.4758	331.208	102.866	30.8389	18.2826	66.7583	278.149	48.8709	95.5413	41.8763	81.341	14.614	12.25	1110.68	314.373	430.95	133.974	102.297	54.8472	35.499	86.2419	150.464	139.324	36.2477	107.949	109.205	4.14831
Aifm2	38.337	0	44.4212	0	0	110.222	29.8069	0	0	225.231	0	0	0	69.7455	29.2017	0	90.3139	9.62243	86.6687	136.663	43.1214	0	0	0	72.0956	77.5834	0	0.785932	180.673	0	0	4.21901	6.71602	99.5783	82.3484	26.2875	0	0	58.0149	85.0403
Aifm3	197.414	10.5166	0	0	246.636	372.89	0	0	0	492.257	0	292.574	288.781	542.282	273.574	0	290.767	0	252.393	189.72	145.175	11.6014	0	0	0	31.5	691.484	1303.08	288.781	295.43	0	0	0	674.821	534.757	220.815	154.053	0	0	0
Aig1	331.373	626.79	565.174	661.574	344.466	528.078	242.26	458.376	246.472	664.082	356.041	579.679	559.994	536.917	256.667	161.107	678.456	259.806	1278.36	1802.34	835.117	436.078	315.893	195.405	217.261	261.334	857.988	801.651	423.545	885.146	372.959	753.094	162.144	719.276	567.289	354.881	432.501	365.485	310.551	358.829
Aim2	117.214	69.4097	57.4058	316.645	80.8389	132.705	138.253	264.24	298.704	154.798	240.914	219.841	64.7836	236.062	278.953	411.465	292.97	151.072	19.3248	17.6858	99.1792	115.332	338.652	185.121	318.584	488.834	0	71.5198	103.665	168.327	19.1807	170.87	307.977	160.926	101.665	161.668	266.915	123.371	269.599	199.119
Aimp1	185.075	180.886	101.144	17.2465	80.8389	237.992	163.621	188.144	197.504	111.454	176.421	236.794	184.469	188.602	158.304	112.699	165.208	145.299	150.499	165.603	215.607	93.494	345.025	129.959	207.518	89.2501	133.204	628.746	182.154	632.083	0	99.1469	246.574	167.149	250.095	176.126	268.562	109.491	163.807	103.708
Aimp2	551.701	42.0665	0	129.693	127.18	171.091	100.836	152.193	30.1968	78.1729	231.32	172.81	223.998	218.316	104.511	112.699	110.139	5.77346	59.7312	418.028	30.185	508.416	313.162	57.0322	15.5882	61.2501	195.888	392.18	79.97	6.87047	458.207	92.8183	13.432	119.138	90.4816	89.3775	151.581	92.5279	143.331	37.3348
Aip	841.211	687.085	236.457	974.08	690.477	354.246	369.098	355.916	430.101	202.785	624.137	555.617	269.017	252.982	357.336	473.488	328.214	611.024	525.283	582.023	257.291	276.387	568.062	634.833	262.077	375.667	652.306	650.752	248.796	148.86	1103.96	168.761	282.073	327.186	206.379	258.932	317.167	266.789	313.963	230.231
Airn	0	2.10332	12.3013	13.1073	4.11918	4.38694	0	5.39266	2.44839	17.8017	7.99493	1.09373	1.09803	2.47617	3.07386	6.80733	6.60834	0.962243	3.5136	6.4312	2.87476	4.09463	1.82071	6.54467	8.76838	9.91668	0	0	1.48093	46.9482	6.39358	16.8761	0	32.8964	3.04994	17.0869	122.748	7.71066	0	2.07415
Ajuba	9.25376	140.923	9.56764	178.673	0.514897	152.446	100.836	22.769	74.2679	12.3838	66.0914	5.46867	27.4507	2.88887	75.3096	23.4475	79.3001	39.452	6.44159	6.4312	15.8112	86.6696	21.8485	78.5361	57.4816	12.8333	0	294.725	39.985	38.9327	189.676	37.9711	3.83772	0	3.04994	21.03	69.2001	70.9381	116.03	149.339
Ak1	516.889	406.642	228.94	228.343	534.463	709.04	488.326	533.873	387.662	440.4	466.904	772.724	278.899	931.041	248.214	238.257	427.339	152.997	256.493	337.638	238.605	303.685	121.988	195.405	326.379	379.167	1549.47	627.174	553.867	453.451	526.405	286.893	140.077	425.875	507.307	441.63	692.825	286.837	378.803	394.089
Ak2	397.912	625.388	349.219	127.624	369.181	299.409	397.637	420.628	261.162	332.815	183.35	346.714	400.78	153.11	478.754	167.914	341.431	515.762	209.059	112.546	99.1792	170.609	81.0216	210.365	185.11	346.5	562.198	418.116	281.376	388.182	641.489	149.775	92.1054	370.751	234.846	216.872	372.362	400.954	303.725	165.932
Ak3	835.042	0	107.978	2.06958	366.607	548.916	216.259	217.504	145.271	729.871	131.117	534.289	804.854	756.058	472.606	104.379	737.931	185.713	1440.57	1517.76	1924.65	174.022	59.1731	258.047	77.9411	307.417	511.267	1336.08	60.718	166.036	498.699	137.118	39.3367	388.533	423.942	387.741	161.467	106.407	146.744	203.267
Ak4	90.3344	0	0	0	35.013	66.3525	0	0	0	147.058	0	2.18747	92.2343	229.459	12.2954	0	176.222	2.88673	178.022	6.4312	43.1214	0	0	0	0	1.75	15.671	3.14373	158.459	6.87047	0	0	0	288.066	99.6315	55.2038	0	0	0	2.07415
Ak5	0	0	0	0	0	2.74184	0	0	0	71.9809	5.32995	19.6872	1.09803	0.825391	5.37925	0	6.60834	0	132.931	0	2.87476	0	0	0	0	0	238.983	0	0	12.5959	2.13119	0	0	2.66728	72.182	13.1438	0.823811	9.25279	0	0
Ak7	155.111	5.60886	2.73361	0	5.14897	42.2243	1.26838	0	0	122.29	0	32.2652	0	26.8252	36.8863	1.51274	134.37	17.3204	11.712	0	5.74952	0.682438	4.55177	0	2.92279	1.75	282.078	11.003	75.5273	20.6114	0	2.10951	1.91886	21.3382	29.4828	67.0331	0	3.08426	10.2379	0
Ak8	117.214	0	0	0	4.63408	93.2226	0	0	0	23.2197	0	45.39	82.352	253.395	158.304	0	48.4611	0	6.44159	0	1.43738	0	0	0	0	0	113.615	140.682	22.2139	45.8031	0	0	0	46.2328	74.2153	10.515	0	0	0	0
Ak9	18.5075	2.80443	2.73361	0	24.7151	4.93531	0.63419	2.99592	5.71292	88.2347	2.13198	4.92181	1.09803	56.5393	9.99004	4.53822	6.60834	6.7357	13.4688	0	20.1233	0	0.910355	5.60972	16.5625	11.6667	37.2187	0.785932	13.3283	4.58031	2.13119	0	2.87829	4.44546	17.283	13.1438	1.64762	1.54213	0	4.14831
Akap1	22.4734	66.6052	0	0	25.7449	28.5151	9.51284	56.9225	50.6001	41.0214	48.5026	18.5935	20.8625	75.5233	23.0539	120.263	52.8667	8.66019	136.445	165.603	504.52	24.5678	128.36	363.697	65.2757	18.0834	25.4654	18.8624	50.3515	270.238	76.723	50.6282	496.026	183.153	156.564	68.3475	112.038	0	37.5391	107.856
Akap10	30.4052	31.5498	55.3556	37.2524	81.8687	120.641	185.183	173.764	147.72	95.2006	141.777	125.233	82.352	80.8883	85.2996	90.7644	125.558	90.4508	48.6048	53.0574	155.237	108.508	53.7109	107.52	73.0698	145.25	7.83551	82.5229	20.733	76.7203	51.1487	92.8183	269.6	100.467	95.5649	208.986	307.281	100.239	119.443	203.267
Akap11	394.387	16.8266	273.361	369.764	209.563	258.281	284.117	88.6793	170.571	505.415	95.9391	120.858	185.567	206.76	142.166	282.126	268.739	54.8478	558.076	516.103	523.206	419.017	133.822	274.876	337.095	448.001	240.942	291.581	148.093	160.311	89.5101	111.804	373.219	338.744	257.212	260.246	102.153	132.623	218.409	70.5213
Akap12	58.1665	0	0	0	1.54469	11.5157	26.0018	11.9837	2.44839	130.804	0	10.3905	51.6073	2.88887	160.609	0	37.4472	1.92449	101.894	9.64679	17.2486	9.55413	0	75.7312	11.6912	31.5	0	70.7339	0	79.0104	0	130.789	0	40.0091	4.06659	19.7156	63.4334	0	0	0
Akap13	1228.11	1633.58	1562.94	1377.65	723.431	1012.84	977.286	1388.91	1865.68	1150.15	1175.79	1504.43	1261.63	571.996	1058.18	1615.61	951.601	906.433	431.001	151.133	600.825	1841.22	4082.94	2122.34	2032.32	1907.5	628.8	588.663	967.045	1535.55	1157.24	1419.7	2086.76	722.832	816.368	1236.83	551.129	1378.67	1139.82	1825.26
Akap17b	132.637	45.572	0	0	35.013	84.9971	8.87866	9.58695	62.8421	44.8913	0	96.2487	69.1757	148.158	24.5909	29.4984	125.558	1.92449	87.2543	22.5092	24.4354	7.50681	24.5796	50.4875	49.6875	39.6667	219.394	485.706	118.474	223.29	0	0	0	43.5655	49.8157	43.3744	376.481	95.6122	0	0
Akap2	136.603	5.60886	2.05021	0	9.26815	114.061	0	1.19837	4.89679	281.732	28.2487	114.295	53.8033	101.11	147.545	4.53822	105.733	2.88673	246.537	24.117	48.8709	0	9.10355	1.86991	1.94853	11.6667	39.1776	212.202	201.406	41.2228	0	0	0.959431	136.031	68.1154	19.7156	4.94286	1.54213	0	0
Akap5	6.16918	3.50554	8.88424	4.13915	45.311	6.03205	13.318	6.59103	14.6904	11.6098	19.7208	20.781	4.39211	8.66661	9.99004	62.0224	13.2167	10.5847	7.61279	8.03899	56.0578	6.82438	15.476	16.8292	15.5882	12.8333	17.6299	74.6635	82.9319	6.87047	6.39358	10.5475	22.0669	7.11274	29.4828	102.521	26.3619	95.6122	23.8885	4.14831
Akap6	194.77	2.10332	8.88424	3.44929	12.8724	28.5151	1.90257	5.99184	7.34518	201.237	9.06092	182.107	3.29408	37.5553	63.7826	15.1274	79.3001	24.0561	298.656	93.2523	84.8054	6.14194	12.745	12.1544	21.4338	41.4167	199.806	51.8715	5.92371	33.2073	6.39358	8.43803	25.9046	152.035	121.998	113.036	4.94286	3.08426	10.2379	8.29662
Akap7	58.1665	35.0554	172.218	0	214.712	95.9644	65.9557	122.234	36.7259	342.877	52.2335	28.4371	91.1363	96.5708	215.939	155.056	134.37	80.8284	216.086	56.273	352.158	25.9326	27.3106	156.137	114.963	112	270.325	264.859	171.788	360.7	274.924	263.688	45.0933	202.713	106.748	98.5782	201.834	29.3005	102.379	66.3729
Akap8	811.247	1079.71	187.936	446.338	558.149	495.176	596.138	813.093	698.608	611.451	525	295.308	370.035	431.267	567.127	677.708	715.903	525.385	634.79	779.782	1538	559.599	1238.99	808.735	731.673	676.668	1388.84	1014.64	530.172	865.679	68.1982	660.276	1540.85	516.563	411.742	425.858	483.577	798.824	307.138	489.5
Akap8l	389.099	720.739	804.365	1964.03	580.289	489.144	788.932	814.292	1139.32	1049.53	1144.34	1177.95	948.695	734.598	587.107	1528.62	799.609	1149.88	577.987	446.968	1203.09	596.45	497.964	1103.25	853.456	999.835	552.404	392.966	331.728	949.27	967.562	436.668	956.553	794.848	896.683	691.361	439.915	931.448	569.911	831.736
Akap9	1183.16	1829.89	736.708	680.89	1132.26	1120.86	566.966	833.466	611.282	1028.63	443.452	1530.68	2412.37	773.804	875.282	1310.79	570.52	1388.52	989.078	945.386	2986.87	869.426	2518.04	887.271	427.702	919.334	1371.21	1143.53	242.872	1374.09	1035.76	1115.93	724.371	809.074	839.751	793.883	338.586	633.816	644.99	752.918
Akip1	334.017	216.642	246.708	18.6262	383.084	135.447	166.158	36.5503	108.545	25.5416	62.3604	58.5148	71.3718	222.856	128.334	81.688	121.153	89.4886	62.6591	133.447	28.7476	433.348	46.4281	23.3738	141.268	123.667	301.667	96.6696	521.286	87.026	27.7055	132.899	36.4584	135.142	207.396	153.782	101.329	0	105.792	53.928
Akirin1	291.714	761.403	250.125	552.577	706.439	629.527	510.523	722.017	533.75	368.419	489.29	486.712	353.565	420.124	712.367	319.188	449.367	272.315	473.75	633.473	1264.89	494.085	218.485	249.633	553.382	414.167	999.028	495.137	161.421	393.907	381.484	696.137	413.515	465.884	423.942	396.941	330.348	804.993	634.752	1157.38
Akirin2	101.351	581.919	310.265	222.134	174.035	348.214	372.904	352.32	266.875	239.936	273.427	142.732	185.567	231.109	248.983	395.582	132.167	300.22	167.481	162.388	130.802	581.437	366.873	424.469	696.599	313.25	268.366	246.783	368.751	484.368	667.064	474.639	237.939	318.295	223.662	318.079	125.219	558.252	279.837	311.123
Akna	1099.88	2023.4	755.844	1985.41	669.881	553.303	1534.1	808.3	1034.85	732.967	1583.53	675.381	570.974	612.027	629.373	821.418	577.128	898.735	320.323	62.7042	1239.02	1786.62	1379.19	1624.01	1667.94	1280.42	924.59	854.308	710.845	699.643	692.638	1959.73	1324.02	766.397	581.522	520.493	1078.37	1596.11	1068.16	717.657
Akr1a1	3775.1	4341.26	2020.14	6508.82	3255.18	2779.13	3663.08	2727.49	2645.9	3114.53	3486.32	2565.35	2561.7	4074.13	2296.17	1936.31	1742.4	2349.8	2635.2	2324.88	3623.63	3386.94	3345.55	3227.46	3391.41	1702.17	7688.6	5007.96	3465.37	3229.12	1404.46	4539.66	3891.45	2308.97	3473.88	4325.61	8305.66	3523.77	5589.91	3994.82
Akr1b10	1159.81	2167.12	1233.54	1147.92	1277.46	744.135	1237.3	1255.29	948.344	789.468	1504.11	1414.2	1675.59	1319.8	667.796	1295.66	839.259	1277.86	438.028	228.307	277.414	992.947	1136.12	1139.71	792.077	568.167	861.906	407.899	540.538	380.166	1690.04	1006.24	851.975	865.976	729.953	716.335	1210.18	1199.78	1146.65	586.986
Akr1b3	1285.83	481.661	1277.96	797.476	802.725	501.208	832.691	908.963	722.276	844.422	981.244	873.894	539.131	925.263	549.452	682.246	572.723	855.434	522.94	680.099	786.246	1029.8	1505.73	1336.05	703.419	581.001	809.017	748.207	1476.48	717.964	878.052	885.993	1032.35	665.041	754.352	701.876	1089.9	601.431	1023.79	1234.12
Akr1c13	0	35.0554	0	0	13.9022	35.0956	22.8308	26.9633	11.4258	0	0.532995	0	0	0	166.757	0	4.40556	142.412	15.8112	0	18.6859	15.6961	0	2.80486	0	11.6667	0	0	0	16.0311	0	0	44.1338	1.77818	6.09989	0	0	12.3371	0	0
Akr1e1	300.086	165.461	172.901	3.44929	238.912	292.829	216.893	143.205	138.742	124.612	138.579	265.778	20.8625	214.602	384.232	106.648	37.4472	407.029	267.033	112.546	77.6185	60.0545	60.0834	75.7312	189.007	100.917	348.68	102.171	122.917	160.311	285.58	109.694	420.231	208.048	198.246	152.468	364.124	101.781	58.0149	124.449
Akr7a5	263.512	1.40222	227.573	146.94	191.542	233.605	195.965	210.913	106.097	191.175	160.965	194.685	152.626	196.03	53.7925	62.0224	138.775	25.9806	461.452	220.268	684.193	135.805	60.9938	202.885	68.1985	173.25	352.598	8.64525	51.8324	238.176	159.84	388.149	20.1481	384.977	239.929	343.052	312.224	183.514	402.692	180.451
Akt1	79.7586	189.299	157.183	455.997	143.656	360.826	621.506	439.202	380.317	266.252	559.645	255.387	348.075	534.441	249.751	221.616	257.725	187.637	262.934	152.741	445.588	464.74	227.589	437.558	569.945	700.584	205.682	301.012	308.033	264.513	445.42	784.737	557.43	447.213	350.743	406.142	454.743	251.368	368.565	396.164
Akt1s1	126.468	114.982	123.013	82.0932	83.9283	157.382	137.619	111.448	166.491	159.442	139.645	331.948	221.801	251.744	255.899	115.725	151.992	79.8662	237.753	143.094	734.501	178.799	81.0216	127.154	204.596	168	193.929	176.049	130.322	81.3006	257.874	82.2708	271.519	272.062	279.578	174.812	187.829	220.525	68.2529	149.339
Akt2	312.425	27.3432	90.2092	35.1828	362.488	425.534	243.529	123.432	195.871	832.812	233.452	265.231	139.449	512.568	364.252	108.161	522.059	118.356	548.121	585.239	113.553	154.231	262.182	340.323	330.276	358.75	675.813	792.22	222.139	277.109	68.1982	109.694	158.306	766.397	640.488	357.51	196.891	385.533	197.933	174.229
Akt3	26.4393	2.10332	0	117.966	133.873	169.446	71.0292	29.36	125.684	85.9127	19.7208	36.6401	163.606	0.412696	30.7386	21.1784	99.1251	24.0561	70.2719	434.106	14.3738	60.7369	30.0417	143.048	125.68	203	31.342	0	515.363	195.808	2.13119	37.9711	57.5659	57.791	138.264	180.069	191.124	23.132	133.093	10.3708
Aktip	361.778	183.69	186.569	293.88	349.1	409.631	342.462	288.208	217.907	668.726	133.782	271.246	547.916	888.533	299.701	139.172	317.2	360.841	1139.58	877.858	484.397	111.237	171.147	680.646	337.095	295.75	1024.49	696.336	165.864	193.518	72.4606	278.455	246.574	513.895	452.408	308.878	141.695	200.477	75.0781	95.4111
Alad	191.244	12.6199	112.761	0	298.64	182.607	102.105	74.8981	48.1517	123.064	75.1523	172.81	15.3724	241.84	112.196	279.101	209.264	193.411	238.339	155.956	20.1233	34.8043	21.8485	173.901	82.8125	136.5	989.233	392.18	697.516	66.4145	0	149.775	19.1886	272.062	273.478	132.752	37.0715	58.601	95.554	82.9662
Alas1	26.88	155.646	161.283	485.66	508.719	302.151	490.863	370.895	403.169	559.594	367.234	497.102	463.367	398.251	471.837	283.639	354.647	489.782	153.427	51.4496	125.052	142.629	492.502	229.999	140.294	264.834	409.405	437.764	60.718	185.503	200.332	229.936	122.807	376.086	378.193	262.875	350.943	251.368	443.644	669.952
Alas2	0	0	0	0	9.78305	25.2249	0.63419	0	0	26.3156	3.19797	0	0	0	0	0	0	0	0	0	5.74952	0	0	3.73981	3.89706	0	0	0	210.292	302.301	0	0	1.91886	0	0	6.57188	0	0	0	0
Alcam	215.921	47.6753	0	0	222.436	212.218	31.7095	52.1291	10.6097	469.037	34.1117	257.028	64.7836	118.444	270.5	10.5892	191.642	4.81121	577.401	545.044	267.353	76.433	12.745	0	1.94853	19.25	15.671	117.104	81.451	180.922	0	103.366	66.2008	350.302	247.045	256.303	49.4286	0	27.3011	122.375
Aldh16a1	285.985	136.015	366.304	809.894	225.01	173.833	416.663	340.936	404.801	170.278	543.122	118.123	71.3718	271.141	240.53	102.866	220.278	530.196	119.462	128.624	229.981	218.38	265.824	164.552	258.18	291.084	364.351	453.483	8.88556	182.067	534.93	434.559	543.038	123.584	283.645	290.477	166.41	155.755	470.945	400.312
Aldh18a1	137.044	83.4318	124.379	215.236	168.886	82.8036	50.7352	71.9021	31.8291	162.538	7.46193	84.2176	0	87.0788	73.7726	15.1274	118.95	6.7357	38.064	83.6055	17.2486	29.3448	0	86.0157	188.033	76.4168	0	198.055	131.802	135.119	0	42.1901	656.251	130.697	49.8157	94.635	154.876	149.587	167.22	103.708
Aldh1a1	130.434	0	0	0	76.2048	46.0629	0	8.38858	0	382.35	0	108.827	128.469	59.0155	308.154	0	110.139	0.962243	178.608	112.546	31.6223	0	0	0	0	39.6667	0	165.832	115.512	0	0	0	0	245.389	141.314	98.5782	81.5573	0	0	101.634
Aldh1a2	89.0124	0	0	0	0	28.5151	0	0	0	0	0	0	0	0	0	0	0	1.92449	27.5232	0	0	0	0	0	0	0	0	0	0	0	0	8.43803	0	0	20.333	0	0	0	0	0
Aldh1a3	11.8977	18.2288	3.41701	0.689859	23.6853	10.9674	11.4154	9.58695	15.5065	82.0428	6.39594	27.3434	6.58816	9.492	634.752	26.473	46.2584	6.7357	19.9104	4.8234	5.74952	4.77706	8.19319	8.41458	15.5882	56.5834	0	20.4342	13.3283	17.1762	0	6.32852	24.9452	17.7818	32.5327	28.9163	13.181	12.3371	20.4759	33.1865
Aldh1l1	424.351	0	0	0	327.475	616.914	0	11.3845	0	496.901	14.3909	446.791	489.72	640.503	240.53	6.80733	537.478	1.92449	772.406	689.746	283.164	0	18.2071	0	113.989	27.4167	652.306	798.507	269.529	121.378	0	0	2.87829	1300.74	644.555	181.384	182.062	0	3.41264	0
Aldh1l2	0	3.50554	0	0	92.1666	52.095	1.90257	1.19837	43.2549	60.3711	3.73097	1.6406	2.19605	19.3967	7.68465	28.7421	35.2445	1.92449	12.2976	14.4702	40.2466	2.04731	10.0139	13.0893	4.87132	25.0834	0	10.2171	1.48093	13.7409	0	2.10951	7.67545	19.56	25.4162	19.7156	3.29524	0	0	4.14831
Aldh2	392.183	291.661	103.877	631.91	401.62	752.361	222.601	240.872	318.291	859.127	386.422	674.834	238.272	1231.9	341.198	84.7135	654.225	227.089	722.63	503.241	725.877	208.143	710.077	150.528	150.037	105.583	1902.07	1490.13	918.175	725.98	466.731	364.945	511.377	850.861	1077.65	712.391	726.601	462.64	648.402	564.17
Aldh3a2	81.0806	181.587	253.542	189.711	199.78	200.154	289.19	327.754	284.014	256.964	315	144.92	202.037	215.427	126.028	244.308	165.208	181.864	322.665	125.408	227.106	244.313	151.119	292.64	189.007	268.334	86.1906	29.0795	121.436	153.441	14.9184	295.331	95.9431	152.924	275.511	340.423	220.781	252.91	184.283	346.384
Aldh3b1	106.639	121.292	431.227	11.0377	81.3538	86.0938	156.645	137.812	112.626	181.887	280.888	79.2958	423.838	248.03	69.1618	49.1641	222.481	112.582	413.433	384.264	1152.78	233.394	286.762	270.202	167.573	180.834	1044.08	459.77	97.7412	203.824	592.472	0	207.237	42.6764	172.83	193.213	267.738	40.0954	262.774	180.451
Aldh4a1	322.119	0	2.05021	360.106	130.784	192.477	120.496	83.8858	66.9227	199.689	168.426	115.936	165.802	257.109	248.214	98.3281	114.545	28.8673	277.574	337.638	68.9942	36.8516	413.301	169.227	26.3051	95.6668	186.093	282.936	7.40463	266.803	605.259	94.9278	22.0669	468.552	313.127	120.923	0	78.6487	105.792	194.971
Aldh5a1	452.994	0	0	0	23.1704	49.3531	0	0	1.63226	110.68	60.2285	177.185	6.58816	108.539	182.126	0	105.733	1.92449	409.92	167.211	415.403	0.682438	15.476	0	0	16.3334	0	0	0	65.2695	0	0	38.3772	145.811	177.913	132.752	40.3667	0	37.5391	0
Aldh6a1	202.702	74.3174	3.41701	0	389.262	493.531	114.788	192.937	80.797	972.904	180.152	185.935	287.683	373.902	195.19	220.86	339.228	82.7529	663.484	908.406	531.83	247.042	106.512	41.138	116.912	116.083	1261.52	461.342	340.613	139.7	0	126.57	22.0669	666.819	422.925	460.031	74.9668	148.045	146.744	188.748
Aldh7a1	534.074	240.48	589.093	183.502	396.471	335.053	81.1763	95.8695	83.2454	421.824	108.731	397.573	346.977	126.285	283.564	245.064	299.578	37.5275	339.062	340.853	1154.22	109.872	61.9041	67.3166	53.5845	96.2501	1079.34	338.737	194.001	137.409	29.8367	0	438.46	457.882	505.274	315.45	38.7191	72.4802	310.551	43.5572
Aldh9a1	237.073	281.845	436.694	0	476.28	571.4	312.021	288.208	403.985	599.067	457.31	442.416	467.76	371.839	282.795	113.456	389.892	646.627	508.3	284.58	204.108	292.083	260.362	133.698	299.099	123.083	1042.12	572.159	593.852	152.295	443.288	130.789	567.024	544.124	660.821	499.463	265.267	206.646	310.551	300.752
Aldoa	3441.96	3652.07	4135.95	3463.78	4950.74	5150.27	2508.22	2288.88	2005.23	5862.96	2905.36	5704.37	2548.52	7866.8	4415.6	1807.72	4802.06	2199.69	7232.15	6815.46	3911.11	2683.34	2415.17	3061.97	2639.28	2002.59	17725.9	7981.93	5660.1	4770.4	3544.18	2864.71	4580.32	6880.68	6581.78	5929.15	6795.61	2842.15	6269.02	6189.28
Aldob	190.363	0	0	0	0	0.548368	0	0	0	17.8017	0	0	0	0	2.30539	0	0	0	0	138.271	0	0	0	0	0	0	0	0	0	0	0	0	0	5.33455	0	0	0.823811	0	0	0
Aldoc	31836	433.284	222.106	0	13311.6	12188.6	43.1249	143.804	25.3001	23376.8	54.3655	24271.6	23239.7	16437.3	20751.6	585.431	11833.3	50.0366	16211.7	21714.9	8785.26	136.488	77.3802	61.7069	34.0993	551.251	19786.6	21054.3	7300.97	5746	176.889	204.622	20.1481	26188.2	13465.5	9128.34	4870.37	248.283	136.506	0
Alg1	43.6249	380	183.152	0	208.018	493.531	472.471	483.542	379.501	433.434	426.396	281.637	167.998	306.22	279.721	212.54	301.781	375.275	249.465	217.053	376.593	301.637	477.026	215.039	152.96	303.334	225.271	6.28746	81.451	201.534	70.3294	632.852	76.7545	130.697	401.576	145.896	355.886	471.892	604.038	431.424
Alg10b	295.239	86.2362	14.3515	0.689859	7.20856	122.286	65.9557	25.1657	52.2324	102.167	75.6853	60.7023	75.7639	89.9676	40.7286	114.968	107.936	50.9989	79.0559	210.622	90.5549	2.04731	11.8346	114.999	0	16.9167	64.643	7.07339	1.48093	28.627	127.872	210.951	25.9046	152.035	74.2153	74.9194	46.9572	13.8792	92.1414	120.301
Alg11	428.317	293.063	36.9038	15.8667	216.257	197.413	126.204	82.6875	244.839	113.002	52.7665	98.983	176.782	161.364	67.6249	203.464	215.872	331.012	190.905	118.977	34.4971	330.982	88.3044	156.137	266.948	112	21.5477	121.034	4.44278	64.1244	196.07	219.389	265.762	151.146	132.164	65.7188	195.243	104.865	143.331	89.1886
Alg12	21.1515	39.9631	208.438	2.06958	5.14897	210.025	230.845	118.039	247.288	361.453	221.193	208.356	228.39	276.919	78.3834	335.072	182.831	40.4142	132.345	299.051	61.8073	92.1291	31.8624	57.9671	55.5331	257.25	15.671	122.605	2.96185	33.2073	0	265.798	39.3367	96.022	205.363	113.036	30.481	18.5056	232.06	114.078
Alg13	135.281	32.9521	6.15063	30.3538	19.0512	54.8368	34.8804	19.1739	53.8646	43.3434	29.8477	70.5459	13.1763	12.7936	15.3693	64.2915	48.4611	55.8101	46.2624	152.741	20.1233	88.7169	512.53	48.6176	35.0735	22.1667	3.91776	66.8042	2.96185	83.5907	17.0496	92.8183	48.931	3.55637	63.0321	59.1469	26.3619	44.7218	10.2379	14.5191
Alg14	219.887	302.177	213.222	225.584	345.496	254.991	128.106	62.3152	87.326	40.2474	36.2437	139.998	217.409	193.142	149.082	66.5606	185.033	53.8856	169.238	196.151	973.106	182.211	37.3246	97.2352	25.3309	16.3334	154.751	586.305	53.3134	64.1244	223.775	23.2046	334.841	221.384	164.697	205.043	182.886	50.8904	153.569	126.523
Alg2	243.242	98.1551	60.1394	20.0059	356.824	376.18	151.571	254.653	95.4873	708.974	151.371	182.654	518.269	303.744	368.095	65.0478	376.675	178.015	324.422	446.968	250.104	92.1291	106.512	161.747	127.629	116.667	571.992	268.003	349.499	109.928	40.4927	156.104	127.604	841.97	460.541	231.33	355.886	60.1431	187.695	120.301
Alg3	337.542	1365.06	1217.14	289.741	270.836	285.7	487.058	293.001	246.472	354.487	180.152	589.523	289.879	733.36	212.096	112.699	143.181	128.941	340.233	204.19	61.8073	351.455	589.91	104.715	335.147	127.167	1833.51	357.599	315.437	274.819	125.74	78.0518	155.428	112.026	335.494	181.384	149.934	198.935	109.205	53.928
Alg5	550.379	1233.25	735.341	1035.48	327.99	757.296	467.398	480.546	479.885	466.715	402.944	389.37	251.448	222.856	408.055	841.084	211.467	826.567	144.057	152.741	1507.81	716.559	197.547	249.633	531.948	347.084	1659.17	909.323	241.391	321.767	671.326	352.288	450.933	296.068	381.243	307.564	1019.05	511.988	627.926	491.575
Alg6	141.891	23.1366	10.251	15.8667	119.456	41.1276	92.5917	73.1005	26.9323	113.776	41.0406	112.655	27.4507	89.1422	83.7627	151.274	81.5028	40.4142	91.9391	83.6055	57.4952	59.3721	71.0077	53.2923	58.4559	46.0834	197.847	54.2293	244.353	92.7513	40.4927	14.7666	115.132	56.0128	84.3817	76.2338	8.23811	41.6376	30.7138	26.964
Alg8	164.364	673.764	466.764	8.2783	381.539	265.959	290.459	144.403	161.594	144.736	274.493	264.684	237.174	264.125	414.971	211.027	127.761	283.862	63.2447	45.0184	10.0617	198.589	51.8902	319.754	124.706	143.5	107.738	0	242.872	30.9171	424.108	303.769	283.032	231.164	249.079	287.848	430.029	396.328	310.551	151.413
Alg9	410.691	555.277	280.195	353.208	79.8091	115.157	473.74	561.436	295.439	154.798	415.736	298.59	360.153	47.46	282.795	529.459	231.292	814.057	283.43	321.56	66.1194	322.111	29.1314	80.406	430.625	208.25	313.42	210.63	29.6185	150.005	0	63.2852	809.76	200.935	228.746	261.561	166.41	325.39	259.361	105.782
Alk	0	0	0	0	0	0.548368	0	0	0	0	0	0	0	0	0	0	0	0	0	0	480.085	0	0	0	0	7.58334	0	0	0	0	0	0	0	0	0	0	0	0	0	0
Alkbh1	380.726	279.041	420.293	536.71	293.491	159.027	143.961	176.16	218.723	116.872	334.721	841.629	234.978	335.109	309.691	159.594	231.292	723.607	261.177	226.7	211.295	241.583	246.706	309.47	232.849	124.25	215.477	321.446	352.461	258.788	217.382	324.864	353.071	385.866	134.197	228.701	478.634	138.792	320.788	464.611
Alkbh2	0	0	79.2747	88.3019	29.3491	33.9988	13.318	20.9715	48.1517	9.28786	18.1218	60.7023	6.58816	20.6348	14.6008	31.7675	4.40556	5.77346	11.712	11.2546	11.499	20.4731	9.10355	15.8942	16.5625	19.8334	0	27.5076	28.1376	29.772	106.56	4.21901	65.2413	32.8964	99.6315	111.722	56.8429	0	51.1896	240.602
Alkbh3	199.617	573.506	995.718	782.989	101.95	354.246	303.777	193.537	271.772	417.954	519.137	296.949	295.369	280.633	358.105	249.602	319.403	144.336	221.942	371.402	472.898	171.974	1234.44	344.063	493.952	79.9168	828.605	198.055	641.241	111.073	517.88	160.323	913.378	160.926	136.231	145.896	193.596	165.008	255.948	537.206
Alkbh4	0	247.491	174.268	1.37972	44.2812	59.2238	130.643	51.5299	108.545	65.789	195.609	25.1559	42.8231	162.189	93.7527	1.51274	28.6361	153.959	83.7407	144.702	25.8728	79.8452	102.87	54.2273	223.107	61.8334	266.407	68.3761	167.345	36.6425	0	0	35.499	129.807	77.2652	70.9763	103.8	149.587	61.4276	126.523
Alkbh5	102.673	145.129	70.3905	199.369	266.717	337.795	241.626	178.557	219.539	271.67	215.863	154.217	189.959	94.0946	116.038	527.19	235.697	178.977	209.645	144.702	251.541	53.2301	529.827	100.04	189.982	252	15.671	238.923	128.841	303.446	147.052	52.7377	310.856	167.149	252.129	297.049	152.405	436.423	194.521	323.568
Alkbh6	554.345	622.584	364.254	1037.55	326.96	367.407	382.416	342.134	224.436	232.197	303.807	588.976	181.174	573.234	311.228	190.605	134.37	162.619	282.845	109.33	86.2428	262.056	110.153	421.664	212.39	139.417	434.871	370.96	263.605	286.27	366.565	198.294	109.375	304.959	370.06	312.821	238.081	331.558	170.632	153.487
Alkbh7	622.646	162.657	301.381	508.426	269.291	174.381	157.913	191.14	106.913	273.992	171.624	272.34	371.133	333.045	179.821	322.97	147.586	124.129	226.627	160.78	452.774	131.028	40.0556	43.0079	211.415	124.833	1306.57	370.96	302.109	90.4612	119.347	120.242	69.079	318.295	257.212	127.494	135.105	174.261	78.4908	128.598
Alkbh8	212.837	137.417	17.0851	42.0814	92.1666	110.77	98.2994	107.254	133.845	142.414	56.4975	149.295	96.6264	53.2377	99.9004	130.096	103.531	38.4897	87.2543	104.507	179.672	452.456	81.9319	27.1137	130.551	108.5	13.7121	124.177	231.025	200.389	228.038	270.017	63.3225	119.138	151.48	122.237	94.7382	189.682	133.093	60.1505
Alms1	96.5035	16.8266	14.3515	32.4234	93.7113	101.996	26.636	37.1494	17.9549	222.909	8.52792	102.264	53.8033	99.8723	73.7726	26.473	79.3001	51.9611	88.4255	75.5665	125.052	29.3448	28.221	10.2845	38.9706	42.0001	148.875	106.101	99.2221	97.3317	6.39358	29.5331	23.9858	194.711	59.9822	134.066	36.2477	75.5645	13.6506	114.078
Alms1-ps2	11.457	0	0	0	32.9534	9.87063	5.07352	0	0	25.5416	0	21.8747	16.4704	24.349	3.84232	0	28.6361	0	45.6768	0	2.87476	0	0	0	0	1.75	47.0131	29.8654	1.48093	96.1866	0	37.9711	2.87829	15.1146	41.6825	18.4013	18.9476	0	0	24.8899
Alox12	6.60983	0.701108	6.15063	4.13915	168.371	10.9674	7.61028	2.99592	4.08065	4.64393	7.46193	2.73434	10.9803	7.01582	47.6448	6.80733	22.0278	14.4336	9.36959	3.2156	7.1869	6.82438	9.10355	9.34953	3.89706	40.8334	3.91776	3.14373	1.48093	10.3057	0	6.32852	13.432	6.22365	27.4495	7.88625	13.181	3.08426	6.82529	12.4449
Alox5	222.972	213.838	679.302	1151.37	102.465	242.927	423.639	260.645	332.981	205.107	595.356	96.2487	227.292	157.237	122.186	223.886	257.725	414.727	37.4784	0	964.482	182.893	11.8346	426.339	272.794	231.584	352.598	123.391	309.514	75.5752	213.119	128.68	70.9979	164.482	156.564	189.27	69.2001	274.499	102.379	207.415
Alox5ap	1777.16	2762.36	3730.01	3672.81	1909.24	1574.91	2494.9	1937.76	2078.69	808.818	2653.25	1948.49	1801.86	1711.04	1094.29	3070.86	1271	2487.4	205.545	107.723	186.859	1977.7	1249.92	1260.32	1178.86	1295.58	334.968	1198.55	669.379	384.746	3435.48	1175	1451.62	794.848	1156.94	490.262	986.101	2990.19	1102.28	1381.39
Alox8	22.4734	10.5166	7.51743	0.689859	24.7151	6.03205	1.26838	0.599184	1.63226	90.5567	4.26396	27.3434	3.29408	0.825391	10.7585	7.5637	2.20278	15.3959	52.704	1.6078	4.31214	5.4595	0.910355	3.73981	0	14	0	5.50152	5.92371	1.14508	2.13119	4.21901	4.79716	9.78001	6.09989	24.9731	5.76667	0	3.41264	2.07415
Aloxe3	0	0.701108	2.05021	1.37972	0.514897	0.548368	28.5385	29.9592	6.52905	61.9191	1.06599	0	26.3527	1.65078	139.092	3.02548	19.825	6.7357	0.5856	0	14.3738	1.36488	0	121.544	10.7169	7.00001	3.91776	0.785932	2.96185	3.43524	8.52478	0	4.79716	0.889092	0	14.4581	28.8334	6.16853	3.41264	0
Alpk1	5.72852	48.3764	29.3863	0	105.554	21.3864	22.8308	37.1494	33.4614	30.1856	17.0558	57.4211	88.9402	39.6188	58.4033	1.51274	92.5167	5.77346	13.4688	16.078	444.15	137.852	21.8485	26.1787	45.7904	64.1667	88.1495	11.003	1.48093	38.9327	2.13119	16.8761	22.0669	156.48	109.798	119.608	0	1.54213	78.4908	22.8157
Alpk2	160.399	171.07	304.798	244.9	245.606	154.091	214.356	191.14	164.858	68.885	84.2132	310.621	162.508	222.03	219.013	307.843	202.656	341.596	62.0735	45.0184	70.4316	77.1154	203.009	124.349	96.4522	236.834	27.4243	268.789	35.5422	122.523	147.052	71.7233	157.347	105.802	112.848	241.845	280.919	234.404	92.1414	190.822
Alpl	67.4203	0	0	0	149.32	244.024	0	0	0	160.99	0.532995	158.045	99.9205	72.6344	183.663	0	198.25	0	322.665	128.624	123.615	0	0	0	0	0.583334	70.5196	193.339	20.733	216.42	0	0	0	449.881	245.012	26.2875	0	0	0	0
Als2	187.719	145.129	32.8033	0.689859	163.737	125.028	192.159	89.2785	53.0485	160.216	59.1625	16.406	146.038	101.936	49.1818	229.937	207.061	31.754	130.003	91.6445	135.114	5.4595	62.8145	129.959	111.066	168	74.4374	0.785932	279.895	60.6892	0	63.2852	48.931	122.695	89.465	107.779	73.3191	152.671	136.506	93.337
Als2cl	221.209	1.40222	17.0851	1.37972	38.6173	65.2558	3.17095	3.59511	46.5195	159.442	66.0914	24.0622	59.2935	101.523	145.24	65.8042	90.3139	2.88673	111.264	45.0184	54.6204	17.0609	6.37248	25.2437	7.79411	99.7501	180.217	91.9541	14.8093	150.005	0	139.227	6.71602	75.5728	262.295	151.153	85.6763	10.7949	10.2379	149.339
Alyref	29.5239	105.166	213.905	1.37972	67.9664	99.2546	60.8822	84.485	59.5776	139.318	28.7817	231.325	52.7053	85.8407	117.575	15.1274	105.733	64.4703	200.275	178.466	74.7437	19.7907	279.479	83.2109	61.3787	126.583	0	128.107	685.669	105.347	29.8367	37.9711	184.211	75.5728	199.263	89.3775	53.5477	171.177	68.2529	126.523
Alyref2	72.7082	89.0407	0	467.724	19.5661	92.6742	135.717	91.076	91.4067	23.2197	51.1675	21.8747	15.3724	216.665	83.7627	32.5239	92.5167	181.864	38.6496	4.8234	21.5607	73.0208	183.892	129.959	17.5368	67.6668	127.327	66.8042	93.2984	8.01555	0	0	1.91886	8.00183	56.9323	46.0031	0	67.8538	30.7138	33.1865
Amacr	259.546	97.454	49.8884	0	51.4897	70.1911	46.93	63.5136	17.9549	109.132	69.2894	38.8276	130.665	0	139.861	133.878	55.0695	147.223	40.4064	157.564	20.1233	30.0273	9.10355	7.47963	167.573	25.0834	0	0	72.5654	60.6892	151.315	69.6137	0	142.255	146.397	46.0031	9.88573	40.0954	13.6506	2.07415
Ambra1	25.1174	70.8119	28.0195	207.647	112.248	111.867	175.036	228.289	285.646	122.29	262.234	128.514	117.489	36.3172	83.7627	152.787	132.167	76.0172	138.201	99.6835	106.366	70.9735	89.2148	66.3817	173.419	227.5	39.1776	157.186	312.476	84.7358	83.1166	73.8328	91.146	237.388	62.0155	159.039	157.348	38.5533	37.5391	149.339
Amd1	540.684	84.834	580.892	439.44	455.169	382.213	228.308	245.066	253.817	649.377	263.3	126.873	543.523	358.632	286.637	667.875	363.459	26.9428	1206.92	1311.96	1147.03	520.017	463.371	459.062	479.338	499.334	585.704	554.082	450.202	609.182	1457.74	122.351	497.945	339.633	210.446	262.875	486.048	252.91	296.9	273.788
Amd2	52.8787	48.3764	20.5021	26.9045	67.4515	79.5134	57.7113	53.3274	15.5065	54.9532	37.3097	34.4526	6.58816	42.0949	60.7087	57.4841	19.825	39.452	111.85	53.0574	53.183	8.87169	37.3246	8.41458	14.614	43.1667	7.83551	30.6514	8.88556	51.5285	104.428	27.4236	60.4442	91.5765	112.848	64.4044	25.5381	6.16853	30.7138	39.4089
Amdhd2	490.45	727.049	92.9428	469.794	134.903	178.22	306.948	173.164	202.4	191.175	519.67	298.043	161.41	293.014	162.915	358.519	118.95	188.6	252.979	155.956	81.9306	161.738	144.746	515.159	186.084	130.667	242.901	447.981	693.074	721.399	104.428	626.524	628.427	268.506	413.776	515.235	471.22	157.297	511.896	616.024
Amer1	141.891	1.40222	2.73361	0	15.9618	32.3537	20.9283	107.853	88.1421	109.132	43.7056	296.402	265.723	144.031	171.368	8.32007	127.761	117.394	108.922	48.234	56.0578	244.313	20.0278	122.479	86.7095	81.6668	685.607	499.067	71.0845	282.834	74.5918	4.21901	99.7808	62.2365	75.2319	49.9463	481.105	83.2751	92.1414	2.07415
Amer2	446.384	1.40222	0	0	141.082	196.316	34.2462	68.307	51.4162	410.214	2.66498	354.37	91.1363	188.189	485.67	0.75637	264.334	74.0927	949.842	517.711	1113.97	2.72975	10.9243	38.3331	12.6654	45.5001	219.394	143.826	196.963	170.617	0	0	8.63488	323.63	373.11	160.354	242.2	21.5898	13.6506	26.964
Amfr	680.813	595.24	1081.83	1890.9	1010.23	721.104	1152.96	762.163	831.637	1422.59	750.99	770.536	1004.69	765.55	782.297	1045.3	898.734	686.079	1241.47	1377.88	493.021	1283.67	1967.28	1103.25	892.426	505.751	1927.54	1247.27	1199.55	817.586	1481.18	1253.05	2268.1	1409.21	1250.48	788.625	1545.47	815.788	849.748	837.958
Amigo1	0.881311	0	0	60.0177	43.7663	105.835	158.547	29.36	13.0581	76.6249	79.9493	162.42	13.1763	60.6662	195.19	34.0367	123.356	19.2449	197.347	14.4702	40.2466	247.042	78.2905	22.4389	25.3309	50.1667	199.806	154.829	174.749	18.3213	0	0	7.67545	45.3437	38.6326	140.638	9.06192	44.7218	40.9517	105.782
Amigo2	1.32197	0	0	0	24.7151	74.0297	0	0	0	89.0087	0.532995	8.20301	45.0191	66.0313	67.6249	0	163.006	107.771	62.0735	57.8808	0	0	0	0	0	0	39.1776	174.477	0	218.71	0	0	0	163.593	16.2664	93.3206	62.6096	0	0	0
Amigo3	9.69442	0	0	0	160.133	16.9994	12.0496	0.599184	29.3807	0.773989	63.9594	0	25.2546	0	8.45311	8.32007	0	18.2826	90.1823	0	14.3738	27.2975	0	0	152.96	3.5	0	0	0	1.14508	0	0	397.205	8.89092	15.2497	7.88625	0	0	0	0
Ammecr1	0.881311	0	16.4017	7.58844	9.78305	23.0315	3.17095	2.99592	22.8517	6.19191	7.99493	125.233	2.19605	7.84121	24.5909	15.1274	17.6222	14.4336	67.3439	0	4.31214	3.41219	60.0834	42.0729	34.0993	112	0	116.318	8.88556	12.5959	0	23.2046	4.79716	22.2273	9.14983	1.31438	75.7906	30.8426	64.8402	60.1505
Ammecr1l	259.987	246.79	144.881	369.764	345.496	256.636	231.479	122.234	429.285	276.314	391.751	248.278	217.409	51.1742	299.701	403.145	319.403	216.505	243.609	120.585	166.736	313.239	221.216	194.47	195.827	201.834	483.843	245.211	297.666	282.834	671.326	301.66	272.478	284.509	278.561	212.929	200.186	120.286	218.409	408.608
Amn1	517.77	46.2731	141.464	48.2901	306.364	176.026	90.0549	226.492	135.478	335.137	86.3452	187.576	133.959	142.38	565.59	130.852	160.803	89.4886	405.82	403.558	214.17	110.555	141.105	197.275	24.3566	242.084	280.12	423.617	133.283	74.4301	19.1807	183.527	278.235	175.151	165.714	333.851	73.3191	97.1543	109.205	118.227
Amot	0	4.90775	2.05021	0.689859	145.201	52.095	0	1.79755	0.816131	74.3029	0	13.1248	43.9211	1.23809	17.6747	0	77.0973	0	26.9376	45.0184	17.2486	0	0	0.934953	0	1.75	56.8075	112.388	0	49.2384	4.26239	0	0	80.0183	48.7991	67.0331	0	0	10.2379	12.4449
Amotl1	94.3003	35.0554	25.2859	695.377	91.1368	188.639	28.5385	158.784	153.433	143.188	52.7665	139.451	177.88	236.062	207.486	336.585	297.375	79.8662	81.3983	64.312	91.9923	169.927	60.0834	157.072	76.9669	310.917	333.009	203.556	66.6417	164.891	492.306	143.447	119.929	381.421	168.763	169.554	376.481	129.539	269.599	76.7437
Amotl2	12.3384	4.90775	1.36681	2.06958	106.069	106.383	6.3419	1.19837	11.4258	23.9936	14.3909	80.3895	20.8625	169.618	76.8465	0	103.531	10.5847	391.766	424.459	205.545	34.8043	11.8346	4.67477	1.94853	9.91668	41.1364	68.3761	469.454	26.3368	17.0496	2.10951	2.87829	59.5692	38.6326	31.545	43.662	1.54213	13.6506	116.153
Ampd2	154.229	3.50554	8.88424	315.955	149.32	238.54	289.825	138.412	140.375	300.308	195.076	171.716	277.801	179.935	165.22	21.9347	121.153	178.977	157.526	93.2523	113.553	29.3448	7.28284	134.633	33.125	93.3335	107.738	191.767	96.2602	108.782	466.731	78.0518	90.1865	613.474	303.978	160.354	113.686	66.3117	116.03	99.5594
Ampd3	200.498	228.561	379.289	0	142.112	95.9644	168.06	233.083	155.881	138.544	119.391	240.622	99.9205	252.57	189.811	86.2262	248.914	305.031	87.8399	109.33	320.536	206.779	135.643	185.121	129.577	198.334	568.075	222.419	251.758	272.529	17.0496	232.046	51.8093	310.293	164.697	140.638	267.738	78.6487	75.0781	103.708
Amph	219.006	0	0	0	0	10.419	0	0	0	271.67	0	46.4837	0	0	12.2954	0	59.475	0	628.348	736.372	182.547	124.204	0	0	0	107.333	0	0	0	0	0	0	21.1075	60.4583	96.5815	63.09	38.7191	0	0	0
Amt	242.801	1.40222	61.5063	137.282	117.397	131.608	39.3198	47.9348	17.9549	48.7613	12.7919	117.03	147.136	197.681	73.0042	130.852	94.7195	7.69794	113.021	152.741	17.2486	29.3448	4.55177	4.67477	13.6397	54.8334	3.91776	224.777	8.88556	46.9482	0	8.43803	15.3509	249.835	83.3651	38.1169	32.1286	43.1797	3.41264	12.4449
Amy1	224.294	0.701108	0.683403	0	117.911	2.74184	6.3419	2.99592	0	7.73989	0	44.8431	263.527	44.1584	42.2656	3.02548	41.8528	0.962243	146.985	90.0367	38.8092	0	4.55177	0	0	0	170.422	2.3578	362.827	3.43524	0	6.32852	32.6207	125.362	57.9489	48.6319	5.76667	0	0	0
Amz1	611.189	593.137	192.72	411.156	81.8687	254.443	592.333	491.331	483.149	163.312	453.046	223.669	69.1757	232.348	277.416	289.69	211.467	282.899	34.5504	8.03899	1295.08	493.402	335.011	447.843	829.099	522.084	33.3009	121.034	513.882	190.083	961.168	594.881	578.537	127.14	281.611	427.172	933.377	704.754	409.517	920.925
Amz2	136.603	57.4908	578.842	58.638	60.7579	284.055	306.948	150.395	84.0615	126.934	224.924	279.996	70.2737	510.504	142.166	68.0733	275.347	262.692	284.601	397.126	83.368	227.252	54.6213	369.307	133.474	278.834	552.404	211.416	490.187	172.907	121.478	166.651	321.409	193.822	195.196	272.076	742.253	109.491	242.298	433.498
Anapc1	454.316	163.358	91.576	405.637	481.429	452.952	246.7	251.058	222.804	410.214	315.533	259.215	199.841	304.982	480.291	672.413	418.528	570.61	450.912	310.305	250.104	429.936	527.096	305.73	571.893	406.001	344.762	113.96	657.531	358.41	641.489	424.011	247.533	344.079	316.177	337.794	466.277	524.325	201.346	207.415
Anapc10	277.172	240.48	239.874	211.787	108.128	168.349	197.867	217.504	214.642	161.764	134.848	382.807	391.996	493.997	344.272	186.823	262.131	196.298	199.104	213.837	86.2428	218.38	279.479	271.137	66.25	75.2501	609.211	506.926	174.749	354.974	232.3	147.666	101.7	49.7892	219.596	97.2638	232.315	154.213	139.918	22.8157
Anapc11	574.174	466.938	876.806	662.954	534.463	500.112	328.51	396.061	187.71	361.453	407.741	419.447	563.288	706.947	443.404	208.758	345.836	246.334	1162.42	1569.21	1043.54	324.158	395.094	405.77	452.059	353.5	1102.85	918.755	570.157	826.747	835.428	801.613	975.742	545.014	573.389	396.941	214.191	380.907	532.372	327.716
Anapc13	531.43	376.495	469.498	322.164	444.356	260.475	93.2259	129.424	110.178	147.832	230.254	179.372	499.602	637.202	325.829	165.645	116.747	209.769	305.683	358.539	494.458	212.921	259.451	197.275	252.334	72.3334	1774.74	1182.04	605.699	348.104	402.796	170.87	293.586	182.264	189.096	232.644	402.843	112.576	143.331	122.375
Anapc15	234.429	0	21.8689	400.118	130.784	103.093	45.0275	247.463	79.9808	152.476	134.315	68.9053	182.273	124.634	194.422	119.506	129.964	191.486	66.1727	0	780.497	103.048	80.1112	448.778	113.989	144.084	148.875	73.8776	448.721	447.726	10.656	478.858	1367.19	143.144	197.23	240.531	871.592	215.898	116.03	259.269
Anapc16	565.361	414.355	433.277	331.132	436.633	222.637	330.413	352.92	314.21	321.979	351.244	506.399	339.29	267.839	570.969	583.918	392.095	271.352	816.326	779.782	757.499	404.685	490.681	115.934	166.599	449.167	683.648	497.495	269.529	231.306	285.58	149.775	321.409	461.439	755.369	456.088	660.696	419.46	440.231	568.318
Anapc2	536.278	468.34	1202.79	120.725	418.097	604.85	835.862	775.944	696.16	612.225	795.229	824.129	477.642	680.122	470.301	1043.79	656.428	317.54	1072.23	784.606	1323.83	782.756	846.63	1182.72	976.213	507.501	881.495	1024.07	1070.71	657.275	1261.67	904.979	800.166	795.737	551.023	470.546	575.02	282.21	1030.62	282.085
Anapc4	91.6563	127.602	45.1046	205.578	179.184	210.573	293.63	197.731	236.678	374.611	138.046	100.077	426.035	282.284	93.7527	130.096	189.439	49.0744	55.632	183.289	89.1175	89.3993	98.3183	114.064	121.783	148.75	39.1776	88.8103	0	137.409	204.595	164.542	51.8093	99.5783	138.264	132.752	37.8953	112.576	61.4276	53.928
Anapc5	279.376	720.739	768.145	1359.02	812.508	914.678	1012.17	976.072	910.802	948.136	930.61	1518.1	786.187	901.327	965.96	1126.24	898.734	824.642	1577.02	1147.97	1004.73	832.574	1679.6	794.71	756.029	821.918	705.196	1549.86	915.213	790.104	456.075	1160.23	618.833	1178.94	1087.81	853.03	1227.48	1500.49	726.893	871.145
Anapc7	34.8118	15.4244	206.388	8.96816	151.895	194.671	168.06	301.39	372.972	386.994	251.574	213.278	51.6073	180.348	230.539	145.223	295.172	69.2815	155.769	36.9794	235.73	131.71	275.838	237.478	197.776	410.667	45.0542	277.434	253.238	248.482	8.52478	118.132	175.576	247.168	115.898	151.153	276.8	255.994	273.011	60.1505
Ang	723.556	910.739	1463.85	1590.12	917.032	966.225	1458	1349.36	1301.73	404.022	1378.86	752.489	1104.62	883.994	653.195	1610.31	539.681	1221.09	118.877	130.232	675.568	1263.87	792.009	818.084	697.573	1131.67	558.28	953.336	897.442	376.731	1127.4	514.72	710.939	744.17	534.757	1056.76	1015.76	1637.74	1293.39	810.994
Angel1	503.229	12.6199	181.102	0	59.7281	42.2243	85.6156	152.792	35.9098	111.454	130.584	1.09373	65.8816	22.2856	26.8963	7.5637	59.475	23.0938	42.1632	25.7248	44.5588	60.7369	71.0077	133.698	4.87132	32.6667	0	117.89	50.3515	20.6114	157.708	105.475	20.1481	93.3547	86.415	60.4613	78.262	121.828	40.9517	0
Angel2	429.198	383.506	833.068	171.085	693.052	381.116	360.22	329.551	403.169	397.83	421.599	415.072	630.268	204.697	302.007	462.142	246.711	683.192	417.532	451.791	323.41	256.597	381.439	306.665	448.162	448.584	387.858	404.755	512.401	275.964	735.262	510.501	168.86	327.186	354.81	295.734	881.477	612.226	402.692	168.007
Angpt1	23.7954	0	0.683403	0	1.02979	16.451	0.63419	0.599184	0	29.4116	1.06599	39.9213	12.0783	22.2856	11.527	6.05096	6.60834	2.88673	11.1264	0	0	1.36488	2.73106	0	2.92279	1.75	0	0	0	1.14508	0	0	2.87829	37.3419	6.09989	1.31438	1.64762	0	0	2.07415
Angpt2	0.440655	4.90775	2.73361	0.689859	1.02979	42.2243	5.70771	10.7853	1.63226	1.54798	1.06599	0.546867	12.0783	28.8887	3.84232	6.05096	0	8.66019	0.5856	0	0	0.682438	0.910355	46.7477	6.81985	8.16668	0	26.7217	57.7561	1.14508	0	14.7666	0.959431	19.56	1.01665	9.20063	1.64762	0	0	0
Angptl1	0.440655	49.0775	0	67.6061	4.63408	2.19347	0	3.59511	2.44839	17.8017	0	37.7338	36.2349	0	1.53693	0.75637	2.20278	9.62243	0.5856	1.6078	0	22.5204	27.3106	0.934953	32.1507	78.1668	0	121.034	0	1.14508	0	8.43803	8.63488	17.7818	13.2164	0	0	30.8426	20.4759	43.5572
Angptl2	0	0	0	0	15.4469	145.318	0	12.5829	6.52905	22.4457	0.532995	28.4371	290.977	223.268	56.8664	0	30.8389	34.6407	17.568	0	0	0	0	0.934953	0	0	701.278	404.755	108.108	65.2695	0	0	0	82.6856	28.4661	59.1469	0	0	0	0
Angptl3	15.4229	35.7565	139.414	0	53.0344	1.6451	32.9779	66.5095	21.2194	28.6376	42.1066	0	10.9803	0	43.8025	251.115	26.4334	38.4897	0	0	17.2486	94.8588	21.8485	86.9507	32.1507	21.5834	43.0953	0	0	0	0	0	8.63488	12.4473	14.2331	17.0869	0	0	34.1264	0
Angptl4	0	0	0	0	30.3789	155.737	0	0	0	140.092	0	99.5299	86.7441	12.7936	66.088	1.51274	33.0417	0.962243	66.1727	279.757	25.8728	0	0	0	0	40.8334	540.65	0	41.4659	111.073	0	0	54.6876	21.3382	36.5993	36.8025	60.1382	0	0	0
Angptl6	7.49114	52.5831	0	11.7276	16.9916	16.9994	12.0496	41.3437	9.79357	69.659	69.8224	0	0	58.1901	6.14772	93.0335	22.0278	4.81121	271.718	282.973	12.9364	51.8653	0	0	1.94853	28	164.546	102.957	0	245.047	0	364.945	0	37.3419	62.0155	36.8025	37.8953	40.0954	0	0
Angptl7	1.32197	32.9521	12.3013	2.06958	18.5363	27.9668	56.4429	120.436	44.8872	6.9659	41.5736	15.8592	43.9211	16.9205	35.3494	50.6768	66.0834	37.5275	2.928	0	8.62428	63.4667	178.43	5.60972	25.3309	12.8333	3.91776	7.07339	5.92371	27.4819	6.39358	2.10951	30.7018	64.9037	40.6659	6.57188	67.5525	18.5056	47.777	58.0763
Ank	192.126	312.694	64.9233	0	1070.47	264.313	134.448	432.611	213.826	708.974	223.325	391.01	410.662	97.8088	386.538	135.39	235.697	227.089	1677.74	2426.17	1216.02	90.0818	752.864	719.914	1014.21	183.75	474.048	162.688	3321.72	2564.98	424.108	1885.9	3396.39	673.932	1382.64	3630.3	4308.53	26.2162	3815.33	2930.78
Ank1	66.0983	2.80443	0.683403	6.89859	5.66387	11.5157	3.17095	5.99184	15.5065	3.09595	11.7259	22.4216	16.4704	4.95235	12.2954	15.8838	6.60834	120.28	13.4688	12.8624	10.0617	30.0273	7.28284	5.60972	26.3051	32.0834	9.79439	8.64525	1.48093	10.3057	0	12.657	9.59431	4.44546	19.3163	1.31438	74.143	7.71066	0	8.29662
Ank2	1425.52	163.358	392.957	584.31	758.959	990.901	206.112	297.196	268.507	1733.73	271.295	1323.97	1250.65	591.393	1314.84	389.531	953.803	151.072	2962.55	2553.18	2035.33	350.09	1168.9	542.273	687.831	458.501	282.078	506.926	691.593	980.187	274.924	461.982	141.036	1514.12	1302.33	1159.28	397.077	181.972	187.695	512.316
Ank3	193.888	4.20665	82.0083	13.7972	19.0512	41.1276	3.17095	7.7894	9.79357	291.02	2.66498	179.919	2.19605	26.8252	31.5071	6.05096	77.0973	9.62243	1212.19	1495.25	1916.03	8.18925	2.73106	3.73981	7.79411	147	215.477	124.963	121.436	65.2695	110.822	8.43803	7.67545	63.1255	112.848	105.15	41.1905	3.08426	17.0632	0
Ankdd1b	0	0	0	0	0	6.03205	0	0	0	2.32197	0	0	0	0	0	0	0	0	0	0	0	9.55413	0	0	0	4.08334	80.314	156.4	0	28.627	2.13119	116.023	0	0	0	0	0	0	0	0
Ankfy1	915.682	903.728	794.797	67.6061	275.47	503.402	409.687	649.516	814.499	611.451	416.802	605.929	242.664	301.268	435.72	891.76	352.445	1090.22	358.387	292.619	564.89	466.105	493.412	759.182	433.548	642.251	103.821	242.067	250.277	743.156	1052.81	379.711	362.665	425.875	502.224	392.998	709.301	667.743	518.722	153.487
Ankhd1	644.238	601.55	841.952	567.064	234.278	518.208	715.366	427.219	595.776	674.918	294.746	486.712	308.546	130.412	449.552	1455.26	506.639	947.809	802.857	451.791	392.405	969.061	757.415	808.735	1009.34	934.501	507.349	1420.18	531.653	753.462	228.038	763.642	386.651	574.354	533.74	582.268	223.253	835.836	518.722	754.992
Ankib1	69.1829	149.336	9.56764	2.06958	85.4729	105.835	169.963	218.103	123.236	174.921	94.8731	134.529	52.7053	34.6664	210.559	52.9459	158.6	134.714	373.612	490.379	231.418	101.001	138.374	132.763	41.8934	131.25	197.847	125.749	79.97	167.181	6.39358	78.0518	421.19	179.597	178.93	164.297	476.986	268.331	51.1896	155.562
Ankle1	0	1.40222	2.05021	1.37972	58.6983	37.8374	0	1.19837	20.4033	0	1.06599	1.6406	16.4704	298.379	81.4573	0	39.65	10.5847	53.2896	1.6078	0	2.72975	0	3.73981	4.87132	2.33334	0	2.3578	38.5041	69.8498	2.13119	2.10951	0	70.2383	69.132	102.521	279.272	0	3.41264	0
Ankle2	393.946	300.074	447.629	564.304	599.855	279.119	483.253	403.251	554.969	298.76	340.584	257.575	263.527	260.824	371.169	538.536	383.284	542.705	284.601	381.048	158.112	773.202	806.575	158.007	316.636	442.751	344.762	343.452	558.309	201.534	153.446	430.34	698.466	302.291	230.779	481.061	426.734	636.901	552.848	209.49
Ankmy1	0	0	0	0	0	0	3.17095	0	0	1.54798	0	0	0	103.174	0	0	0	0	0	0	45.9961	0	0	0	0	0	0	25.1498	111.07	16.0311	0	0	0.959431	38.231	46.7658	0	7.4143	0	0	0
Ankmy2	97.3849	39.262	38.2706	73.8149	333.653	191.38	109.081	62.9144	152.616	24.7676	66.6244	73.2802	86.7441	56.5393	178.284	41.6004	99.1251	30.7918	119.462	117.369	25.8728	58.0072	54.6213	15.8942	41.8934	183.75	250.736	469.987	38.5041	153.441	66.067	164.542	172.698	156.48	92.5149	73.605	17.3	222.067	17.0632	82.9662
Ankra2	185.957	340.738	70.3905	253.178	190.512	232.508	239.724	170.168	109.362	142.414	181.751	236.794	488.622	255.046	161.378	182.285	154.195	136.638	200.861	318.344	100.617	367.151	127.45	127.154	141.268	103.25	644.471	389.822	162.902	203.824	151.315	175.089	81.5517	94.2438	233.829	191.899	112.862	169.635	61.4276	74.6696
Ankrd10	295.239	775.425	558.34	1069.28	488.638	631.172	465.495	706.439	669.227	483.743	869.848	665.538	1242.97	341.712	621.688	1330.46	517.653	607.175	647.673	591.67	510.27	529.572	942.217	623.614	835.919	782.251	274.243	196.483	1012.95	233.596	735.262	668.714	720.533	846.416	271.445	504.72	412.729	1027.06	641.577	713.509
Ankrd11	1124.55	1029.93	1245.16	1003.74	766.167	936.613	759.125	846.049	820.212	1106.8	797.894	1057.09	1230.89	699.106	566.359	1456.77	982.44	1339.44	936.959	869.819	531.83	1168.33	1607.69	1132.23	1240.24	1901.67	489.719	1555.36	916.694	1761.13	1817.91	1139.13	1408.44	850.861	881.433	968.695	930.082	877.473	740.544	908.48
Ankrd12	635.425	367.38	195.453	120.725	676.575	604.85	187.086	267.835	419.491	444.27	247.843	560.539	755.443	257.935	642.437	270.024	317.2	408.953	736.684	472.693	438.401	352.138	378.708	356.217	718.033	412.417	199.806	825.229	439.835	604.601	291.974	398.697	852.934	745.059	779.769	525.75	242.2	149.587	651.815	757.066
Ankrd13a	1023.2	1037.64	575.425	397.359	256.419	242.927	610.09	419.429	423.572	554.95	422.665	118.123	364.545	288.887	443.404	419.029	383.284	595.628	852.047	599.709	444.15	647.633	781.995	577.801	831.047	521.501	317.338	122.605	716.769	663	720.344	634.962	379.935	325.408	365.993	357.51	1169.81	834.293	863.399	321.494
Ankrd13b	1.32197	13.321	0	0	8.75325	19.1929	31.7095	28.1617	10.6097	51.0833	42.1066	0	15.3724	11.5555	7.68465	6.80733	2.20278	2.88673	154.598	127.016	64.6821	0	0	10.2845	21.4338	14	0	124.177	44.4278	12.5959	0	0	3.83772	101.357	74.2153	93.3206	0.823811	0	40.9517	6.22246
Ankrd13c	131.756	170.369	151.715	149.699	125.12	265.41	188.989	185.148	320.739	104.488	107.665	163.513	172.39	227.395	278.953	158.838	235.697	557.139	188.563	245.993	158.112	222.475	111.063	162.682	63.3272	199.5	1.95888	144.611	268.048	297.72	144.921	158.213	321.409	177.818	213.496	131.438	167.234	314.595	249.123	120.301
Ankrd13d	0	131.107	0	0	94.7411	81.7068	117.325	118.039	74.2679	71.207	137.513	72.1865	193.253	26.8252	23.0539	68.0733	169.614	41.3764	85.4975	83.6055	28.7476	127.616	56.442	32.7234	145.165	132.417	76.3962	138.324	39.985	223.29	140.659	2.10951	169.819	161.815	121.998	109.093	266.091	161.924	102.379	315.271
Ankrd16	52.8787	44.1698	306.848	1.37972	67.4515	227.024	276.507	111.448	217.907	196.593	299.543	254.293	65.8816	585.202	146.008	359.276	191.642	116.431	192.662	141.486	160.986	199.954	233.961	454.387	403.345	229.25	583.746	36.1529	348.018	234.741	210.988	221.498	65.2413	300.513	260.262	147.21	280.096	163.466	170.632	103.708
Ankrd17	976.933	541.956	311.632	1253.47	973.156	929.484	660.191	731.005	755.737	910.985	769.645	623.429	614.895	777.518	1104.28	720.064	881.112	890.075	821.596	474.301	1601.24	685.85	1342.77	939.628	649.834	1239.58	814.893	619.314	580.523	656.13	1265.93	824.817	508.499	519.23	611.005	750.508	285.862	610.684	532.372	761.215
Ankrd23	0	110.775	106.611	0	43.7663	12.0641	50.7352	145.602	49.784	38.6994	68.2234	136.17	24.1566	64.3805	126.797	57.4841	85.9084	22.1316	73.1999	127.016	68.9942	186.988	38.2349	63.5768	0.974264	70.0001	3.91776	2.3578	57.7561	29.772	2.13119	10.5475	85.3894	109.358	8.13318	77.5481	170.529	0	37.5391	82.9662
Ankrd24	23.7954	21.0332	6.15063	355.277	8.23836	37.8374	29.1727	47.3356	69.3711	87.4607	79.4163	120.858	41.725	4.95235	73.0042	59.7532	50.6639	36.5652	19.3248	147.917	41.684	144.677	18.2071	2.80486	161.728	119.583	199.806	57.373	0	174.052	12.7872	113.913	6.71602	126.251	93.5316	102.521	291.629	200.477	40.9517	2.07415
Ankrd26	277.172	239.779	13.6681	403.567	325.415	42.7727	60.8822	119.837	110.994	89.0087	85.2792	474.134	264.625	51.1742	152.925	47.6513	138.775	40.4142	180.365	91.6445	122.177	29.3448	11.8346	102.845	215.312	46.6667	307.544	381.177	87.3747	0	74.5918	215.17	106.497	69.3492	127.081	105.15	80.7334	32.3848	167.22	8.29662
Ankrd27	116.774	645.019	542.622	318.025	288.857	148.608	225.137	128.825	247.288	387.768	135.914	117.576	157.018	141.142	198.264	214.809	125.558	159.732	160.454	99.6835	1109.66	199.954	93.7666	98.1701	189.982	250.834	0	107.673	114.031	85.8809	208.857	343.85	190.927	173.373	108.781	82.8056	119.453	115.66	535.785	209.49
Ankrd28	23.3547	19.631	7.51743	25.5248	66.9366	60.8689	51.3694	19.7731	31.8291	172.599	1.06599	67.8116	25.2546	15.6824	60.7087	5.29459	94.7195	11.5469	570.96	596.493	646.821	11.6014	9.10355	6.54467	36.0478	32.6667	48.9719	93.5259	151.055	188.938	42.6239	0	4.79716	117.36	24.3995	80.1769	0.823811	0	51.1896	66.3729
Ankrd29	360.897	2.10332	0.683403	0.689859	80.324	78.965	10.7812	3.59511	2.44839	486.839	2.66498	126.873	232.782	72.2217	84.5311	3.78185	103.531	4.81121	213.158	310.305	8.62428	4.09463	1.82071	1.86991	0.974264	2.91667	419.2	465.272	2.96185	6.87047	4.26239	0	7.67545	186.709	29.4828	43.3744	49.4286	13.8792	3.41264	0
Ankrd33b	0	0	28.0195	0	5.14897	0	8.24447	13.7812	0	42.5694	0	31.7183	0	0.412696	96.8266	251.115	11.0139	14.4336	12.8832	0	0	15.0136	0	0	0	1.16667	176.299	0	0	0	0	2.10951	15.3509	40.0091	29.4828	13.1438	25.5381	0	30.7138	0
Ankrd35	86.8091	0	0	0	0	29.0635	0	0	0	4.64393	0	61.796	0	0	0.768465	0	30.8389	0	1.7568	106.115	12.9364	0	0	0	0	0	0	0	0	0	0	0	0	16.0037	26.4328	1.31438	0	0	0	0
Ankrd37	0	0	0	0	9.78305	24.1282	23.465	40.1454	35.0936	23.9936	4.26396	73.8271	50.5092	75.1106	26.1278	3.78185	15.4195	1.92449	7.61279	33.7638	14.3738	60.7369	15.476	3.73981	0	35	0	65.2324	139.207	96.1866	0	31.6426	232.182	72.0165	37.616	26.2875	14.0048	41.6376	10.2379	39.4089
Ankrd39	100.029	49.0775	243.975	17.9363	341.892	86.6422	106.544	217.504	65.2905	291.794	330.457	269.606	75.7639	44.9838	255.13	68.0733	189.439	58.6968	279.917	46.6262	1366.95	80.5276	61.9041	349.673	224.081	208.834	523.02	56.5871	4.44278	274.819	0	251.031	190.927	72.9056	330.41	89.3775	320.462	243.657	344.677	192.896
Ankrd40	354.728	213.838	40.3208	434.611	396.986	172.736	138.253	125.23	221.171	206.655	156.701	336.87	141.646	307.458	271.268	28.7421	222.481	101.036	520.598	639.904	682.755	279.799	290.403	177.641	408.217	225.167	338.886	507.712	466.492	374.441	498.699	153.994	353.071	311.182	220.613	294.42	65.9049	155.755	146.744	273.788
Ankrd42	0	0	0	0	0	3.83858	0	0	2.44839	6.19191	0	0	16.4704	16.0951	8.45311	0	44.0556	3.84897	0	46.6262	64.6821	0	0	0	0	36.1667	15.671	5.50152	0	0	0	0	0	0	23.3829	57.8325	0	0	0	0
Ankrd44	889.683	1379.08	1675.7	1859.86	801.18	568.109	1058.46	1024.01	1528.61	713.618	916.219	874.988	930.029	951.676	1027.44	1428.03	748.945	1696.43	333.206	274.934	1336.76	1248.18	964.066	1726.86	1666.97	1568.59	378.063	531.29	544.981	479.788	569.029	1039.99	1520.7	683.712	595.755	439.001	413.553	789.572	1051.09	1078.56
Ankrd45	165.246	0	0	0	0	43.8694	0	0	0	226.005	0	127.967	0	221.205	13.8324	0	39.65	1.92449	16.9824	16.078	8.62428	0	0	0	0	0	278.161	68.3761	158.459	22.9016	0	0	0	46.2328	15.2497	65.7188	0	0	0	0
Ankrd46	329.61	121.993	221.423	259.387	444.871	389.341	216.893	252.856	194.239	266.252	160.432	190.31	192.155	283.935	195.959	524.921	330.417	37.5275	460.867	646.335	352.158	84.6223	389.632	265.527	233.823	176.75	568.075	376.461	584.966	319.477	291.974	118.132	90.1865	579.688	211.463	233.959	191.124	120.286	105.792	228.157
Ankrd49	281.138	478.155	43.7378	0	234.278	213.315	132.546	64.1127	137.926	108.358	149.239	195.779	251.448	403.204	113.733	70.3424	63.8806	35.603	170.409	307.09	61.8073	303.685	77.3802	26.1787	284.485	90.4168	225.271	61.3027	10.3665	21.7565	247.218	297.441	162.144	91.5765	37.616	135.381	139.224	117.202	68.2529	112.004
Ankrd50	299.646	3.50554	0	273.874	0.514897	117.899	97.031	127.027	55.4969	77.3989	25.0508	49.7649	9.88224	42.9203	44.571	68.8297	92.5167	180.902	68.5151	17.6858	20.1233	3.41219	41.8763	11.2194	26.3051	112.583	0	69.162	65.1608	229.016	0	0	156.387	28.4509	43.7158	10.515	0	158.84	81.9034	6.22246
Ankrd52	242.361	7.71218	207.754	131.073	66.4217	48.8048	46.2958	153.99	175.468	287.15	28.7817	50.3118	77.9599	181.999	63.7826	108.917	50.6639	154.921	39.2352	32.156	90.5549	32.757	72.8284	281.421	50.6617	45.5001	0	3.14373	199.925	16.0311	240.825	10.5475	138.158	149.367	65.0654	77.5481	226.548	6.16853	61.4276	257.195
Ankrd54	504.551	114.982	366.304	0	114.307	229.766	208.014	242.67	143.639	140.866	352.843	80.3895	230.586	387.934	222.086	74.1243	185.033	116.431	310.953	347.285	17.2486	180.164	110.153	99.1051	96.4522	252.584	282.078	632.675	133.283	168.327	0	29.5331	23.9858	415.206	352.777	212.929	78.262	188.14	17.0632	130.672
Ankrd55	0.881311	37.1587	140.098	3.44929	67.9664	12.6125	11.4154	9.58695	8.16131	16.2538	77.8173	33.9058	103.215	4.12696	69.1618	30.2548	22.0278	13.4714	0	0	2.87476	70.9735	197.547	53.2923	0	15.75	19.5888	0.785932	32.5804	33.2073	0	52.7377	91.146	0	1.01665	18.4013	31.3048	4.6264	27.3011	58.0763
Ankrd6	110.605	0	2.05021	0	110.188	118.448	1.90257	34.7527	4.08065	201.237	0	87.4988	26.3527	65.6186	79.1519	0.75637	110.139	2.88673	83.1551	49.8418	47.4335	0.682438	0	0	0	28	411.364	0	131.802	0	0	40.0806	0	83.5747	154.53	48.6319	42.0143	0	0	0
Ankrd66	48.4721	0	0	0	14.932	6.58042	0	0.599184	0	117.646	0	13.1248	107.607	7.84121	11.527	0	2.20278	0.962243	5.2704	0	1.43738	0	0	0	0	0	48.9719	0	0	0	0	0	0	18.6709	8.13318	0	0	0	0	0
Ankrd9	0	175.277	0	0	26.7747	30.7086	48.1984	10.7853	0	102.94	0	119.764	125.175	90.3803	45.3394	8.32007	66.0834	11.5469	144.057	141.486	33.0597	0	0	0	0	3.5	68.5607	129.679	0	49.2384	0	12.657	0	373.419	224.679	67.0331	72.4953	0	0	0
Anks1	120.299	103.764	294.547	246.969	97.3156	321.892	462.958	285.212	304.417	196.593	520.736	356.011	119.685	407.743	263.583	184.554	546.289	225.165	185.635	162.388	212.732	630.572	166.595	159.877	505.643	292.834	113.615	337.951	245.834	124.814	91.6413	122.351	169.819	344.968	449.358	257.618	92.2668	536.662	307.138	105.782
Anks1b	6.60983	0	0	0	79.2942	54.8368	0.63419	0	0	262.382	0	94.0612	6.58816	29.7141	4.61079	0	48.4611	1.92449	741.955	1065.97	819.306	9.55413	2.73106	0	2.92279	26.8334	0	28.2936	0	22.9016	0	0	0	39.1201	105.731	123.551	4.94286	0	0	20.7415
Anks3	112.808	289.557	13.6681	633.29	142.627	188.639	288.556	220.5	374.604	66.563	419.467	183.747	185.567	182.824	228.234	290.446	242.306	94.2998	213.744	233.131	306.162	233.394	132.912	281.421	274.743	263.667	1130.27	56.5871	28.1376	206.114	383.615	371.273	246.574	356.526	239.929	226.073	152.405	218.983	590.387	431.424
Anks6	2.20328	80.6274	0.683403	72.4351	12.8724	43.3211	53.9061	116.242	124.868	21.6717	143.376	43.7494	58.1954	58.1901	46.8764	150.518	46.2584	26.9428	34.5504	35.3716	21.5607	68.9262	50.9799	52.3574	132.5	196.584	0	135.18	0	132.829	0	14.7666	40.2961	48.011	210.446	59.1469	0	21.5898	92.1414	99.5594
Ankub1	217.684	18.2288	0.683403	0.689859	22.6555	3.83858	1.26838	1.19837	4.08065	61.1451	1.06599	27.3434	2.19605	28.8887	19.2116	5.29459	17.6222	7.69794	444.47	601.317	218.482	0.682438	13.6553	7.47963	3.89706	52.5001	0	2.3578	0	5.72539	0	6.32852	7.67545	35.5637	38.6326	11.8294	28.8334	4.6264	0	12.4449
Ankzf1	129.993	60.9964	284.979	785.059	200.81	203.993	334.218	281.617	226.884	282.506	369.366	66.7178	389.8	179.11	328.903	116.481	281.956	65.4325	304.512	265.287	125.052	188.353	111.063	251.502	402.371	127.167	438.789	111.602	456.125	448.871	196.07	196.184	249.452	337.855	280.595	170.869	93.9144	277.584	303.725	151.413
Anln	36.1337	2.80443	7.51743	2.06958	232.219	54.8368	22.1966	10.1861	6.52905	197.367	10.1269	158.045	61.4895	177.459	85.2996	3.78185	116.747	25.0183	1529.59	1889.16	928.547	113.967	6.37248	11.2194	14.614	42.5834	0	77.0213	462.049	21.7565	8.52478	101.256	5.75659	90.6874	174.863	193.213	42.0143	7.71066	0	6.22246
Ano1	0	0	0	0	0	39.4825	0	0	0	0	0	38.2807	18.6665	0	0	0	24.2306	0	77.8847	117.369	25.8728	0	0	0	0	0	0	0	0	36.6425	0	0	0	40.0091	4.06659	7.88625	0	0	0	0
Ano10	433.164	98.1551	128.48	27.5943	130.784	326.827	228.308	194.136	234.23	160.216	296.345	183.747	48.3132	60.2535	116.807	283.639	229.089	52.9234	271.133	530.574	334.909	306.414	95.5873	255.242	186.084	224.584	101.862	564.299	170.307	290.85	31.9679	253.141	428.866	187.598	267.378	189.27	164.762	29.3005	194.521	313.197
Ano3	116.333	0	0	0	0	2.19347	0	0	0	33.2815	0	22.4216	0	6.60313	0	0	8.81112	0	2.3424	1.6078	0	0	0	0	0	0	5.87663	0	0	8.01555	0	0	0	25.7837	8.13318	9.20063	0	0	0	0
Ano4	138.366	5.60886	0	2.06958	25.23	7.67715	2.53676	4.19429	8.16131	65.0151	5.32995	7.10928	10.9803	10.3174	18.4432	12.1019	8.81112	2.88673	440.371	747.626	583.576	74.3857	10.0139	2.80486	4.87132	67.0834	238.983	57.373	1.48093	17.1762	253.612	6.32852	2.87829	25.7837	3.04994	49.9463	0.823811	4.6264	13.6506	4.14831
Ano6	566.242	168.266	580.892	46.9104	166.827	247.862	473.105	391.867	531.301	345.973	566.574	447.884	591.837	484.092	307.386	257.166	464.786	646.627	129.417	207.406	162.424	709.735	365.963	412.314	255.257	648.084	205.682	279.006	454.645	715.674	605.259	719.342	465.324	262.282	275.511	218.186	496.758	627.648	303.725	456.314
Ano7	0.881311	1.40222	196.137	0	21.1108	19.7413	55.8087	3.59511	75.9002	23.2197	36.7767	31.1714	0	0	12.2954	18.9093	22.0278	8.66019	1.7568	0	1.43738	0.682438	12.745	5.60972	3.89706	4.66667	268.366	129.679	0	1.14508	0	2.10951	0	57.791	6.09989	7.88625	51.9001	69.3959	23.8885	2.07415
Ano8	0	4.90775	35.5369	0.689859	22.6555	7.67715	43.7591	11.9837	8.16131	44.1174	7.46193	3.2812	4.39211	141.142	16.9062	5.29459	11.0139	10.5847	45.6768	32.156	7.1869	27.2975	37.3246	22.4389	36.0478	55.4167	19.5888	20.4342	54.7943	74.4301	0	8.43803	52.7687	27.5619	53.8823	52.575	52.7239	177.345	17.0632	8.29662
Anp32a	47.5908	377.196	0	54.4988	94.2262	81.1585	98.2994	104.857	114.258	130.804	185.482	341.245	153.724	162.602	103.743	167.914	68.2862	93.3376	132.931	35.3716	201.233	60.7369	199.368	172.966	95.4779	204.167	178.258	13.3608	81.451	112.218	19.1807	348.069	158.306	80.9074	161.647	177.441	177.119	49.3482	88.7287	107.856
Anp32b	207.989	66.6052	109.344	85.5425	376.905	301.602	256.213	179.156	333.798	344.425	220.66	595.539	333.8	288.474	344.272	131.608	359.053	414.727	258.835	418.028	396.717	209.508	135.643	323.494	155.882	355.25	95.985	152.471	383.56	625.213	274.924	284.784	164.063	357.415	510.357	561.238	280.919	351.606	269.599	879.441
Anp32e	152.467	77.1218	44.4212	229.723	398.016	269.249	86.2498	285.811	141.191	339.007	225.457	308.433	238.272	191.491	189.042	73.3679	319.403	197.26	251.222	252.424	231.418	96.2237	326.817	60.772	124.706	134.167	137.121	173.691	302.109	209.549	424.108	99.1469	167.9	262.282	302.961	269.447	68.3763	118.744	146.744	109.93
Antxr1	135.281	10.5166	17.7685	0	31.4087	62.514	2.53676	2.39674	3.26452	133.126	7.46193	98.983	119.685	74.6979	73.0042	29.4984	61.6778	25.9806	162.797	287.796	77.6185	0	3.64142	28.9836	4.87132	24.5	479.925	279.006	115.512	550.783	0	8.43803	0.959431	36.4528	92.5149	82.8056	4.94286	12.3371	6.82529	18.6674
Antxr2	0.440655	1.40222	27.3361	9.65802	136.963	14.8059	1.90257	65.3111	24.4839	110.68	4.79696	17.4998	1.09803	2.47617	69.1618	0.75637	24.2306	16.3581	0.5856	0	0	1.36488	8.19319	26.1787	88.6581	7.00001	0	87.2385	48.8706	57.2539	0	158.213	117.051	149.367	56.9323	23.6588	74.9668	4.6264	0	60.1505
Anxa1	144.535	56.7897	109.344	333.892	31.9236	161.769	27.9043	59.3193	3.26452	31.7335	0	81.4832	0	173.332	5791.15	80.1752	211.467	49.0744	4.0992	0	232.855	0	21.8485	0	10.7169	3.5	129.286	252.284	236.948	17.1762	59.6734	61.1757	47.9716	64.0146	27.4495	6.57188	50.2525	10.7949	17.0632	78.8179
Anxa11	182.431	0.701108	28.7029	4.82901	20.5959	69.6427	21.5624	47.9348	10.6097	128.482	120.99	31.1714	24.1566	92.0311	29.9701	63.5351	63.8806	27.905	26.9376	20.9014	449.9	69.6086	33.6831	52.3574	37.9963	33.25	507.349	0.785932	219.177	49.2384	466.731	151.885	134.32	123.584	140.297	39.4313	46.1334	70.9381	102.379	91.2628
Anxa2	503.229	133.21	147.615	61.3974	448.99	278.023	146.498	64.1127	0.816131	482.969	72.4873	329.761	216.311	496.06	1758.25	563.496	389.892	106.809	165.139	0	510.27	0	44.6074	111.259	61.3787	5.25001	82.2729	164.26	485.744	234.741	57.5422	280.564	90.1865	95.1329	336.51	295.734	696.12	21.5898	139.918	385.793
Anxa3	2363.68	7362.33	5567	6439.14	3901.38	2176.47	3583.17	3059.44	3486.51	2230.64	3005.03	3030.19	3607.02	2387.86	4172	4810.51	1889.98	3400.57	325.593	537.005	2567.16	3913.78	3953.67	4107.25	3859.06	2189.25	1990.22	1708.62	4026.64	2253.51	4729.12	5007.97	3195.87	1571.03	2350.49	3408.18	6038.53	2083.42	5579.67	6261.87
Anxa4	55.5226	30.8487	291.813	479.452	333.653	407.437	292.361	150.395	204.849	134.674	354.975	343.98	228.39	194.38	212.096	400.12	178.425	192.449	159.869	25.7248	116.428	239.536	90.1251	320.689	165.625	56.0001	544.568	297.082	439.835	476.353	59.6734	358.616	830.867	113.804	200.28	198.471	317.167	143.418	290.075	514.39
Anxa5	1032.46	684.982	567.908	1628.07	1282.09	761.683	202.941	530.278	232.597	1166.4	305.406	1277.48	1116.69	1494.37	921.389	53.7023	826.042	171.279	989.078	1448.63	2206.38	372.611	35.5038	552.557	742.389	161.584	2045.07	2214.76	2157.71	979.042	398.533	1755.11	1584.02	841.97	786.885	1059.39	3046.45	623.021	1163.71	918.85
Anxa6	317.272	270.628	522.803	301.468	306.364	492.983	337.389	335.543	279.117	559.594	446.65	339.605	360.153	674.757	268.194	235.231	372.27	152.997	271.133	204.19	140.863	206.779	110.153	202.885	337.095	340.084	1275.23	584.733	460.568	294.285	80.9854	354.397	128.564	522.786	667.937	258.932	170.529	255.994	194.521	292.456
Anxa7	406.284	326.716	232.357	373.213	560.723	292.28	435.688	454.182	541.911	260.06	335.254	433.666	204.233	347.49	331.977	676.951	372.27	331.974	239.51	139.879	201.233	642.174	543.482	404.835	262.077	281.75	264.449	842.519	1153.64	998.508	637.227	548.472	900.906	478.332	378.193	302.306	383.896	666.201	385.629	603.579
Anxa8	0	0	0	0	0	0	0	0	0	92.1047	0	0	0	30.5395	440.33	235.231	0	0	0	0	0	0	0	0	0	0	0	261.715	93.2984	0	0	0	0	0	0	0	0	0	0	0
Anxa9	0	2.10332	0	0	8.75325	13.1608	0	30.5584	20.4033	0	46.3706	0	104.313	93.6819	5.37925	0	15.4195	0	54.4608	0	0	0	5.46213	8.41458	3.89706	2.91667	0	28.2936	0	193.518	0	0	0	27.5619	0	10.515	57.6667	0	0	0
Aoah	0	100.959	0	154.528	0	12.0641	19.6599	30.5584	44.0711	0.773989	2.66498	12.0311	1.09803	1.23809	1.53693	12.1019	37.4472	19.2449	3.5136	0	35.9345	92.8115	71.918	19.634	26.3051	1.16667	95.985	0.785932	39.985	41.2228	210.988	2.10951	0.959431	27.5619	17.283	1.31438	0	1.54213	0	0
Aoc2	0	26.6421	0	0	0	1.09674	0.63419	19.1739	0	25.5416	1.06599	4.92181	0	2.06348	3.84232	0	17.6222	4.81121	2.928	0	2.87476	53.9126	0	0.934953	0	1.75	0	0.785932	0	3.43524	0	0	268.641	0.889092	0	5.2575	1.64762	0	20.4759	2.07415
Aox1	433.605	6.30997	4.78382	5.51887	31.9236	198.509	1.90257	2.39674	0.816131	183.435	17.5888	164.06	171.292	51.5869	59.1718	12.1019	90.3139	4.81121	178.022	162.388	30.185	4.77706	5.46213	6.54467	12.6654	11.0833	331.05	400.039	170.307	89.3161	155.577	4.21901	11.5132	200.935	63.0321	136.695	6.59049	0	17.0632	2.07415
Ap1ar	54.2006	59.5941	0	219.375	53.5493	100.351	112.252	201.925	133.029	47.9873	71.4214	131.248	88.9402	83.3645	220.549	74.8807	123.356	109.696	76.1279	154.349	51.7457	67.5613	79.2009	110.325	58.4559	113.75	15.671	113.174	0	288.56	0	200.403	65.2413	80.9074	76.2486	110.408	360.829	166.55	129.68	103.708
Ap1b1	670.237	431.181	466.081	1046.52	313.572	440.34	1308.97	1022.21	883.87	587.457	1523.83	300.23	502.896	352.855	321.987	869.069	852.476	1055.58	408.748	228.307	1085.22	788.215	1028.7	1124.75	567.996	866.834	955.932	411.042	340.613	270.238	1713.48	662.385	888.433	602.804	464.608	557.295	102.153	1238.33	443.644	236.454
Ap1g1	591.36	207.528	209.805	298.709	468.557	357.536	358.317	287.609	370.523	428.016	550.584	323.199	236.076	280.22	261.278	533.241	359.053	721.682	320.323	183.289	281.726	462.693	1177.09	614.264	427.702	390.834	503.432	351.312	50.3515	354.974	130.003	179.308	390.488	224.051	272.462	368.025	484.401	316.137	436.818	462.536
Ap1g2	0	152.14	0	8.2783	109.158	46.6113	124.301	195.933	128.949	90.5567	198.274	44.8431	5.49014	28.476	64.5511	101.354	145.383	188.6	46.848	33.7638	63.2447	226.569	63.7248	77.6011	41.8934	211.167	0	88.8103	151.055	19.4663	321.81	217.279	74.8356	253.391	155.547	64.4044	97.2097	140.334	273.011	163.858
Ap1m1	609.427	414.355	973.849	731.94	85.9878	442.533	393.198	511.104	406.433	495.353	946.599	289.84	496.308	100.698	358.105	298.766	442.759	147.223	517.084	694.569	359.345	459.963	123.808	170.162	222.132	372.167	1473.08	221.633	244.353	129.394	379.353	139.227	324.288	474.775	554.073	399.57	558.544	419.46	371.978	389.941
Ap1s1	243.242	452.214	24.6025	164.876	75.6899	248.959	296.801	188.743	182.813	331.267	284.086	231.872	52.7053	110.602	324.292	61.266	178.425	78.9039	368.342	276.541	53.183	202.002	102.87	277.681	294.228	163.917	303.626	65.2324	442.797	182.067	703.294	128.68	105.537	262.282	386.326	155.096	472.044	249.825	354.915	445.943
Ap1s2	33.0492	142.325	451.046	247.659	414.492	246.217	378.611	644.723	359.098	212.847	288.35	262.496	751.051	398.251	275.879	416.76	709.295	397.406	206.131	241.17	629.572	430.618	619.041	49.5525	272.794	258.417	1073.47	848.807	536.095	170.617	172.627	324.864	370.34	385.866	172.83	442.944	399.548	268.331	276.424	82.9662
Ap1s3	8.37245	13.321	3.41701	0	0.514897	3.29021	6.3419	6.59103	3.26452	54.9532	4.79696	1.09373	5.49014	5.77774	9.99004	6.80733	6.60834	11.5469	18.1536	14.4702	0	10.2366	8.19319	2.80486	15.5882	33.25	1.95888	3.14373	2.96185	9.16063	8.52478	10.5475	44.1338	7.11274	9.14983	24.9731	2.47143	7.71066	0	16.5932
Ap2a1	75.3521	439.594	0	3.44929	115.337	228.669	75.4686	159.982	147.72	340.555	319.264	141.092	318.428	252.57	87.605	176.991	154.195	59.6591	740.783	601.317	619.51	185.623	99.2287	91.6254	154.908	110.833	376.105	43.2263	291.743	348.104	225.907	103.366	216.831	233.831	333.46	311.507	102.976	160.382	126.268	143.117
Ap2a2	877.345	553.875	235.091	548.438	440.237	389.341	470.569	346.329	360.73	561.916	687.031	598.82	205.331	538.98	514.872	392.556	572.723	628.345	471.408	373.009	500.208	622.383	415.122	559.102	541.691	373.917	705.196	309.657	242.872	185.503	694.769	405.025	351.152	569.019	322.277	323.336	336.115	507.361	303.725	288.307
Ap2b1	227.819	299.373	99.0934	14.487	307.394	325.731	435.688	298.394	448.872	397.83	416.269	189.216	79.058	350.379	341.967	193.631	229.089	123.167	464.966	377.833	188.297	236.806	209.382	408.575	206.544	241.5	178.258	157.972	359.865	333.218	183.283	495.734	667.764	275.619	253.145	366.711	368.243	539.746	416.342	66.3729
Ap2m1	1344.88	987.159	753.11	883.709	1410.82	1294.15	1620.99	1337.98	863.466	1089	1184.32	1103.58	1277.01	1938.02	847.617	614.173	1149.85	1445.29	1656.66	1657.64	1637.18	1259.1	635.428	1031.25	585.533	989.335	3776.72	2119.66	2027.39	1356.92	1967.09	702.466	647.616	1346.09	1207.78	960.808	1117.91	1784.25	747.369	995.594
Ap2s1	549.497	450.812	280.195	433.231	436.633	388.245	359.586	360.11	268.507	534.826	536.193	474.134	355.761	640.916	377.316	394.825	482.409	223.24	922.319	692.961	393.842	435.395	136.553	472.151	330.276	415.334	266.407	415.758	941.869	622.923	166.233	685.59	411.596	668.597	832.634	504.72	909.487	621.479	269.599	333.939
Ap3b1	513.364	502.694	506.402	141.421	287.313	324.634	535.89	571.023	497.84	812.688	338.452	567.648	767.521	143.205	288.174	577.11	378.878	397.406	262.349	324.775	208.42	452.456	569.882	574.061	585.533	515.084	252.695	422.831	571.638	387.036	413.452	535.815	259.046	479.221	343.627	502.091	579.963	700.128	334.439	875.293
Ap3b2	74.0301	0.701108	0	0	95.7709	28.5151	0	5.39266	3.26452	126.16	3.19797	73.8271	64.7836	47.46	10.7585	6.05096	101.328	0.962243	459.696	684.922	142.301	1.36488	6.37248	1.86991	2.92279	15.75	174.34	229.492	196.963	5.72539	0	10.5475	2.87829	152.035	173.847	61.7756	22.2429	0	0	0
Ap3d1	174.059	616.975	991.618	444.269	734.244	861.486	781.322	745.386	1178.49	622.287	990.305	946.627	1031.05	755.233	521.019	810.073	911.951	805.397	648.259	840.879	1285.02	979.98	909.445	988.246	995.698	1498.59	1120.48	863.739	670.86	703.078	1282.98	1261.49	1313.46	1334.53	1181.34	1002.87	713.42	757.187	525.547	1103.45
Ap3m1	126.027	235.572	362.887	311.816	191.027	450.759	397.637	189.941	411.33	557.272	206.802	193.044	934.421	600.472	315.839	124.045	526.464	147.223	776.505	1024.17	1233.27	470.882	99.2287	254.307	405.294	190.75	231.148	494.351	183.635	583.99	193.939	175.089	466.284	904.207	371.076	344.366	449.801	83.2751	197.933	369.199
Ap3m2	282.901	420.665	351.269	62.0873	120.486	123.383	160.45	257.05	52.2324	110.68	127.386	228.591	15.3724	215.84	71.4672	152.787	196.047	499.404	159.283	315.129	63.2447	401.273	159.312	57.9671	11.6912	238.584	203.723	47.9419	287.3	451.161	4.26239	139.227	259.046	157.369	224.679	162.983	80.7334	186.598	296.9	141.043
Ap3s1	655.695	258.008	59.456	308.367	290.402	104.738	134.448	112.048	222.804	264.704	195.609	238.981	121.881	242.665	265.12	43.8695	370.067	57.7346	194.419	159.172	80.4932	135.805	47.3385	114.064	99.375	63.5834	603.334	549.367	14.8093	215.275	620.177	153.994	591.01	219.606	264.328	414.028	214.191	168.092	208.171	188.748
Ap3s2	206.667	88.3396	23.2357	146.25	357.854	169.994	187.086	261.844	127.316	140.866	151.371	129.608	21.9605	152.697	156.767	76.3934	176.222	50.9989	114.192	385.872	123.615	232.029	469.743	350.608	26.3051	135.334	105.779	201.985	448.721	128.249	29.8367	251.031	391.448	73.7947	169.78	178.755	71.6715	61.6853	262.774	248.899
Ap4b1	355.609	9.1144	318.466	35.1828	68.4813	202.896	259.384	314.572	359.914	282.506	248.376	77.1083	82.352	335.521	283.564	197.413	151.992	347.37	343.747	519.319	662.632	182.893	216.664	149.593	214.338	226.334	80.314	31.4373	241.391	75.5752	151.315	27.4236	143.915	265.839	226.712	67.0331	2.47143	371.654	116.03	10.3708
Ap4e1	226.056	128.303	479.749	86.9222	28.3194	139.834	109.715	121.035	105.281	80.4948	17.0558	165.154	94.4303	137.015	60.7087	118.75	114.545	96.2243	39.2352	112.546	97.7418	112.602	103.78	184.186	309.816	205.334	11.7533	126.535	29.6185	127.104	38.3615	191.965	112.253	98.6892	103.698	194.528	59.3144	74.0223	37.5391	66.3729
Ap4m1	28.2019	86.2362	9.56764	8.2783	164.252	182.607	175.671	170.168	111.81	216.717	71.9543	188.122	230.586	172.919	125.26	147.492	222.481	75.0549	138.787	139.879	224.231	81.8925	126.539	45.8127	206.544	338.334	9.79439	84.8807	48.8706	49.2384	31.9679	6.32852	25.9046	216.938	240.945	374.597	18.1238	183.514	235.472	41.4831
Ap4s1	178.025	391.919	321.883	133.143	206.989	53.1917	185.183	85.0842	84.0615	135.448	76.2183	173.357	62.5875	68.5075	86.0681	64.2915	149.789	86.6019	68.5151	331.207	156.674	76.433	202.099	215.974	208.493	16.3334	801.181	264.073	463.53	201.534	19.1807	52.7377	62.363	130.697	75.2319	173.498	21.4191	152.671	112.617	76.7437
Ap5b1	0	4.90775	0	0	20.5959	68.546	209.283	113.845	101.2	31.7335	78.3503	0	12.0783	0	73.0042	48.4077	35.2445	39.452	11.712	40.195	4.31214	4.77706	60.9938	3.73981	1.94853	36.1667	0	0	401.331	2.29016	0	0	13.432	7.11274	31.5161	30.2306	0	86.3594	13.6506	136.894
Ap5m1	51.5567	59.5941	38.2706	1.37972	166.312	106.932	223.869	126.428	258.713	109.906	122.056	137.811	128.469	179.11	80.6888	74.8807	116.747	673.57	179.779	331.207	139.426	146.724	69.187	230.934	244.54	130.667	37.2187	328.52	56.2752	190.083	0	78.0518	101.7	85.3528	42.6992	107.779	81.5573	6.16853	163.807	58.0763
Ap5s1	110.164	29.4465	291.13	46.9104	352.705	232.508	176.939	95.2703	132.213	242.258	195.076	78.202	117.489	44.1584	293.554	145.979	244.508	148.185	303.926	300.658	37.3719	191.765	120.167	64.5118	225.055	56.0001	517.144	605.954	99.2221	168.327	6.39358	221.498	15.3509	79.1292	148.431	236.588	384.72	117.202	98.9666	78.8179
Ap5z1	35.6931	29.4465	126.43	297.329	126.15	167.801	187.086	185.747	325.636	188.853	489.29	55.7805	115.293	296.315	256.667	78.6625	154.195	153.959	262.349	110.938	81.9306	329.617	100.139	156.137	159.779	238	262.49	166.618	231.025	337.798	14.9184	390.259	165.982	265.839	138.264	159.039	217.486	286.837	259.361	151.413
Apaf1	47.1501	132.509	38.2706	48.98	63.8473	43.8694	96.3968	112.647	142.823	32.5075	112.995	223.122	34.0388	53.6504	56.8664	77.9061	88.1112	81.7906	33.9648	27.3326	60.3699	229.299	30.0417	123.414	83.7867	73.5001	15.671	25.1498	69.6036	105.347	0	149.775	152.55	107.58	81.3318	134.066	52.7239	198.935	44.3644	188.748
Apba1	25.9987	0	4.10042	11.0377	31.4087	32.3537	111.617	86.8818	84.8776	35.6035	86.8782	8.20301	12.0783	30.1268	39.1917	142.954	46.2584	25.0183	154.013	123.801	56.0578	16.3785	97.408	59.837	117.886	117.25	0	10.2171	51.8324	52.6736	49.0175	145.556	63.3225	40.0091	72.182	120.923	33.7762	214.356	68.2529	101.634
Apba2	45.8282	0.701108	1.36681	0	163.222	434.308	0.63419	1.19837	0.816131	457.427	45.8376	258.121	104.313	170.443	332.745	0.75637	158.6	6.7357	173.923	355.324	232.855	0	0.910355	0	0.974264	28.5834	68.5607	65.2324	0	35.4974	0	0	1.91886	351.191	235.862	103.836	294.924	43.1797	0	0
Apba3	13.6603	3.50554	4.10042	176.604	92.6815	52.095	117.325	97.0679	133.029	70.433	69.2894	39.3744	51.6073	40.4442	38.4232	12.8583	92.5167	17.3204	118.291	61.0964	37.3719	81.8925	45.5177	14.9593	20.4596	33.8334	142.998	80.951	0	59.5441	0	0	2.87829	234.72	56.9323	105.15	211.719	118.744	126.268	14.5191
Apbb1	423.911	0	80.6415	105.548	169.916	163.414	113.52	31.7568	8.97744	429.564	151.904	297.496	293.173	253.395	295.091	23.4475	204.858	40.4142	1673.06	1241.22	2075.58	4.77706	74.6491	3.73981	5.84559	162.75	483.843	491.208	112.55	419.099	117.216	251.031	156.387	384.977	662.854	151.153	76.6144	78.6487	122.855	60.1505
Apbb1ip	622.206	1894.39	974.532	1277.62	1035.97	845.035	1184.03	1557.28	1595.54	878.477	965.787	715.849	659.914	613.266	570.969	1438.62	872.301	1392.37	254.736	355.324	2077.01	1526.61	2402.43	1624.01	2244.71	2345	170.422	113.96	1528.32	1484.02	1278.72	2400.62	1951.48	513.006	693.354	1307.8	1189.58	1053.28	2027.11	2320.98
Apbb2	475.027	248.893	0	187.642	267.232	191.929	214.99	522.489	320.739	639.315	249.442	435.853	264.625	444.886	292.017	473.488	504.436	150.11	1110.3	1311.96	823.618	247.725	455.177	434.753	472.518	353.5	313.42	263.287	1673.45	1135.92	121.478	1510.41	1537.01	340.522	661.838	1062.02	752.139	454.929	1412.83	1124.19
Apc	500.144	371.587	228.257	596.038	405.739	565.367	225.137	369.697	324.82	803.4	248.909	551.789	729.09	274.855	518.714	294.228	310.592	376.237	613.708	979.15	862.428	307.779	1272.68	540.403	268.897	552.417	752.209	267.217	488.706	614.907	468.863	508.391	227.385	471.219	443.258	487.633	247.143	272.957	112.617	468.759
Apc2	379.845	0	0	1.37972	83.9283	306.538	1.26838	2.99592	22.8517	393.186	0.532995	311.168	43.9211	165.078	116.038	0.75637	123.356	2.88673	339.648	485.555	799.183	0	0	1.86991	12.6654	2.91667	342.804	330.091	14.8093	367.57	0	0	12.4726	240.055	349.727	230.016	35.4239	0	47.777	62.2246
Apcdd1	0	0	0	0	6.69366	50.4499	0	0	0	24.7676	0	0	1.09803	0	73.7726	0	61.6778	0.962243	2.3424	16.078	25.8728	0	0	0	0	0	119.492	0	0	0	0	0	0	20.4491	9.14983	30.2306	0	0	0	0
Apeh	179.787	448.709	229.623	582.93	332.109	397.018	670.973	573.42	609.65	286.376	810.686	211.091	167.998	591.805	272.805	127.07	310.592	83.7151	266.448	368.186	192.609	462.01	529.827	320.689	498.823	341.25	677.772	430.691	580.523	174.052	332.466	265.798	204.359	320.073	375.143	453.459	397.901	619.937	552.848	93.337
Apex1	830.636	1488.45	505.035	579.481	365.062	354.246	568.234	201.925	315.027	191.175	518.071	536.477	342.584	285.998	726.968	577.11	286.361	566.761	204.374	43.4106	357.907	256.597	665.469	428.209	199.724	380.917	0	216.131	592.371	274.819	961.168	263.688	200.521	96.911	306.011	126.18	579.963	269.873	232.06	346.384
Apex2	236.632	75.7196	168.117	307.677	2.57449	60.3205	106.544	1.19837	123.236	136.222	63.4264	63.9835	51.6073	89.5549	25.3593	54.4587	48.4611	27.905	66.1727	16.078	175.36	79.1628	26.4003	48.6176	37.9963	10.5	13.7121	25.1498	10.3665	67.5596	2.13119	248.922	23.9858	149.367	37.616	69.6619	93.9144	154.213	27.3011	31.1123
Aph1a	0	55.3875	0.683403	0.689859	141.082	224.283	372.269	412.838	399.904	679.562	209.467	120.311	174.586	137.428	229.771	170.183	433.948	85.6396	457.353	192.936	208.42	233.394	71.0077	77.6011	102.298	247.334	5.87663	242.853	416.14	539.332	42.6239	234.155	127.604	449.881	712.67	378.54	310.577	601.431	167.22	286.233
Aph1b	123.824	0	0	0	33.4683	177.671	12.0496	14.9796	8.97744	149.38	0.532995	137.811	250.35	98.2215	70.6988	18.1529	149.789	25.0183	108.922	260.463	34.4971	60.7369	30.0417	89.7555	137.371	21	601.375	246.783	2.96185	74.4301	0	0	0	154.702	225.696	49.9463	43.662	24.6741	68.2529	0
Aph1c	4.84721	42.7676	139.414	141.421	48.4003	100.9	36.1488	35.3519	115.074	71.207	33.5787	198.513	7.68619	90.3803	73.0042	129.339	39.65	34.6407	76.1279	19.2936	1.43738	79.8452	79.2009	76.6662	97.4264	66.5001	852.112	20.4342	127.36	389.327	0	0	20.1481	73.7947	182.997	38.1169	14.0048	26.2162	150.156	12.4449
Api5	458.722	225.757	242.608	306.297	503.055	507.789	542.232	434.409	442.343	329.719	412.005	308.98	581.954	191.078	295.859	932.604	614.575	344.483	356.045	710.647	293.225	425.159	338.652	551.623	322.481	410.667	779.633	370.174	68.1226	248.482	573.291	282.674	299.343	354.748	362.943	369.339	344.353	539.746	184.283	564.17
Apip	382.048	66.6052	0	13.7972	133.358	208.928	97.6652	27.5625	44.0711	10.8358	68.7564	471.4	538.033	267.014	107.585	140.685	52.8667	112.582	272.889	274.934	66.1194	138.535	24.5796	178.576	188.033	11.6667	497.555	326.162	294.704	101.912	49.0175	215.17	21.1075	171.595	110.815	98.5782	65.9049	33.9269	61.4276	89.1886
Aplf	5.72852	0	2.05021	0	13.9022	61.9656	32.9779	76.6956	43.2549	6.9659	52.2335	15.8592	12.0783	10.7301	157.535	6.80733	15.4195	29.8295	29.28	6.4312	25.8728	6.82438	17.2967	44.8778	11.6912	7.58334	5.87663	11.003	0	2.29016	0	16.8761	3.83772	72.0165	23.3829	43.3744	0	47.8061	6.82529	43.5572
Apln	149.823	0	2.05021	0	61.7877	160.123	0	0	0	672.596	0	270.152	175.684	217.078	166.757	0.75637	279.753	0	283.43	469.477	171.048	14.3312	0	0	0	24.5	103.821	61.3027	0	194.663	0	0	0	320.073	536.79	53.8894	70.0239	0	0	0
Aplp1	1399.08	0	126.43	0	1149.25	1202.57	20.2941	19.1739	22.0355	4639.29	36.7767	1348.57	921.245	2277.67	1091.99	4.53822	1940.65	16.3581	30588.2	26802	21279	251.819	192.995	5.60972	0	1419.25	3122.45	2307.5	1836.35	1315.7	507.224	449.325	40.2961	2604.15	2642.27	1427.41	986.101	141.876	163.807	97.4853
Aplp2	1381.9	1154.02	580.209	183.502	1675.48	1039.71	376.709	418.231	483.966	1749.99	555.381	1233.19	1304.46	2265.7	2002.62	409.953	1231.35	818.869	4239.74	5718.94	4013.16	685.167	291.314	1516.49	1584.15	530.251	2143.01	1883.88	2169.56	3325.31	240.825	2212.87	5954.23	1726.62	2009.91	2727.33	2616.42	945.327	2225.04	2217.27
Apmap	487.365	206.126	253.542	367.005	462.893	322.44	221.966	152.792	280.749	176.469	145.508	373.51	521.563	800.629	166.757	84.7135	178.425	275.201	310.953	189.72	342.096	142.629	65.5456	146.788	100.349	85.1668	664.06	107.673	299.147	262.223	0	282.674	210.115	337.855	142.331	235.273	20.5953	536.662	344.677	362.977
Apoa1	71.3862	0	0	0	27.2896	0	0	0	0	11.6098	0	10.9373	0	0	8.45311	0	0	0	3.5136	4.8234	0	0	0	0	0	0	31.342	12.5749	0	0	0	0	0	0.889092	2.0333	1.31438	42.0143	0	0	0
Apoa2	0	0	0	0	5.14897	6.03205	0.63419	3.59511	2.44839	19.3497	0	0	0	38.3807	0	6.80733	4.40556	3.84897	0	0	0	8.18925	5.46213	2.80486	10.7169	5.83334	142.998	37.7247	4.44278	3.43524	0	4.21901	11.5132	4.44546	3.04994	2.62875	0	0	3.41264	0
Apob	0	103.764	0	0	0	0	0	39.5462	0	3.86994	0	2.18747	0	0	0	0	0	0	0	0	0	0	3.64142	0	0	0	0	0	0	0	0	0	0	7.11274	0	0	0	0	0	0
Apobec1	453.875	989.964	901.408	160.047	284.223	659.687	740.734	703.443	638.214	242.258	714.214	337.964	467.76	696.217	737.726	475.757	469.192	752.474	54.4608	1.6078	120.74	393.766	375.977	613.329	777.463	403.667	113.615	374.104	595.333	501.544	718.212	407.135	273.438	468.552	463.591	344.366	812.277	448.76	300.313	586.986
Apobec2	86.3685	37.1587	0	0	0	5.48368	12.0496	5.99184	23.6678	38.6994	30.3807	48.6712	6.58816	0	6.91618	4.53822	17.6222	221.316	0.5856	0	0	17.7434	1.82071	40.203	24.3566	12.8333	66.6018	146.969	0	18.3213	0	0	27.8235	13.3364	40.6659	0	0	63.2274	0	0
Apobec3	526.143	716.532	1459.07	713.314	753.295	659.138	799.079	1133.66	1131.97	524.764	584.696	816.473	312.938	666.916	991.32	702.668	398.703	374.312	86.6687	464.654	527.518	397.861	1452.93	893.816	424.779	583.917	366.31	307.299	764.158	746.591	726.737	480.968	1433.39	818.854	965.815	1042.3	904.544	1502.04	1409.42	1275.6
Apobr	0	14.7233	178.368	206.958	91.6517	80.0617	110.983	118.039	93.0389	30.1856	87.9442	100.624	9.88224	34.6664	102.974	110.43	68.2862	108.733	62.6591	9.64679	11.499	47.7706	104.691	95.3653	89.6323	83.4168	0	43.2263	93.2984	74.4301	0	8.43803	97.862	48.9001	63.0321	72.2906	73.3191	75.5645	30.7138	97.4853
Apoc1	32.1678	245.388	0	0	27.8045	38.9341	0	10.1861	0	12.3838	0	18.0466	1.09803	24.7617	33.8125	6.05096	11.0139	0.962243	21.0816	1.6078	5.74952	0	0	0	0	0	172.381	48.7278	37.0232	29.772	78.8542	0	3.83772	0	6.09989	9.20063	0	0	0	0
Apoc2	0	2.10332	0	0	29.864	8.22552	0	22.1698	0	0	0	76.5614	51.6073	0	47.6448	12.8583	0	19.2449	0	0	2.87476	0	0	75.7312	3.89706	0	0	13.3608	0	50.3834	74.5918	73.8328	0	16.8928	8.13318	0	9.88573	33.9269	3.41264	0
Apoc4	40.5403	30.1476	38.954	47.6002	45.8259	25.2249	20.2941	22.1698	37.542	37.9254	26.1168	61.2491	39.529	22.6983	36.1179	41.6004	33.0417	40.4142	16.9824	43.4106	57.4952	37.5341	32.7728	97.2352	82.8125	73.5001	11.7533	23.578	77.0082	38.9327	55.411	126.57	228.345	17.7818	45.7491	57.8325	52.7239	32.3848	34.1264	56.0022
Apod	2468.11	145.83	559.707	166.946	1525.13	2360.72	34.2462	5.99184	13.8742	2373.05	103.401	841.629	913.559	900.502	846.08	4.53822	1277.61	31.754	27376.8	21679.6	17360.7	161.055	22.7589	7.47963	1.94853	701.751	1181.2	1160.04	2307.28	518.721	0	407.135	3.83772	646.37	1236.24	692.676	186.181	7.71066	81.9034	26.964
Apoe	56320.2	36733.1	38119.5	33458.8	50315.8	44659.1	6445.27	13430.1	10155.9	52857.2	7959.75	64005.4	52932.6	56961.5	64653.3	11023.3	49707.9	18714.7	53060.6	68273.6	68872	22042.1	14047.7	44956.3	51231.7	6886.26	88684.3	67975.3	90412.1	85862.6	32014.8	106796	119210	76617.5	110069	171626	202069	14779.8	182290	204327
Apold1	178.025	9.81551	0	2.06958	137.992	15.9027	12.0496	4.19429	45.7033	158.668	6.39594	52.4993	79.058	2.47617	162.915	0.75637	59.475	12.5092	137.03	93.2523	1.43738	2.72975	1.82071	1.86991	9.74264	13.4167	0	73.8776	0	143.135	14.9184	0	1.91886	10.6691	109.798	88.0631	0.823811	6.16853	85.3161	33.1865
Apoo	227.819	185.092	0	399.428	724.975	520.401	94.4943	61.1168	35.0936	356.809	83.6802	323.745	547.916	846.851	273.574	8.32007	207.061	347.37	209.645	191.328	43.1214	83.9398	215.754	114.064	31.1765	28.5834	2697.37	1251.99	633.837	499.254	8.52478	0	15.3509	542.346	292.794	155.096	159.819	4.6264	109.205	0
Apoo-ps	12.3384	0	15.7183	0	4.63408	18.6445	0	0	0.816131	10.0619	0	49.7649	0	57.7774	0	0	0	15.3959	0	51.4496	0	0	0	0	0	0	39.1776	0	0	26.3368	2.13119	0	7.67545	0	0	0	18.9476	0	6.82529	0
Apool	179.787	95.3506	294.547	186.952	190.512	72.3846	110.983	141.408	220.355	136.996	77.2843	83.1238	72.4698	271.966	104.511	234.475	99.1251	18.2826	142.301	163.995	51.7457	121.474	113.794	246.828	123.732	149.917	603.334	392.966	35.5422	159.166	0	128.68	62.363	84.4638	110.815	63.09	42.0143	72.4802	37.5391	8.29662
Apopt1	287.748	85.5351	51.9386	13.7972	64.3622	88.2873	111.617	104.258	177.917	285.602	82.6143	250.465	72.4698	153.935	123.723	130.096	191.642	142.412	93.1103	149.525	136.551	103.048	35.5038	61.7069	75.0184	163.334	186.093	263.287	79.97	245.047	0	94.9278	58.5253	110.247	165.714	165.611	56.8429	52.4325	167.22	182.526
App	1273.93	909.337	543.305	606.386	831.044	907.549	518.133	552.448	767.979	1924.91	452.513	1779.51	642.346	1235.61	1544.61	1055.89	1191.7	663.948	6896.02	7452.15	9141.73	381.483	1056.92	388.941	826.176	1114.75	1294.82	1086.94	935.946	1634.03	662.801	451.435	466.284	1069.58	1488.37	1320.95	457.215	945.327	750.781	976.927
Appbp2	256.902	424.17	618.48	1090.67	533.948	349.31	565.063	636.334	735.334	585.135	365.635	532.102	1040.93	412.283	566.359	1125.48	590.345	564.837	671.097	1022.56	1200.21	338.489	495.233	319.754	315.662	533.167	738.497	345.81	396.888	459.176	669.195	278.455	293.586	645.481	372.093	336.48	847.701	447.218	505.071	445.943
Appl1	434.046	907.233	47.1548	123.485	98.3454	118.448	200.404	276.823	251.368	415.632	127.919	644.21	261.33	165.491	246.677	92.2772	191.642	283.862	334.963	397.126	181.11	140.582	548.944	182.316	138.346	267.167	476.007	166.618	152.535	138.554	121.478	196.184	103.619	256.059	229.762	290.477	191.948	206.646	160.394	248.899
Appl2	849.584	304.281	817.35	431.851	1115.27	850.519	379.245	490.732	410.514	1483.74	233.452	450.619	830.109	760.185	1068.93	277.588	925.167	155.883	1680.09	1504.9	2363.05	694.721	789.278	486.176	569.945	743.751	1365.34	1810	866.342	980.187	1476.92	573.786	450.933	2325.87	1076.63	661.131	669.758	766.44	143.331	288.307
Aprt	645.12	228.561	912.343	746.427	309.968	161.769	195.33	300.191	276.668	173.373	335.787	210.544	261.33	311.998	105.28	173.965	277.55	70.2437	135.273	149.525	199.796	140.582	338.652	358.087	144.191	158.084	158.669	883.388	491.668	300.011	140.659	337.521	733.965	242.722	396.493	378.54	983.63	289.921	511.896	450.092
Aptx	468.857	49.0775	185.886	0	104.009	126.125	172.5	228.888	103.649	119.194	72.4873	283.277	117.489	63.1424	86.0681	195.9	17.6222	61.5835	215.501	453.399	97.7418	315.286	162.043	285.161	122.757	84.0001	95.985	350.526	137.726	72.1399	0	2.10951	25.9046	151.146	106.748	88.0631	116.981	138.792	156.982	8.29662
Aqp1	162.602	0	0	0	128.724	336.15	0	0.599184	0	68.885	6.92894	130.154	79.058	289.3	13.8324	0	57.2723	3.84897	0	16.078	0	0	0	0	0.974264	0	875.618	253.856	500.553	249.627	0	0	0	365.417	146.397	156.411	107.095	0	0	0
Aqp11	11.8977	153.543	8.20083	295.259	109.158	105.287	5.07352	1.19837	9.79357	98.2966	5.32995	127.967	87.8422	143.205	335.051	8.32007	50.6639	75.0549	75.5423	54.6652	10.0617	4.09463	9.10355	10.2845	12.6654	49.0001	376.105	253.856	1.48093	119.088	6.39358	0	6.71602	143.144	100.648	64.4044	5.76667	3.08426	10.2379	6.22246
Aqp4	2320.05	219.447	2.05021	1.37972	1901	1722.42	9.51284	85.0842	0.816131	3455.09	12.7919	2296.84	1878.72	1739.92	3367.41	311.625	1905.4	4.81121	2349.43	1619.05	2587.28	0	0	6.54467	22.4081	107.917	1310.49	1359.66	870.785	916.063	264.268	4.21901	4.79716	3509.25	2518.24	1716.57	443.21	6.16853	61.4276	6.22246
Aqp6	94.3003	0	0	0	0	3.83858	0	0	0	0	0	0	0	0	0	0	0	0	7.61279	28.9404	0	0	0	0	0	0	0	0	0	0	0	0	0	0.889092	0	0	0	0	0	0
Aqp7	11.457	10.5166	12.3013	43.4611	10.8128	16.451	7.61028	7.7894	10.6097	20.1237	2.66498	14.7654	16.4704	1.23809	19.2116	5.29459	11.0139	24.0561	12.8832	22.5092	25.8728	9.55413	15.476	11.2194	13.6397	30.9167	0	5.50152	7.40463	8.01555	8.52478	4.21901	14.3915	7.11274	7.11653	14.4581	3.29524	3.08426	3.41264	37.3348
Aqp9	0.881311	0	0	0	26.2598	48.2564	10.7812	0	0	54.1792	0	54.1399	35.1369	42.9203	56.0979	0	13.2167	5.77346	59.1456	101.291	18.6859	0	0	0	1.94853	0	33.3009	30.6514	94.7793	91.6063	0	0	0	76.4619	37.616	30.2306	0	0	0	0
Aqr	357.812	389.816	434.644	394.599	179.699	394.277	253.042	270.232	309.314	488.387	269.163	180.466	189.959	191.491	344.272	479.539	301.781	251.145	196.176	593.278	202.67	489.308	574.434	280.486	244.54	320.834	301.667	520.287	288.781	75.5752	89.5101	561.129	247.533	205.38	180.963	333.851	757.082	532.036	262.774	290.382
Araf	489.568	250.295	712.106	373.903	1004.05	830.229	612.627	372.693	416.227	682.658	496.752	778.739	658.816	701.995	671.638	449.284	614.575	344.483	1176.47	1328.04	975.981	413.557	210.292	472.151	251.36	530.251	1345.75	981.629	614.585	959.576	157.708	622.305	342.517	991.338	695.387	594.098	884.773	328.474	481.183	186.674
Arap1	200.498	283.949	295.23	235.932	540.127	389.89	721.074	617.759	652.905	389.316	734.467	351.089	209.723	195.205	275.879	280.613	398.703	411.84	403.478	485.555	150.925	659.917	762.877	412.314	309.816	675.501	125.368	681.403	710.845	523.301	976.087	723.561	354.03	456.104	502.224	436.373	349.296	632.274	269.599	545.503
Arap2	481.636	2.80443	2.05021	60.0177	233.248	130.512	13.318	2.99592	66.9227	236.067	18.1218	469.212	539.131	191.078	360.41	41.6004	231.292	50.9989	945.158	794.253	1374.13	58.0072	61.9041	76.6662	112.04	197.75	481.884	171.333	670.86	341.233	2.13119	267.907	82.5111	403.648	338.544	566.496	475.339	0	126.268	323.568
Arap3	194.329	166.163	418.243	801.616	528.8	352.601	816.836	977.869	608.834	220.587	746.193	191.404	666.502	179.11	447.247	530.216	590.345	624.496	138.201	91.6445	171.048	948.588	1627.71	626.419	1182.76	1094.92	103.821	451.125	336.17	699.643	620.177	299.55	1240.54	528.121	416.825	111.722	425.086	1037.85	375.391	786.105
Arc	57.2852	0	246.025	0	99.3752	0	0	0	13.0581	177.243	0	7.10928	0	203.872	12.2954	0	57.2723	0	275.817	525.75	104.929	0	0	0	32.1507	15.1667	70.5196	0	0	16.0311	0	0	0	11.5582	110.815	21.03	31.3048	0	0	0
Arcn1	294.358	302.177	355.369	163.496	857.304	688.75	778.785	590.197	841.431	856.032	650.254	498.196	499.602	852.216	685.471	494.666	682.862	679.343	590.87	381.048	1052.16	452.456	773.802	459.997	408.217	529.084	150.834	176.835	245.834	717.964	449.682	634.962	285.91	609.028	744.186	580.954	967.154	521.241	365.153	732.177
Arel1	124.705	289.557	2.73361	2.75943	242.517	230.863	320.9	137.213	250.552	442.722	205.203	277.262	166.9	55.3012	242.066	214.809	259.928	222.278	158.112	141.486	140.863	135.805	213.933	454.387	222.132	209.417	417.241	114.746	109.589	50.3834	2.13119	358.616	100.74	178.708	78.2819	107.779	80.7334	286.837	136.506	159.71
Arf1	1257.19	884.097	2077.54	1788.8	2181.1	1824.97	2547.54	2121.71	2008.5	1835.9	2475.76	1620.91	1782.1	2422.52	1888.89	1449.21	2000.12	1347.14	1440.57	1059.54	1605.55	1177.2	1491.16	1405.24	1096.05	1249.5	1322.24	1422.54	1393.55	1233.25	1749.71	1307.89	1504.39	1943.56	1973.31	1645.6	2813.31	2083.42	1832.59	2501.43
Arf2	713.862	497.786	584.309	506.356	423.76	327.924	427.444	584.804	410.514	327.397	526.066	187.029	373.329	339.236	395.759	453.822	652.023	380.086	180.365	162.388	268.79	412.192	268.555	507.68	374.118	414.167	589.622	524.217	414.659	332.073	901.495	569.567	800.166	406.315	362.943	327.279	161.467	615.311	310.551	354.68
Arf3	388.658	457.823	278.828	475.313	361.458	370.148	442.664	377.486	301.152	617.643	535.127	258.121	275.605	690.44	256.667	487.102	506.639	216.505	579.744	709.039	225.669	916.514	724.643	592.76	508.566	580.417	985.316	764.712	870.785	500.399	1121.01	1056.86	696.547	667.708	535.773	835.943	173.824	354.69	682.529	489.5
Arf4	672.881	785.942	837.852	541.539	1186.32	1102.77	1132.03	1442.84	1344.17	1267.02	1105.43	1170.84	855.363	1058.98	1293.33	1629.22	1539.74	1473.19	1009.57	546.652	554.828	507.734	974.99	748.898	746.286	639.917	1020.58	637.391	388.003	914.918	705.425	818.489	698.466	1365.65	1308.43	1532.56	1168.99	781.861	1446.96	1592.95
Arf5	435.368	340.037	325.983	638.119	249.21	469.403	443.933	453.583	384.398	428.79	770.711	240.622	263.527	511.742	295.859	320.701	372.27	382.01	561.59	647.943	429.776	385.577	590.82	623.614	617.684	307.417	1228.22	535.22	861.899	616.052	1295.77	913.417	1339.37	744.17	651.671	567.81	774.382	422.544	685.941	815.143
Arf6	549.497	240.48	505.718	1294.86	87.0176	461.726	276.507	369.697	148.536	318.109	672.107	457.181	476.544	350.791	178.284	347.174	286.361	616.798	180.95	209.014	28.7476	396.496	243.975	560.037	371.195	256.667	728.703	455.841	848.571	391.617	1655.94	546.362	82.5111	271.173	266.362	371.968	217.486	168.092	498.246	302.827
Arfgap1	51.9973	536.347	568.591	393.219	161.678	322.44	525.743	313.373	403.169	371.515	514.873	177.185	282.193	447.775	343.504	304.817	299.578	202.071	753.667	451.791	179.672	448.362	63.7248	379.591	75.0184	300.417	0	364.672	231.025	158.021	74.5918	128.68	170.779	295.179	318.211	350.938	192.772	175.803	361.74	632.617
Arfgap2	365.744	185.794	752.427	635.36	687.903	524.788	801.616	469.761	484.782	641.637	526.599	249.372	397.486	256.697	232.076	281.37	418.528	137.601	631.862	106.115	192.609	758.871	486.13	845.198	498.823	268.334	605.293	332.449	0	286.27	189.676	588.553	754.113	296.068	542.89	239.216	690.353	1159.68	743.956	566.244
Arfgap3	134.841	38.5609	300.697	468.414	73.1154	80.6101	121.764	192.338	101.2	92.8786	125.787	131.795	108.705	146.094	83.7627	76.3934	101.328	285.786	492.489	221.876	914.173	130.346	29.1314	69.1866	117.886	69.4168	3.91776	257	29.6185	160.311	10.656	33.7521	223.547	214.271	209.429	186.641	75.7906	138.792	54.6023	141.043
Arfgef1	265.275	117.085	307.531	271.114	170.946	204.541	147.766	262.443	359.914	251.546	174.822	112.108	274.507	284.347	192.885	239.769	352.445	586.006	472.579	348.892	488.709	217.698	326.817	287.031	356.581	410.084	466.213	360.743	210.292	439.71	242.956	497.844	207.237	213.382	341.594	235.273	372.362	80.1909	98.9666	298.678
Arfgef2	168.33	65.9041	83.3751	60.0177	202.355	89.9324	153.474	86.8818	108.545	242.258	181.751	175.544	61.4895	99.0469	132.176	54.4587	96.9223	299.258	186.806	96.4679	125.052	53.9126	792.009	79.471	116.912	99.1668	329.091	418.902	50.3515	87.026	70.3294	208.841	104.578	114.693	202.313	155.096	69.2001	320.763	37.5391	130.672
Arfgef3	0.881311	7.01108	0.683403	0	2.05959	57.0303	0.63419	2.99592	5.71292	65.0151	0.532995	18.5935	1.09803	7.42852	10.7585	2.26911	79.3001	0.962243	39.2352	98.0757	464.274	0.682438	0	6.54467	4.87132	1.75	33.3009	3.92966	10.3665	10.3057	2.13119	0	0	42.6764	100.648	13.1438	20.5953	0	3.41264	2.07415
Arfip1	95.6222	4.20665	13.6681	248.349	47.3705	74.5781	86.884	169.569	174.652	87.4607	97.0051	61.2491	233.88	130.824	152.925	313.894	259.928	214.58	99.5519	220.268	127.927	146.724	68.2766	70.1215	430.625	102.083	166.505	112.388	248.796	234.741	193.939	208.841	101.7	114.693	106.748	184.013	337.762	279.126	44.3644	257.195
Arfip2	204.464	226.458	1.36681	3.44929	334.683	241.83	167.426	141.408	110.994	251.546	186.548	232.419	99.9205	160.126	172.905	42.3567	193.845	17.3204	438.028	411.597	87.6801	314.604	213.933	147.723	130.551	70.5834	235.065	273.504	265.086	106.492	340.991	0	50.8499	305.848	393.443	186.641	124.395	283.752	191.108	68.4471
Arfrp1	428.758	193.506	301.381	192.471	343.436	252.249	502.278	418.83	507.633	395.508	601.219	300.23	304.154	675.583	349.652	86.2262	367.864	851.585	368.928	443.752	232.855	390.354	540.751	754.507	356.581	317.334	405.488	253.856	331.728	478.643	21.3119	362.835	483.553	598.359	390.393	386.426	349.296	572.131	354.915	429.35
Arg1	0	0	0	0	0	73.4813	5.07352	18.5747	0	0	6.92894	0	31.8428	0	79.9204	0	0	0	0	0	15.8112	0	0	0	0	6.41667	0	47.9419	0	0	0	0	9.59431	0	0	6.57188	12.3572	0	0	0
Arg2	0	107.269	0	158.667	3.60428	0.548368	0	0	0	0	0	50.3118	9.88224	0	24.5909	30.2548	22.0278	15.3959	0	0	10.0617	0	0	16.8292	0	14	0	0	0	0	0	0	2.87829	0	0	5.2575	0	13.8792	0	0
Arglu1	216.802	121.292	140.781	100.719	672.971	297.764	260.018	255.253	201.584	307.274	146.574	155.31	209.723	250.919	349.652	569.547	251.117	258.843	268.205	209.014	228.543	405.368	426.046	214.104	475.441	701.751	188.052	657.825	271.01	529.026	106.56	272.126	339.639	310.293	304.994	268.133	416.024	346.98	273.011	213.638
Arhgap1	410.691	367.38	386.123	77.2642	320.266	593.334	516.865	297.196	464.378	363.775	420.533	367.495	103.215	151.872	534.852	196.656	407.514	124.129	224.285	353.716	172.486	210.873	341.383	91.6254	282.537	227.5	327.133	220.847	87.3747	302.301	473.125	333.302	331.004	489.89	261.278	319.393	475.339	379.364	218.409	340.161
Arhgap10	0	4.20665	0	0	0	4.93531	0.63419	5.99184	3.26452	16.2538	0	7.65614	2.19605	10.3174	7.68465	4.53822	2.20278	2.88673	27.5232	0	5.74952	0	0	0	0	0	144.957	0	0	3.43524	4.26239	0	0	48.011	10.1665	2.62875	36.2477	0	58.0149	22.8157
Arhgap11a	68.3016	63.8008	216.639	0	185.878	108.029	27.9043	150.994	131.397	52.6312	151.371	19.6872	329.408	152.285	72.2357	254.14	169.614	358.917	86.0831	33.7638	48.8709	242.948	97.408	118.739	34.0993	144.084	113.615	0	382.079	50.3834	0	135.008	62.363	49.7892	105.731	56.5181	49.4286	13.8792	64.8402	116.153
Arhgap12	381.608	844.134	92.9428	106.928	234.793	504.499	783.224	808.899	987.518	462.845	648.655	334.136	824.618	586.853	627.067	667.119	775.378	740.927	186.221	281.365	396.717	848.27	618.131	789.101	886.581	837.084	233.106	676.687	411.698	406.503	338.86	626.524	422.15	371.641	348.71	356.196	514.882	331.558	648.402	406.534
Arhgap15	105.757	112.177	121.646	0	70.5409	81.7068	147.766	119.238	56.313	17.0278	25.5838	7.65614	61.4895	124.634	33.044	90.0081	189.439	129.903	50.3616	27.3326	66.1194	62.1018	30.9521	146.788	76.9669	61.2501	21.5477	135.18	0	52.6736	213.119	124.461	126.645	22.2273	133.181	101.207	47.781	47.8061	81.9034	18.6674
Arhgap17	501.907	520.923	1345.62	543.609	561.238	405.244	608.188	834.664	897.744	544.888	680.635	391.01	476.544	415.997	447.247	407.684	658.631	866.981	152.256	327.991	280.289	672.201	894.879	696.54	1135.99	663.834	213.518	339.523	524.248	886.291	728.868	677.152	1233.83	568.13	613.038	607.241	690.353	495.024	597.213	514.39
Arhgap18	102.673	134.613	0	133.833	357.339	145.318	34.2462	63.5136	51.4162	142.414	20.2538	146.014	189.959	130.824	118.344	37.0621	92.5167	157.808	83.7407	28.9404	71.869	30.7097	19.1175	37.3981	126.654	90.4168	0	135.966	71.0845	56.1088	0	0	45.0933	120.027	58.9656	90.6919	250.438	53.9746	44.3644	74.6696
Arhgap19	36.5744	174.576	166.75	222.134	199.78	27.4184	33.6121	122.234	48.9679	70.433	110.33	195.232	59.2935	80.4756	132.176	104.379	92.5167	109.696	24.0096	20.9014	482.959	11.6014	58.2627	80.406	163.676	210.584	221.353	95.8837	105.146	68.7047	0	168.761	28.7829	136.031	91.4983	122.237	71.6715	112.576	61.4276	95.4111
Arhgap20	27.3206	0.701108	1.36681	0	4.63408	10.9674	1.26838	0	0	82.8168	0	33.9058	0	0	4.61079	2.26911	2.20278	0.962243	26.9376	1.6078	5.74952	0	0.910355	0	0	3.5	0	0	281.376	219.855	0	0	0.959431	8.89092	14.2331	0	0	1.54213	0	2.07415
Arhgap21	44.5062	213.137	139.414	0	208.533	141.479	33.6121	26.9633	84.0615	431.112	59.6955	333.589	149.332	183.237	126.797	42.3567	281.956	14.4336	640.646	773.351	270.227	23.8853	37.3246	81.341	63.3272	114.333	491.678	208.272	299.147	265.658	426.239	208.841	54.6876	205.38	120.981	207.671	21.4191	46.264	109.205	62.2246
Arhgap22	505.872	689.89	301.381	952.695	541.672	666.816	850.448	707.637	705.953	377.706	1256.8	436.4	232.782	368.124	480.291	485.59	541.884	856.396	75.5423	152.741	1260.58	429.936	681.856	468.412	898.272	695.334	47.0131	172.905	176.23	387.036	464.6	259.469	628.427	401.87	295.844	337.794	483.577	1267.63	255.948	321.494
Arhgap23	65.6577	4.20665	0	0.689859	9.26815	63.0623	0	3.59511	0.816131	271.67	27.7157	122.498	115.293	16.9205	60.7087	23.4475	85.9084	7.69794	1698.82	2012.96	1959.15	111.92	7.28284	0.934953	4.87132	144.667	203.723	62.0886	233.986	166.036	0	31.6426	199.562	114.693	84.3817	84.12	42.0143	3.08426	0	22.8157
Arhgap24	110.164	182.288	28.7029	3.44929	200.81	66.9009	168.694	128.225	53.0485	126.934	132.716	369.135	136.155	78.4121	107.585	90.0081	169.614	243.447	55.632	17.6858	298.975	105.095	66.4559	556.297	158.805	124.25	15.671	50.2997	493.149	223.29	53.2798	343.85	509.458	71.1274	132.164	159.039	238.081	33.9269	238.885	282.085
Arhgap25	209.752	1318.78	1356.55	1303.14	251.785	404.147	528.914	503.914	741.047	207.429	843.198	605.929	891.598	503.901	804.583	1194.31	489.017	1121.98	16.3968	1.6078	639.634	665.377	399.646	674.101	615.735	605.501	23.5065	486.492	688.631	628.648	498.699	1118.04	1112.94	260.504	285.678	496.834	818.868	683.164	757.607	1010.11
Arhgap26	174.94	49.7786	1.36681	1.37972	95.256	63.0623	12.6838	23.9674	31.013	226.779	11.1929	39.3744	16.4704	49.1108	310.46	32.5239	163.006	178.015	55.632	81.9977	41.684	4.77706	3.64142	67.3166	9.74264	15.1667	33.3009	13.3608	4.44278	98.4767	0	126.57	95.9431	193.822	199.263	230.016	137.576	4.6264	187.695	72.5954
Arhgap27	584.309	422.768	1206.89	155.218	463.922	593.883	1515.71	1179.79	1016.08	513.928	1646.42	319.371	615.993	572.409	436.488	872.095	570.52	721.682	131.174	30.5482	609.449	1058.46	853.913	503.005	959.65	878.501	80.314	471.559	284.338	399.632	532.798	829.036	610.198	892.649	588.639	316.764	552.777	1179.73	863.399	728.028
Arhgap27os3	0	9.81551	0	15.8667	0	13.7092	22.1966	1.19837	110.994	0	4.26396	14.7654	0	70.9836	2.30539	25.7166	4.40556	2.88673	6.44159	0	2.87476	0	2.73106	42.0729	41.8934	96.8335	0	0	0	41.2228	0	0	44.1338	0	0	18.4013	1.64762	1.54213	10.2379	0
Arhgap29	17.6262	6.30997	0	0	13.3873	43.8694	48.1984	10.1861	49.784	51.8572	33.0457	55.2336	29.6467	47.46	101.437	0	35.2445	19.2449	9.36959	54.6652	5.74952	0.682438	5.46213	11.2194	41.8934	40.2501	0	91.9541	2.96185	9.16063	0	0	0	6.22365	26.4328	14.4581	13.181	80.1909	17.0632	0
Arhgap30	298.324	478.155	470.865	380.112	609.123	367.955	834.594	545.857	663.514	289.472	392.284	134.529	177.88	321.903	258.973	1040.77	308.389	329.087	110.093	41.8028	214.17	714.512	533.468	361.827	809.614	796.834	231.148	516.357	22.2139	262.223	679.851	731.999	471.081	297.846	362.943	398.256	572.548	814.246	610.863	406.534
Arhgap31	548.175	1052.36	652.65	700.896	393.896	496.821	521.304	614.164	538.646	364.549	621.472	393.744	651.13	288.061	517.177	687.541	440.556	679.343	491.318	384.264	1397.13	846.905	444.253	675.036	655.68	404.251	366.31	408.685	316.918	659.565	277.055	362.835	564.146	426.764	389.376	398.256	347.648	254.452	313.963	296.604
Arhgap32	57.7259	1.40222	2.73361	0	85.9878	138.737	76.1028	100.663	26.1162	93.6526	15.9899	96.7955	195.449	226.983	29.9701	5.29459	81.5028	22.1316	116.534	369.794	79.0559	6.82438	507.978	90.6905	24.3566	112	468.172	54.2293	26.6567	79.0104	0	270.017	52.7687	303.18	142.331	88.0631	104.624	3.08426	85.3161	0
Arhgap33	48.4721	0	0	0	18.5363	43.8694	0	2.99592	0.816131	54.9532	3.73097	44.8431	4.39211	10.3174	13.0639	4.53822	57.2723	0.962243	177.437	78.7821	33.0597	0	9.10355	0	35.0735	7.58334	131.245	0	0	74.4301	0	0	0	6.22365	119.964	22.3444	33.7762	0	0	0
Arhgap35	82.4026	290.259	0	232.482	243.032	200.703	53.2719	136.015	99.568	103.714	123.655	98.983	71.3718	120.92	53.7925	12.8583	136.572	25.0183	363.072	569.161	179.672	123.521	31.8624	49.5525	78.9154	193.084	180.217	583.948	186.597	287.415	575.422	259.469	25.9046	168.038	182.997	140.638	131.81	168.092	64.8402	103.708
Arhgap39	329.61	523.026	293.18	432.541	333.139	462.823	672.241	596.788	529.669	390.864	672.64	370.776	415.054	284.347	557.137	552.15	398.703	481.121	485.462	413.204	252.979	654.458	674.573	614.264	534.871	544.251	133.204	245.997	294.704	422.534	741.655	381.821	733.965	433.877	606.939	452.145	560.191	1002.39	327.614	613.95
Arhgap4	458.282	232.768	172.901	150.389	428.909	586.205	1516.98	1300.23	1255.21	362.227	1351.14	354.917	465.564	337.172	521.788	328.265	781.987	397.406	53.8752	8.03899	329.16	842.81	393.273	618.939	533.897	1188.25	195.888	9.43118	265.086	193.518	159.84	202.513	837.583	522.786	458.508	307.564	134.281	1414.14	730.306	576.615
Arhgap42	126.027	2.10332	0	0	76.7197	80.6101	24.7334	9.58695	8.16131	111.454	18.1218	103.905	25.2546	25.1744	45.3394	6.80733	134.37	24.0561	37.4784	36.9794	352.158	2.04731	10.0139	0	9.74264	43.7501	47.0131	165.832	16.2902	26.3368	0	33.7521	9.59431	125.362	78.2819	57.8325	50.2525	21.5898	13.6506	14.5191
Arhgap44	23.3547	0	0	0	131.814	61.4172	0	0	0	116.872	27.7157	41.0151	15.3724	125.047	10.7585	0	30.8389	0	47.4336	69.1354	0	0	0	0	0	0	113.615	3.92966	0	61.8342	0	0	0	36.4528	59.9822	10.515	0	0	0	0
Arhgap45	988.831	2591.29	3344.57	4646.2	1620.9	1922.03	4105.11	3076.21	3138.02	1222.13	3363.2	1601.77	1518.57	1554.21	1102.75	1909.08	1696.14	1805.17	428.073	186.505	715.815	2795.95	2946.82	2496.33	3030.94	3102.17	1612.16	1604.87	1865.97	1937.47	3166.95	3552.41	1940.93	1701.72	1681.54	1069.9	2358.57	4788.32	2105.6	2403.95
Arhgap5	1648.93	1170.85	1506.9	634.67	1526.16	1317.73	1278.53	1551.29	2444.31	1882.34	1213.63	2080.83	1700.84	1184.44	1595.33	2949.09	1418.59	2406.57	1136.65	1741.25	2193.44	1850.09	4802.12	2977.83	3201.43	2401	1821.76	1093.23	1294.33	1558.45	1314.95	1776.21	1595.53	1059.8	1069.51	1903.22	939.968	1350.91	1975.92	3206.64
Arhgap6	7.05049	1.40222	51.2552	1.37972	12.3575	20.838	8.24447	16.178	4.89679	20.8977	31.9797	6.56241	36.2349	3.30156	14.6008	5.29459	2.20278	1.92449	13.4688	6.4312	21.5607	0	0.910355	5.60972	0.974264	7.58334	0	8.64525	0	16.0311	12.7872	0	1.91886	0.889092	14.2331	9.20063	31.3048	30.8426	6.82529	10.3708
Arhgap9	412.013	382.805	345.802	1331.43	111.733	316.408	646.873	421.227	404.801	195.819	630.533	572.023	285.487	319.839	202.106	316.919	409.717	652.401	134.102	101.291	139.426	601.228	355.949	505.81	643.014	336.584	264.449	199.627	469.454	326.347	1265.93	907.088	275.357	327.186	426.992	270.761	808.158	1094.91	409.517	309.049
Arhgdia	1254.11	601.55	885.69	1822.61	1030.82	1548.59	2858.29	2464.45	2150.5	1501.54	2865.92	1083.34	1055.2	1868.69	1097.37	873.608	1696.14	854.472	1787.84	1032.21	1093.85	1863.74	2292.27	1787.63	1347.41	1411.67	681.689	403.183	1600.88	1288.21	1967.09	1185.54	2039.75	1434.99	2318.97	2000.48	3118.12	2647.84	2269.41	1792.07
Arhgdib	4115.72	3228.6	2488.27	5507.83	2534.32	2014.16	2662.96	2425.5	2427.17	892.409	2112.26	2603.09	1633.86	1868.27	2631.22	2139.77	2158.72	2665.41	346.675	184.897	2388.92	3304.36	4984.19	2470.15	1422.43	1092.58	1786.5	1495.63	2396.14	755.752	3761.56	2402.73	1494.79	932.658	1163.04	959.494	2732.58	2026.36	1699.5	1271.46
Arhgdig	190.804	0	0	0	30.3789	41.1276	0	0	0	13.1578	0	18.0466	0	42.0949	3.07386	0	8.81112	93.3376	1.7568	83.6055	11.499	0.682438	0	0	0	0	0	125.749	0	1.14508	0	0	0	15.1146	13.2164	1.31438	0	0	0	0
Arhgef1	528.346	198.413	584.309	782.989	270.836	500.112	906.891	768.155	767.163	358.357	915.686	382.807	539.131	731.296	411.897	286.664	753.35	843.887	295.142	295.835	452.774	608.052	1284.51	565.647	677.114	957.835	499.514	343.452	232.505	563.379	837.559	609.648	796.328	617.03	651.671	488.948	809.806	1178.19	617.688	626.395
Arhgef10	154.229	2.10332	0	25.5248	7.20856	65.8042	2.53676	1.79755	0	188.079	0	20.2341	26.3527	194.38	116.038	0	37.4472	5.77346	1283.63	1456.67	1720.54	29.3448	5.46213	0.934953	1.94853	78.1668	78.3551	140.682	53.3134	45.8031	27.7055	0	0	114.693	126.064	141.953	102.976	30.8426	10.2379	0
Arhgef10l	108.401	44.8709	2.05021	238.001	141.082	43.8694	272.702	183.35	69.3711	151.702	212.665	63.9835	171.292	120.094	79.1519	58.9969	185.033	177.053	162.211	189.72	44.5588	183.576	93.7666	209.43	101.323	82.2501	129.286	83.3088	16.2902	84.7358	151.315	255.25	359.787	226.719	317.194	135.381	2.47143	129.539	51.1896	72.5954
Arhgef11	0	39.9631	99.7768	11.0377	145.716	51.5466	97.031	88.6793	83.2454	56.5012	26.6498	33.3589	2.19605	29.3014	9.99004	38.5749	70.4889	110.658	77.2991	0	47.4335	7.50681	61.9041	15.8942	56.5073	49.0001	78.3551	23.578	13.3283	95.0415	31.9679	0	53.7281	84.4638	54.899	74.9194	93.0906	101.781	78.4908	2.07415
Arhgef12	351.643	218.044	310.948	73.8149	238.397	327.376	62.1506	270.232	298.704	480.647	135.381	249.918	668.699	132.063	514.872	332.803	297.375	468.612	918.22	747.626	523.206	608.734	152.029	102.845	146.14	333.667	315.379	644.464	416.14	667.581	304.761	362.835	385.691	575.243	340.577	429.801	173	245.199	126.268	101.634
Arhgef15	22.0328	39.9631	51.2552	24.8349	41.7067	20.838	16.4889	15.5788	40.8065	18.5757	19.7208	59.0617	28.5487	30.5395	83.7627	54.4587	55.0695	41.3764	39.8208	51.4496	44.5588	21.1556	36.4142	28.9836	35.0735	38.5	7.83551	106.887	37.0232	34.3524	12.7872	10.5475	56.6064	19.56	43.7158	68.3475	37.8953	27.7584	17.0632	26.964
Arhgef17	80.1993	0	0	0	65.392	79.5134	0	0	0	84.3648	0	131.248	272.311	140.729	13.0639	0	94.7195	1.92449	37.4784	19.2936	11.499	0	0	0	0	12.8333	360.434	273.504	41.4659	85.8809	0	0	0	147.589	101.665	38.1169	113.686	0	0	0
Arhgef18	91.6563	23.1366	123.013	0	220.376	248.411	124.935	122.833	191.791	96.7486	188.147	319.917	138.351	36.7299	92.2158	132.365	178.425	625.458	205.545	302.266	110.678	204.049	512.53	405.77	57.4816	153.417	611.17	378.819	109.589	384.746	0	94.9278	88.2677	426.764	132.164	145.896	440.739	245.199	98.9666	143.117
Arhgef19	150.264	0	0	0	45.8259	171.639	0	0	6.52905	256.964	0	89.6862	166.9	86.6661	97.595	0	132.167	0	164.553	244.385	80.4932	40.9463	0	0	0	15.1667	21.5477	69.948	125.879	66.4145	0	0	17.2698	329.853	221.629	106.464	49.4286	0	0	20.7415
Arhgef2	537.6	1086.02	436.694	1465.26	496.361	477.629	1239.84	888.591	1041.38	438.852	965.787	340.698	610.503	609.551	424.961	764.69	515.45	631.231	1071.06	2152.84	454.212	417.652	841.168	915.319	1265.57	697.668	521.062	612.241	876.709	483.223	1585.61	913.417	901.865	528.121	523.573	599.355	1342.81	1074.87	703.004	1061.97
Arhgef25	291.273	0	0	0	70.5409	58.127	25.3676	64.1127	62.8421	146.284	67.6904	41.0151	46.1171	6.60313	38.4232	34.0367	61.6778	13.4714	89.0111	70.7431	54.6204	9.55413	69.187	9.34953	134.448	43.7501	867.783	135.966	0	250.772	0	0	0	112.915	128.098	85.4344	0	69.3959	40.9517	80.892
Arhgef26	116.774	2.80443	0	0	121.001	197.413	0.63419	11.9837	0.816131	579.718	0	173.357	507.289	124.634	309.691	0.75637	213.67	0.962243	354.873	715.47	619.51	0	0	0	1.94853	7.00001	186.093	497.495	56.2752	191.228	0	2.10951	0	373.419	336.51	265.504	0	12.3371	0	64.2988
Arhgef28	251.174	0	0	0	30.3789	35.0956	0	0.599184	0	222.909	0	54.6867	285.487	51.1742	143.703	3.02548	68.2862	0.962243	553.392	345.677	720.127	0	0	0	0	39.6667	35.2598	151.685	16.2902	229.016	0	0	0	124.473	55.9156	184.013	10.7095	0	0	0
Arhgef3	9.25376	65.9041	203.654	0	74.6601	78.4166	7.61028	102.461	45.7033	88.2347	88.4772	82.577	39.529	146.507	105.28	121.019	218.075	545.592	8.19839	11.2546	720.127	31.3921	462.46	32.7234	29.2279	15.1667	558.28	104.529	17.7711	24.0466	0	0	246.574	95.1329	83.3651	82.8056	38.7191	109.491	34.1264	12.4449
Arhgef39	287.307	25.2399	0	0	124.09	275.829	64.0532	53.9266	37.542	89.7827	3.19797	44.2963	239.37	165.904	271.268	9.83281	163.006	8.66019	196.761	35.3716	33.0597	0	0	0	0	0	0	157.186	253.238	66.4145	0	0	0	338.744	169.78	337.794	412.729	57.0589	85.3161	0
Arhgef4	160.839	3.50554	1.36681	4.13915	9.26815	110.222	192.794	105.456	59.5776	336.685	41.0406	340.698	161.41	120.92	257.436	92.2772	160.803	25.0183	234.825	299.051	485.834	191.765	48.2488	187.926	195.827	54.8334	52.8897	7.85932	427.988	188.938	4.26239	92.8183	16.3103	363.639	284.661	241.845	200.186	33.9269	109.205	226.083
Arhgef40	569.768	543.358	1009.39	834.729	692.537	598.27	836.496	887.991	844.695	504.641	1051.6	365.854	811.442	548.472	689.313	965.885	563.911	646.627	326.179	382.656	273.102	1158.1	885.775	736.743	884.632	1093.75	331.05	157.186	436.873	870.26	349.516	841.693	541.119	733.501	673.021	736.05	736.487	707.839	354.915	609.801
Arhgef5	46.2688	1.40222	0	10.3479	14.932	6.58042	1.26838	1.79755	4.08065	102.167	13.8579	111.561	3.29408	33.0156	99.9004	1.51274	41.8528	7.69794	3.5136	0	4.31214	2.04731	11.8346	28.9836	5.84559	11.6667	123.409	301.012	0	207.259	253.612	14.7666	14.3915	25.7837	28.4661	59.1469	0.823811	0	0	2.07415
Arhgef6	243.242	1365.06	667.685	470.484	449.505	475.983	575.21	653.71	652.089	232.971	361.371	257.575	321.722	244.728	521.788	741.243	275.347	349.294	127.661	25.7248	510.27	644.904	415.122	911.58	519.283	666.751	240.942	348.954	447.24	310.316	279.186	335.412	304.14	328.964	245.012	245.788	345.177	434.881	389.041	452.166
Arhgef7	311.543	923.359	977.266	433.921	319.751	214.412	388.124	234.281	375.42	262.382	269.163	219.841	150.43	266.189	282.795	172.452	273.145	341.596	227.798	271.718	132.239	461.328	260.362	310.405	420.882	317.334	33.3009	58.159	269.529	353.829	257.874	502.063	962.309	448.992	429.025	477.118	458.039	317.679	409.517	638.84
Arhgef9	0	0.701108	0	0	105.039	19.7413	0	1.79755	2.44839	344.425	0	63.4366	36.2349	1.23809	30.7386	23.4475	125.558	8.66019	73.1999	20.9014	40.2466	0	3.64142	1.86991	53.5845	2.91667	92.0673	16.5046	0	52.6736	0	0	0	229.386	132.164	47.3175	13.181	0	10.2379	0
Arid1a	1378.81	1522.1	1672.97	2065.44	833.104	1447.14	1518.88	1521.93	1459.24	1013.93	1370.86	1364.98	1451.59	1036.69	1251.83	1428.78	1352.51	1388.52	1042.37	416.42	2653.4	2354.41	1903.55	1750.23	1684.5	2521.17	1077.38	735.632	1121.06	1309.97	447.551	1845.82	1477.52	1077.58	981.065	1188.2	1476.27	2468.95	771.257	964.482
Arid1b	138.806	159.151	243.975	588.449	165.282	127.221	188.989	245.666	235.046	135.448	329.391	182.654	182.273	71.3963	144.471	216.322	270.942	271.352	172.752	456.615	172.486	275.705	107.422	308.535	209.467	180.834	242.901	242.067	109.589	230.161	302.63	137.118	397.205	223.162	194.18	105.15	416.848	340.811	184.283	294.53
Arid2	370.591	222.251	38.2706	123.485	165.797	440.888	397.003	272.03	405.617	335.911	335.254	339.058	487.524	268.252	132.944	197.413	270.942	399.331	544.022	200.975	132.239	427.206	356.859	161.747	390.68	374.5	43.0953	161.116	340.613	196.953	581.816	116.023	320.45	360.082	211.463	279.962	88.9716	166.55	351.502	234.379
Arid3a	1.32197	278.34	32.8033	184.882	91.6517	63.0623	105.91	189.941	105.281	41.0214	61.2944	31.1714	66.9797	3.30156	16.1378	114.212	33.0417	63.508	27.5232	62.7042	58.9326	241.583	71.918	203.82	173.419	161.584	21.5477	22.792	1.48093	13.7409	0	196.184	48.931	64.9037	60.9989	109.093	37.0715	191.224	20.4759	120.301
Arid3b	176.703	889.706	54.6722	87.612	168.371	386.599	489.594	371.494	529.669	129.256	386.955	222.575	323.918	282.696	268.963	251.871	323.809	155.883	54.4608	62.7042	109.241	500.227	411.48	225.324	316.636	517.417	0	94.3118	106.627	90.4612	225.907	611.757	212.034	296.068	199.263	138.009	131.81	632.274	204.759	487.426
Arid4a	494.856	1700.19	489.316	851.285	454.139	457.339	330.413	397.259	572.108	393.186	312.868	603.195	263.527	463.87	432.646	828.982	480.206	1178.75	282.845	255.64	1801.04	380.8	425.136	423.534	515.386	750.751	299.708	467.63	59.2371	677.886	620.177	1058.97	571.821	339.633	356.843	466.603	578.315	314.595	552.848	441.795
Arid4b	1326.37	710.222	80.6415	391.15	460.318	519.305	223.869	456.579	504.369	834.36	308.071	720.224	781.795	255.459	660.111	686.784	475.8	790.001	763.622	1447.02	3758.75	276.387	1024.15	685.321	478.364	683.668	620.964	256.214	290.262	593.151	311.154	666.604	1040.98	489.001	391.409	612.499	217.486	359.317	819.034	555.873
Arid5a	458.722	427.676	1105.75	5.51887	269.291	216.605	316.461	327.754	225.252	304.952	312.868	48.6712	176.782	291.363	353.494	133.121	273.145	170.317	262.349	104.507	290.351	331.665	132.912	143.048	163.676	278.834	129.286	67.5902	337.651	507.27	545.586	373.383	448.054	354.748	396.493	249.731	662.344	127.997	81.9034	275.863
Arid5b	586.512	738.967	963.598	659.505	668.337	227.024	318.997	272.03	304.417	312.691	469.569	726.24	289.879	363.172	567.896	557.445	378.878	846.774	616.051	836.055	705.753	232.711	493.412	303.86	481.287	638.167	270.325	371.746	334.689	564.524	522.142	1122.26	422.15	205.38	430.042	392.998	169.705	373.196	392.454	682.397
Arih1	91.2157	124.797	118.912	103.479	221.921	144.769	198.501	224.095	219.539	233.745	263.833	84.2176	278.899	375.966	177.515	563.496	251.117	182.826	254.15	270.11	133.676	174.704	739.208	255.242	219.209	193.667	15.671	383.535	395.407	310.316	334.597	457.763	280.154	281.842	179.947	262.875	612.091	229.778	116.03	331.865
Arih2	105.317	191.402	116.178	137.972	99.8901	202.348	316.461	303.787	263.61	207.429	217.462	194.685	340.388	40.0315	147.545	134.634	209.264	639.892	320.909	93.2523	385.218	189.035	145.657	224.389	337.095	177.334	250.736	230.278	198.444	191.228	0	358.616	320.45	168.038	196.213	230.016	142.519	138.792	64.8402	194.971
Arl1	620.002	406.642	607.545	525.672	793.972	515.466	632.921	795.118	577.005	463.619	693.427	353.276	441.407	545.996	362.715	597.532	775.378	639.892	539.337	747.626	544.767	676.296	835.706	682.516	1107.74	298.667	1600.4	937.617	330.247	823.311	892.97	797.394	865.407	596.581	716.737	462.66	852.644	413.291	617.688	620.172
Arl10	22.9141	684.281	198.87	124.175	207.504	152.995	319.632	408.644	395.007	171.825	417.335	223.122	328.31	191.078	135.25	222.373	209.264	268.466	101.309	229.915	580.701	250.455	665.469	309.47	231.875	268.917	0	6.28746	19.252	123.668	364.434	601.21	141.036	297.846	265.345	382.483	338.586	148.045	416.342	172.155
Arl11	154.67	344.945	207.754	25.5248	455.684	163.962	516.23	320.564	317.475	65.789	493.021	219.841	254.742	369.362	140.629	357.007	182.831	319.465	9.36959	120.585	54.6204	157.643	410.57	320.689	173.419	275.917	154.751	0	293.223	211.839	421.976	550.581	609.239	378.753	211.463	306.249	687.882	225.151	597.213	435.572
Arl13b	131.315	71.513	38.954	0	214.712	112.964	54.5403	59.9184	54.6808	176.469	87.4112	160.232	38.431	60.6662	117.575	182.285	52.8667	122.205	172.752	78.7821	76.1811	32.757	69.187	8.41458	21.4338	51.9167	31.342	190.981	162.902	85.8809	21.3119	172.98	15.3509	71.1274	78.2819	64.4044	52.7239	202.019	129.68	78.8179
Arl14ep	55.9632	84.1329	0	82.783	242.002	168.897	131.911	125.829	62.8421	27.8636	81.0153	67.2647	232.782	93.2692	158.304	114.212	72.6917	34.6407	89.0111	75.5665	73.3063	10.2366	67.3663	79.471	102.298	73.5001	0	348.954	47.3897	93.8964	404.927	42.1901	354.03	63.1255	128.098	78.8625	264.443	0	40.9517	97.4853
Arl15	55.9632	60.2953	76.5411	0	51.4897	9.87063	102.105	152.792	128.133	61.9191	33.0457	66.7178	13.1763	14.857	78.3834	67.3169	41.8528	20.2071	12.2976	11.2546	8.62428	40.2638	54.6213	33.6583	38.9706	38.5	0	40.0825	0	65.2695	187.545	0	47.0121	48.9001	42.6992	43.3744	43.662	129.539	0	47.7056
Arl16	17.6262	131.107	38.954	132.453	219.861	98.7063	221.966	173.164	66.9227	163.312	82.6143	93.5143	37.3329	292.601	128.334	93.7899	79.3001	22.1316	234.825	258.856	84.8054	50.5004	70.0973	60.772	59.4301	88.6668	113.615	344.238	208.811	52.6736	40.4927	31.6426	40.2961	102.246	54.899	174.812	63.4334	271.415	102.379	122.375
Arl2	1108.25	89.0407	375.872	215.236	302.245	251.153	180.11	206.719	137.11	377.706	215.863	517.883	227.292	456.441	328.135	180.772	85.9084	297.333	1427.69	1495.25	3139.24	293.448	331.369	147.723	92.5551	135.334	889.331	999.706	510.92	648.114	249.35	185.637	328.125	395.646	447.325	268.133	490.167	245.199	119.443	170.081
Arl2bp	452.113	89.7418	26.6527	22.0755	167.342	254.991	48.1984	68.9062	47.3356	511.607	105	394.291	311.84	332.633	248.983	109.674	286.361	111.62	928.175	726.725	369.406	6.82438	553.496	28.0486	42.8676	99.1668	1288.94	323.804	519.805	222.145	411.32	40.0806	236.02	492.557	489.007	361.453	125.219	0	187.695	82.9662
Arl3	477.23	36.4576	24.6025	41.3915	343.951	160.672	24.7334	28.7609	39.9904	157.894	41.0406	279.449	193.253	234.824	225.16	12.1019	68.2862	45.2254	202.032	110.938	349.283	15.0136	49.1592	29.9185	68.1985	53.6667	771.798	823.657	398.369	203.824	76.723	84.3803	13.432	155.591	204.346	135.381	246.319	7.71066	27.3011	99.5594
Arl4a	256.461	26.6421	10.9344	273.184	379.994	225.928	61.5164	97.6671	118.339	505.415	77.8173	302.965	755.443	523.711	779.223	372.134	160.803	269.428	192.077	115.762	45.9961	168.562	397.825	97.2352	161.728	183.167	3620.01	1805.29	231.025	385.891	19.1807	101.256	341.558	137.809	143.347	182.698	34.6	106.407	75.0781	56.0022
Arl4c	1136.45	680.775	2152.04	1042.38	578.745	1048.48	1296.92	943.716	836.534	550.306	1650.15	323.745	912.461	568.694	700.84	2092.88	1178.49	1271.12	282.259	392.303	406.778	1189.49	1863.5	1144.38	1603.64	1550.5	235.065	476.275	500.553	1072.94	1270.19	1550.49	1833.47	545.903	643.538	939.778	654.106	1446.52	825.86	900.183
Arl4d	360.016	34.3543	25.9693	0	74.6601	27.4184	52.6377	40.1454	135.478	157.12	68.2234	217.653	46.1171	35.0791	83.7627	0	101.328	206.882	671.097	525.75	218.482	28.6624	47.3385	6.54467	9.74264	41.4167	0	93.5259	53.3134	6.87047	2.13119	0	0	160.926	212.479	76.2338	0	69.3959	17.0632	45.6314
Arl5a	290.392	210.332	442.162	411.846	52.0046	231.411	170.597	180.355	150.168	237.615	269.163	109.92	204.233	424.251	163.683	648.966	231.292	419.538	148.157	374.617	162.424	344.631	377.797	136.503	349.761	198.334	219.394	271.147	392.446	313.751	0	170.87	264.803	157.369	60.9989	176.126	374.834	229.778	334.439	168.007
Arl5b	129.112	153.543	287.029	226.963	15.9618	111.867	117.325	100.064	207.297	131.578	112.462	92.9675	248.154	98.6342	159.072	129.339	158.6	77.9417	167.481	168.819	274.539	128.298	70.0973	83.2109	170.496	66.5001	168.463	9.43118	275.452	204.969	0	90.7088	167.9	24.0055	144.364	122.237	158.995	15.4213	180.87	145.191
Arl5c	33.4898	194.207	145.565	36.5625	90.6219	75.6748	126.204	124.63	111.81	106.036	124.721	176.638	219.605	119.269	95.2897	170.94	125.558	93.3376	66.7583	14.4702	401.029	186.988	125.629	226.259	92.5551	158.667	92.0673	322.232	288.781	155.731	12.7872	278.455	620.752	79.1292	141.314	160.354	233.962	148.045	133.093	138.968
Arl6	13.6603	100.959	0	120.035	79.2942	92.1258	8.24447	15.5788	76.7163	163.312	13.3249	175.544	21.9605	381.743	38.4232	9.83281	189.439	13.4714	65.0015	27.3326	24.4354	0.682438	0	23.3738	79.8897	13.4167	299.708	378.819	256.2	99.6218	0	0	0	29.34	158.597	73.605	14.0048	0	0	62.2246
Arl6ip1	3067.4	1290.04	2013.99	1781.9	4438.41	5415.68	2594.47	2013.86	2339.85	2366.08	2341.45	3644.32	3302.87	6111.61	4957.37	2384.84	2044.18	2173.71	3055.07	2413.31	2079.89	1889.67	2565.38	1939.09	1973.86	1526	6011.8	6881.62	4099.21	5636.08	1768.89	2286.71	3036.6	5291.88	5208.29	4840.84	5124.1	2226.84	2651.62	3154.79
Arl6ip4	22.9141	198.413	166.067	0	78.2644	196.864	159.182	124.63	164.042	131.578	178.553	339.058	95.5284	371.013	139.861	100.597	160.803	51.9611	98.9663	138.271	587.888	155.596	67.3663	299.185	306.893	76.4168	750.25	181.55	386.522	177.487	323.941	312.207	42.215	189.377	203.33	176.126	163.115	92.5279	378.803	329.791
Arl6ip5	575.937	269.225	306.848	484.281	385.143	375.632	535.256	352.92	540.279	535.6	413.604	400.307	338.192	394.124	354.262	428.106	275.347	451.292	340.233	347.285	346.408	318.016	403.287	531.989	372.169	260.75	705.196	709.697	928.541	539.332	441.157	487.296	354.99	400.981	547.973	509.978	285.038	734.055	416.342	425.202
Arl6ip6	47.5908	71.513	22.5523	4.13915	46.8557	109.674	93.8601	89.8777	121.604	115.324	73.0203	86.9519	96.6264	63.1424	59.9403	127.07	154.195	153.959	77.2991	54.6652	681.318	53.2301	81.0216	63.5768	71.1213	82.8334	56.8075	311.229	81.451	203.824	8.52478	37.9711	36.4584	162.704	36.5993	81.4913	48.6048	60.1431	139.918	24.8899
Arl8a	297.002	159.853	89.5258	252.488	144.686	293.377	325.973	288.807	235.862	328.945	303.807	326.48	135.057	380.093	184.432	57.4841	288.564	106.809	1045.3	779.782	1901.65	363.739	155.671	484.306	247.463	366.917	117.533	278.22	450.202	409.938	566.898	367.054	443.257	382.31	509.34	403.513	292.453	337.727	262.774	298.678
Arl8b	396.59	692.694	929.428	941.657	1243.48	1160.9	1368.58	1917.39	1441.29	1220.58	1231.22	785.302	1138.65	713.551	1193.43	1136.82	1337.09	955.507	1321.7	1958.3	1628.55	1596.9	1297.26	1207.96	1293.82	792.751	748.291	926.614	396.888	1519.52	485.912	1333.21	1577.3	1126.48	903.8	1196.08	1166.52	1389.46	1347.99	1111.75
Armc1	314.628	469.041	84.0585	113.137	97.8305	389.89	272.702	207.318	199.136	191.175	140.178	172.263	238.272	436.632	194.422	325.239	297.375	197.26	585.014	323.168	518.894	339.854	141.105	114.999	162.702	205.334	399.611	190.196	102.184	120.233	387.877	75.9423	135.28	355.637	156.564	174.812	125.219	198.935	139.918	228.157
Armc10	180.669	91.8451	189.986	347.689	123.06	102.545	179.476	240.872	139.558	148.606	123.655	161.873	15.3724	163.015	134.481	138.416	123.356	159.732	187.392	286.188	403.904	126.251	229.409	126.219	75.9926	109.667	47.0131	310.443	442.797	73.285	17.0496	166.651	83.4705	268.506	55.9156	134.066	269.386	262.162	225.234	197.045
Armc2	0.440655	0.701108	1.36681	0	47.3705	55.3852	0.63419	9.58695	4.89679	157.12	0	56.3273	0	17.3332	21.517	2.26911	2.20278	2.88673	4.0992	1.6078	5.74952	1.36488	0	1.86991	0	20.4167	137.121	140.682	16.2902	30.9171	0	4.21901	16.3103	120.917	33.5494	17.0869	0	1.54213	13.6506	20.7415
Armc3	44.5062	30.8487	0	263.526	35.013	23.0315	27.9043	36.5503	19.5871	243.032	38.9086	16.9529	26.3527	101.523	84.5311	7.5637	156.397	35.603	0	0	0	103.048	17.2967	44.8778	9.74264	9.91668	142.998	109.245	288.781	12.5959	36.2303	65.3947	7.67545	27.5619	60.9989	15.7725	127.691	33.9269	0	26.964
Armc4	0	0	0	0	60.243	4.93531	0	0	0	45.6653	0	0	65.8816	16.9205	10.7585	0	2.20278	0	1.1712	0	41.684	0	30.0417	0	0	0	80.314	0	0	1.14508	0	0	0	3.55637	0	26.2875	0	0	0	0
Armc5	167.89	281.845	367.671	1.37972	131.299	340.537	504.815	514.1	450.504	253.094	479.163	65.0772	202.037	424.251	157.535	174.722	372.27	229.976	105.408	122.193	142.301	300.273	484.309	408.575	282.537	287.584	223.312	0	158.459	200.389	185.414	1042.1	503.701	518.341	326.344	323.336	195.243	636.901	447.056	362.977
Armc6	9.25376	25.2399	0	0	24.7151	47.1597	42.4907	60.5176	75.084	106.81	54.3655	4.92181	23.0586	42.9203	38.4232	24.9602	30.8389	5.77346	73.1999	278.149	37.3719	8.87169	13.6553	0	46.7647	1.75	60.7252	1.57186	0	35.4974	0	12.657	0	67.571	59.9822	51.2606	127.691	237.488	20.4759	45.6314
Armc7	169.212	133.21	192.72	191.781	142.627	156.833	152.206	131.821	152.616	90.5567	68.7564	117.03	37.3329	260.411	53.0241	90.0081	140.978	421.462	67.9295	136.663	0	113.967	403.287	269.267	232.849	142.334	23.5065	0	125.879	30.9171	991.005	426.121	295.505	74.6837	243.995	38.1169	17.3	239.03	68.2529	82.9662
Armc8	178.906	129.004	432.594	187.642	283.194	248.959	407.784	237.277	253.001	85.9127	354.975	149.842	234.978	112.253	170.599	441.72	251.117	380.086	275.817	413.204	1134.09	135.123	574.434	110.325	139.32	244.417	781.592	142.254	139.207	311.461	66.067	274.236	109.375	170.706	188.08	356.196	276.8	269.873	221.822	234.379
Armc9	0	18.9299	3.41701	0.689859	91.6517	54.2884	18.3915	105.456	12.242	71.9809	56.4975	20.2341	80.156	98.2215	102.974	2.26911	57.2723	113.545	18.1536	48.234	70.4316	38.2165	41.8763	29.9185	50.6617	68.8334	13.7121	109.245	205.849	25.1917	4.26239	0	234.101	155.591	39.6493	107.779	0	206.646	81.9034	0
Armcx1	0	0	0	0	204.929	19.1929	0	0	0	56.5012	0	133.436	2.19605	0	8.45311	0	61.6778	5.77346	51.5328	102.899	31.6223	0	14.5657	0	0	11.0833	0	48.7278	281.376	62.9793	0	0	0	0	42.6992	13.1438	0	0	0	0
Armcx2	685.219	164.76	335.551	121.415	196.691	193.026	169.329	112.647	161.594	35.6035	93.2742	46.4837	200.939	335.934	76.078	59.7532	118.95	192.449	114.778	265.287	1579.68	194.495	110.153	149.593	102.298	150.5	244.86	23.578	310.995	131.684	117.216	189.856	364.584	80.0183	67.0987	89.3775	58.4906	154.213	225.234	205.341
Armcx3	137.044	136.716	323.933	137.972	43.7663	131.06	133.18	81.4891	105.281	172.599	113.528	119.217	147.136	229.459	95.2897	183.042	178.425	377.199	155.184	184.897	77.6185	137.852	19.1175	259.917	47.739	140.584	135.163	66.0183	233.986	82.4456	121.478	213.06	94.9837	129.807	156.564	124.866	150.757	134.165	129.68	157.636
Armcx4	0	0	0	0	0	0	0	0	0	37.9254	0	34.9995	0	73.8725	21.517	0	52.8667	0	27.5232	43.4106	22.9981	0	0	0	1.94853	15.1667	148.875	44.0122	220.658	2.29016	0	0	0	8.00183	2.0333	0	0	0	0	0
Armcx5	0	149.336	94.993	0	281.134	16.9994	50.101	165.375	54.6808	133.126	98.0711	219.841	239.37	104.412	135.25	21.9347	94.7195	31.754	70.8575	181.681	35.9345	35.4868	102.87	0	57.4816	30.3334	0	3.14373	48.8706	80.1555	0	0	109.375	48.011	86.415	39.4313	10.7095	0	143.331	0
Armcx6	0	36.4576	0	0	1.54469	55.3852	20.2941	64.7119	9.79357	17.0278	0	8.74988	116.391	0	12.2954	21.1784	11.0139	45.2254	19.3248	8.03899	0	17.0609	3.64142	0	9.74264	72.9168	25.4654	0	0	101.912	0	0	155.428	18.6709	20.333	39.4313	22.2429	107.949	0	89.1886
Armt1	170.093	26.6421	169.484	260.767	118.426	188.639	79.9079	243.269	183.629	124.612	113.528	119.764	126.273	92.0311	49.1818	395.582	180.628	327.163	154.013	77.1743	120.74	131.028	86.4837	91.6254	138.346	186.667	84.2317	139.11	32.5804	97.3317	85.2478	97.0373	159.266	176.929	56.9323	223.444	39.5429	61.6853	78.4908	309.049
Arnt	188.16	145.129	157.183	131.763	158.588	199.606	269.531	194.735	317.475	265.478	246.244	72.7334	263.527	125.872	165.22	234.475	237.9	165.506	142.886	239.562	173.923	146.724	93.7666	124.349	294.228	289.334	123.409	345.81	32.5804	224.435	381.484	255.25	263.844	185.82	252.129	162.983	337.762	354.69	68.2529	147.265
Arnt2	239.717	0	30.7531	0	226.555	159.027	0	8.98777	0	288.698	0	116.483	41.725	117.206	203.643	3.02548	202.656	11.5469	1510.85	955.033	741.688	8.18925	1.82071	107.52	166.599	141.167	0	226.348	232.505	842.778	0	257.36	18.2292	593.024	360.91	157.725	137.576	84.8173	129.68	47.7056
Arntl	415.979	6.30997	1.36681	402.188	35.5279	160.672	98.9336	70.7038	53.0485	251.546	138.579	180.466	163.606	33.0156	163.683	218.591	193.845	45.2254	152.256	181.681	342.096	83.2574	158.402	42.0729	63.3272	42.5834	103.821	73.0917	96.2602	104.202	0	145.556	142.955	208.048	78.2819	44.6888	48.6048	111.034	44.3644	0
Arntl2	41.8623	49.0775	23.2357	41.3915	24.2002	29.0635	33.6121	24.5666	29.3807	34.0555	43.7056	25.1559	51.6073	11.9682	40.7286	50.6768	55.0695	47.1499	16.3968	33.7638	43.1214	17.0609	30.9521	54.2273	42.8676	71.7501	11.7533	11.789	29.6185	85.8809	19.1807	67.5042	69.079	37.3419	39.6493	40.7456	18.1238	29.3005	34.1264	47.7056
Arpc1a	384.252	479.558	519.386	413.225	404.194	613.076	621.506	548.853	481.517	918.725	506.345	833.426	511.681	697.455	983.635	304.061	530.87	228.052	2597.13	3477.67	3942.73	365.104	354.128	409.51	354.632	372.167	587.663	495.923	265.086	547.347	637.227	559.019	384.732	540.568	673.021	615.128	308.105	345.438	546.023	294.53
Arpc1b	4176.53	6598.82	7624.73	6207.35	3684.6	2446.27	3618.69	2956.38	2596.93	1497.67	5135.94	3360.5	3356.67	2688.3	3640.22	3116.25	1586	4819.87	1207.51	1106.17	2153.19	3339.17	2704.66	3587.42	3559.96	2223.09	2744.39	2510.27	2584.22	1863.04	4241.08	5123.99	4014.26	1975.56	2274.24	2615.61	4972.52	3113.56	3784.62	3820.59
Arpc2	1360.3	2989.52	2445.22	2493.15	2409.72	2106.83	2510.76	2641.21	2490.83	1749.21	2220.46	2127.31	2950.4	2639.19	2316.15	2471.06	1577.19	2675.04	798.172	802.292	941.483	2469.06	2589.96	2231.73	2342.13	1601.84	946.138	1792.71	1566.82	1577.92	2853.67	2932.22	2576.07	1633.26	2059.73	2740.47	3150.25	2200.62	3487.72	2831.22
Arpc3	517.77	596.643	1023.05	436.68	558.664	557.142	1001.39	969.481	833.27	534.052	921.016	260.309	556.7	750.28	672.407	342.636	784.189	857.358	336.134	279.757	477.21	483.848	434.239	548.818	457.904	589.751	254.654	363.101	1208.44	309.171	1093.3	862.789	826.07	653.483	903.8	876.688	881.477	1090.29	1313.87	1321.24
Arpc4	1259.39	2187.46	2305.8	2334.48	2185.74	1806.87	2413.73	1852.08	1798.75	1068.88	2298.81	1175.22	942.107	1536.05	1803.59	1374.32	1438.41	1722.41	699.206	1131.89	1379.88	1654.91	1015.96	1917.59	1290.9	1013.25	1079.34	1264.56	898.923	1068.36	1734.79	1109.6	1254.94	1247.4	2148.18	958.18	2190.51	1890.65	1791.64	1694.58
Arpc5	1285.39	2122.95	2096.68	2157.88	2316.52	907.549	887.231	1147.44	945.08	778.633	661.98	1182.87	1236.38	894.311	1239.53	1831.17	973.628	1994.73	881.913	1728.38	642.509	1835.76	590.82	1851.21	1121.38	789.834	883.454	1812.36	2446.49	675.596	1095.43	1221.4	1093.75	702.383	866.184	867.488	2404.7	897.521	1464.02	1115.9
Arpc5l	653.933	786.643	600.711	1552.87	468.042	456.242	482.618	330.151	478.253	362.227	340.584	419.994	573.17	803.105	499.502	873.608	392.095	557.139	414.604	504.849	283.164	550.045	710.987	530.119	539.742	386.167	689.525	980.057	1206.96	482.078	375.09	468.311	664.886	354.748	504.257	408.771	1038.83	323.848	348.09	576.615
Arpin	81.5213	0	0	0	46.8557	153.543	3.17095	0	1.63226	85.9127	0	147.107	5.49014	40.0315	52.2556	0	35.2445	0	121.805	120.585	89.1175	0	0	0	0	1.16667	0	69.162	5.92371	27.4819	0	0	0	60.4583	48.7991	95.9494	50.2525	0	0	0
Arpp19	889.243	443.1	574.742	439.44	529.314	580.722	251.773	307.382	256.265	396.282	220.127	613.585	624.777	546.409	297.396	382.723	317.2	488.819	411.091	948.601	975.981	565.741	827.513	330.039	220.184	172.667	901.084	1527.07	897.442	470.627	1025.1	305.879	425.987	330.742	505.274	394.313	183.71	155.755	354.915	472.907
Arpp21	133.519	6.30997	2.73361	0.689859	14.4171	73.4813	1.90257	4.79348	3.26452	525.538	2.13198	97.8893	98.8224	94.0946	8.45311	2.26911	88.1112	14.4336	69.6863	607.748	33.0597	10.2366	8.19319	5.60972	18.511	40.2501	1.95888	378.033	2.96185	136.264	0	2.10951	0.959431	192.044	104.715	86.7488	17.3	7.71066	10.2379	8.29662
Arrb1	352.084	217.343	797.531	10.3479	352.705	310.925	310.119	596.189	266.059	304.178	342.183	211.091	412.858	399.489	725.431	49.9204	444.961	452.254	377.712	442.145	278.852	284.576	276.748	377.721	436.47	806.751	285.996	102.957	316.918	287.415	415.583	263.688	1205.05	915.765	387.343	378.54	298.219	317.679	505.071	327.716
Arrb2	374.116	409.447	796.848	840.938	244.576	484.757	882.792	740.592	735.334	255.416	1216.3	247.184	317.33	434.568	293.554	712.501	444.961	723.607	73.1999	59.4886	743.125	775.249	1117.92	570.322	639.117	792.168	235.065	455.055	516.843	423.679	1666.59	466.201	681.196	390.311	625.238	470.546	490.991	1011.64	583.562	613.95
Arrdc1	885.277	743.875	836.485	1465.26	808.904	672.299	1168.18	1210.35	1090.35	236.841	1617.64	249.372	529.249	494.822	492.586	941.681	323.809	479.197	117.12	152.741	708.628	1128.07	224.858	588.086	961.599	641.667	225.271	620.886	904.846	1048.89	358.041	890.212	743.559	445.435	373.11	561.238	1686.34	1116.5	781.495	989.372
Arrdc2	136.163	12.6199	338.968	30.3538	28.3194	109.674	172.5	41.3437	160.778	42.5694	105	55.7805	31.8428	55.7139	121.417	23.4475	125.558	258.843	511.228	371.402	81.9306	60.7369	45.5177	86.9507	86.7095	126.583	434.871	202.77	195.482	212.985	85.2478	274.236	313.734	155.591	240.945	130.123	72.4953	58.601	119.443	74.6696
Arrdc3	406.284	490.074	362.887	872.671	499.45	360.826	387.49	565.63	369.707	357.583	586.828	547.961	510.583	165.491	529.472	850.917	462.584	998.808	768.307	995.227	684.193	285.941	300.417	82.2759	309.816	330.75	29.3832	222.419	47.3897	326.347	206.726	599.1	463.405	465.884	338.544	166.926	215.015	613.769	423.168	118.227
Arrdc4	435.808	108.672	94.3096	159.357	62.8175	76.7715	183.281	146.8	160.778	219.813	112.995	38.2807	48.3132	104.412	82.2258	232.206	171.817	233.825	45.0912	0	97.7418	128.298	235.782	124.349	290.331	106.167	0	25.9358	176.23	99.6218	14.9184	276.345	260.965	63.1255	128.098	134.066	364.124	218.983	214.997	174.229
Arsa	50.6754	75.0185	20.5021	86.9222	215.227	148.608	296.167	272.03	184.446	215.169	200.406	272.34	218.507	111.428	163.683	68.8297	248.914	101.998	165.139	215.445	84.8054	113.967	43.697	114.064	257.206	183.75	31.342	205.128	90.3365	123.668	174.758	261.579	49.8904	429.432	209.429	252.36	51.0763	334.643	160.394	360.903
Arsb	135.281	884.097	209.121	0	683.784	625.688	934.796	614.763	904.273	268.574	2028.05	247.184	738.972	274.855	874.513	1349.36	367.864	161.657	377.712	106.115	241.48	1778.43	481.578	160.812	536.82	480.667	191.97	11.003	48.8706	677.886	21.3119	778.408	1381.58	588.579	596.772	772.853	766.968	1295.39	730.306	925.073
Arsg	287.307	110.775	379.289	478.762	1039.58	517.659	135.082	443.996	296.256	160.216	279.289	334.683	426.035	601.71	183.663	322.214	187.236	223.24	1285.39	1945.44	2624.65	145.359	199.368	172.966	175.368	210	4636.66	2303.57	540.538	993.928	571.16	531.596	79.6328	363.639	328.377	302.306	260.324	434.881	191.108	346.384
Arsk	197.854	482.362	76.5411	0	660.613	207.831	303.143	316.369	250.552	147.832	266.498	126.326	122.979	127.523	167.525	923.528	209.264	607.175	280.502	122.193	378.031	62.7843	540.751	212.234	467.647	163.917	107.738	172.119	148.093	62.9793	151.315	151.885	56.6064	166.26	141.314	283.905	89.7954	311.511	392.454	448.017
Art3	0	0	1.36681	0.689859	29.3491	9.32226	2.53676	17.9755	4.89679	55.7272	0	60.7023	69.1757	68.9202	81.4573	3.78185	39.65	9.62243	29.8656	41.8028	20.1233	21.838	13.6553	0	0	19.8334	0	2.3578	13.3283	17.1762	0	0	15.3509	52.4564	88.4483	67.0331	34.6	134.165	34.1264	26.964
Arv1	27.3206	53.2842	6.15063	0	58.6983	33.4505	24.0992	34.7527	44.0711	74.3029	36.2437	78.7489	31.8428	59.4282	14.6008	53.7023	50.6639	49.0744	37.4784	0	8.62428	58.6896	43.697	113.129	68.1985	85.7501	13.7121	102.957	13.3283	14.886	123.609	101.256	2.87829	21.3382	32.5327	40.7456	1.64762	21.5898	47.777	10.3708
Arvcf	52.438	296.569	359.47	0	147.261	322.989	310.753	400.854	370.523	168.73	557.513	138.904	130.665	118.031	201.338	87.7389	167.411	327.163	70.2719	28.9404	149.487	462.693	381.439	161.747	707.316	225.167	356.516	3.14373	275.452	492.384	93.7725	90.7088	141.996	118.249	113.865	316.764	107.095	47.8061	98.9666	485.352
Arx	70.0642	0	0	0	0	101.448	0	0	0	40.2474	0	20.2341	16.4704	47.0473	38.4232	0	66.0834	0	65.5871	77.1743	15.8112	0	0	0	0	0	133.204	0	0	18.3213	0	0	0	192.044	37.616	22.3444	0	0	20.4759	0
Arxes1	138.806	0	6.83403	0	181.244	37.8374	0	0	0	164.086	0	146.014	247.056	124.221	245.14	0	90.3139	0	68.5151	250.817	34.4971	0	0	0	0	0	497.555	248.355	0	17.1762	0	0	0	124.473	218.579	38.1169	0.823811	0	0	0
Arxes2	1114.42	96.7528	179.735	0	232.734	465.564	0.63419	25.1657	13.8742	715.166	0	1154.98	543.523	554.25	750.79	111.186	654.225	0.962243	567.446	729.941	136.551	0.682438	0	0	2.92279	35	1243.89	312.801	102.184	475.208	0	0	0	801.961	651.671	320.708	155.7	57.0589	27.3011	0
As3mt	144.976	154.244	557.657	156.598	483.489	184.252	364.025	266.637	365.627	257.738	264.366	587.336	149.332	444.06	348.115	255.653	264.334	186.675	139.373	350.5	286.038	186.988	193.906	316.014	416.985	200.084	103.821	435.406	205.849	77.8653	635.096	204.622	251.371	238.277	215.529	203.728	468.748	242.115	116.03	188.748
Asah1	1183.16	3000.04	2229.94	1757.76	3065.7	1899	2677.55	3056.44	3149.45	1632.34	2634.06	1663.02	2258.64	1555.45	1845.08	2896.14	1883.38	2318.04	634.204	797.468	2141.7	2321.65	2559.01	2254.17	2253.47	1167.83	597.458	1637.1	1655.68	2300.46	3469.58	1852.15	2161.6	1471.45	1775.07	1548.33	1472.97	2300.86	2491.23	3196.27
Asah2	0	0	0	350.448	18.5363	18.0961	12.0496	20.9715	24.4839	51.0833	44.2386	2.18747	16.4704	13.619	40.7286	6.05096	44.0556	9.62243	83.7407	146.31	54.6204	34.8043	42.7867	70.1215	25.3309	26.8334	1.95888	0	42.9469	98.4767	0	0	530.565	20.4491	33.5494	59.1469	0	46.264	78.4908	22.8157
Asap1	500.585	847.639	638.982	520.843	898.496	686.008	702.048	712.43	827.557	381.576	658.249	651.319	480.936	831.581	529.472	437.938	660.834	1064.24	527.625	545.044	666.944	526.159	1048.73	804.06	1189.58	1188.83	926.549	391.394	869.304	960.721	1280.85	1539.94	1489.04	475.664	536.79	924.006	936.673	649.238	836.098	1198.86
Asap2	0.440655	8.41329	114.812	0	61.7877	112.964	25.3676	0.599184	1.63226	129.256	9.06092	102.811	82.352	165.078	39.9602	0	55.0695	3.84897	137.616	107.723	54.6204	27.2975	0	1.86991	0.974264	25.6667	1.95888	0.785932	0	123.668	36.2303	0	0	193.822	132.164	86.7488	24.7143	86.3594	0	2.07415
Asap3	0	383.506	261.743	349.758	208.533	107.48	403.345	259.447	281.565	122.29	278.756	154.763	128.469	57.3647	120.649	77.1498	72.6917	262.692	81.9839	4.8234	74.7437	113.285	113.794	312.274	474.467	388.5	131.245	142.254	88.8556	129.394	0	94.9278	243.696	197.378	242.979	149.839	508.291	285.294	180.87	70.5213
Asb1	0	1.40222	277.462	191.091	117.397	81.7068	78.6395	53.9266	66.9227	65.0151	98.6041	82.0301	13.1763	58.6028	29.9701	236.744	59.475	18.2826	250.051	59.4886	64.6821	90.0818	35.5038	18.6991	137.371	112.583	1.95888	329.306	0	296.575	2.13119	208.841	346.355	72.9056	43.7158	105.15	166.41	4.6264	58.0149	6.22246
Asb10	0	20.3321	0	458.066	101.435	21.3864	128.74	59.9184	66.1066	78.1729	84.2132	101.17	10.9803	0	33.8125	27.2293	15.4195	17.3204	3.5136	0	181.11	42.3111	124.719	140.243	85.7353	82.2501	0	0	88.8556	581.7	0	428.23	221.629	11.5582	103.698	424.543	448.153	18.5056	467.532	344.31
Asb13	243.682	51.882	349.902	13.1073	71.0558	155.737	223.235	139.61	212.194	229.875	299.01	67.2647	334.898	58.6028	135.25	77.1498	92.5167	47.1499	172.752	368.186	711.503	189.718	278.569	434.753	133.474	244.417	221.353	264.073	66.6417	80.1555	208.857	172.98	96.9025	135.142	125.048	102.521	303.162	174.261	354.915	234.379
Asb2	170.534	293.764	241.241	422.883	535.493	280.764	586.625	658.504	413.778	166.408	446.65	290.933	118.587	340.474	130.639	90.7644	118.95	392.595	223.699	16.078	70.4316	676.978	301.328	291.705	335.147	359.917	215.477	301.798	10.3665	143.135	803.46	248.922	279.194	214.271	73.1986	80.1769	276.8	286.837	262.774	439.721
Asb3	6.60983	288.155	373.138	469.794	45.311	244.024	171.865	259.447	137.926	299.534	229.188	164.607	262.428	423.426	236.687	30.2548	154.195	81.7906	115.363	237.954	107.803	103.731	182.071	24.3088	52.6103	78.1668	25.4654	504.568	336.17	84.7358	61.8046	168.761	46.0527	137.809	222.646	103.836	37.0715	57.0589	170.632	290.382
Asb5	0	13.321	0	0	7.72346	3.83858	0	2.39674	4.89679	25.5416	8.52792	39.9213	0	3.30156	6.14772	9.83281	0	0	2.3424	0	1.43738	16.3785	0.910355	13.0893	0	22.1667	3.91776	0	28.1376	9.16063	0	44.2997	0.959431	6.22365	2.0333	1.31438	0.823811	3.08426	0	4.14831
Asb6	48.9128	5.60886	202.971	160.047	258.478	145.318	291.093	151.594	295.439	224.457	235.584	192.497	64.7836	112.253	103.743	60.5096	52.8667	55.8101	144.057	120.585	165.299	69.6086	91.0355	53.2923	33.125	194.25	0	109.245	62.1989	174.052	55.411	109.694	127.604	409.871	232.812	124.866	298.219	245.199	204.759	429.35
Asb7	40.981	135.314	0	0.689859	139.537	105.287	90.0549	99.4646	91.4067	105.262	29.3147	108.827	86.7441	99.4596	36.1179	50.6768	92.5167	73.1305	114.778	205.798	738.813	17.0609	56.442	11.2194	62.3529	161	39.1776	24.3639	139.207	147.715	0	109.694	56.6064	51.5673	27.4495	31.545	317.991	226.693	54.6023	205.341
Asb8	43.1842	172.472	408.675	584.31	34.4981	280.764	213.088	279.819	224.436	421.824	154.036	182.107	442.505	405.267	130.639	117.237	198.25	135.676	199.689	220.268	71.869	120.791	84.663	199.145	27.2794	51.9167	552.404	170.547	88.8556	130.539	0	90.7088	155.428	362.75	266.362	201.099	35.4239	157.297	88.7287	43.5572
Ascc1	135.281	146.531	266.527	0	127.18	310.925	169.329	212.71	256.265	370.741	364.036	243.356	269.017	304.982	93.7527	60.5096	226.886	217.467	108.922	14.4702	188.297	226.569	397.825	110.325	265	141.75	82.2729	258.572	29.6185	91.6063	53.2798	2.10951	178.454	103.135	259.245	172.183	119.453	75.5645	235.472	294.53
Ascc2	152.467	274.133	315.732	224.204	145.716	307.634	192.794	213.31	196.688	104.488	89.5432	179.919	115.293	7.42852	75.3096	133.878	165.208	139.525	115.949	110.938	89.1175	638.762	139.284	90.6905	406.268	109.083	127.327	128.893	413.179	160.311	999.53	35.8616	83.4705	233.831	136.231	134.066	102.976	505.819	313.963	33.1865
Ascc3	184.635	148.635	205.704	242.14	330.564	149.704	131.911	113.845	220.355	321.979	173.756	267.965	143.842	256.284	162.915	326.752	156.397	625.458	254.15	147.917	119.302	111.92	519.813	207.56	285.459	274.167	221.353	223.991	53.3134	159.166	191.807	240.484	200.521	93.3547	241.962	316.764	39.5429	177.345	95.554	219.86
Ascl1	0	0	0	0	0	20.2896	0	0	0	31.7335	0	0	3.29408	0	7.68465	0	6.60834	0	26.9376	17.6858	15.8112	0	0	0	0	0	92.0673	0	0	0	0	0	0	142.255	21.3496	18.4013	84.0287	0	3.41264	0
Ascl2	0	0	183.152	222.824	0	0	17.7573	9.58695	29.3807	0	9.06092	0	5.49014	17.3332	43.8025	0	26.4334	31.754	0	12.8624	12.9364	8.18925	4.55177	0	0	4.08334	0	0	0	6.87047	0	50.6282	0	0	0	1.31438	75.7906	38.5533	68.2529	0
Asf1a	129.553	70.1108	105.244	602.247	283.708	192.477	123.033	73.6997	134.662	103.714	68.7564	188.122	167.998	163.84	149.082	247.333	116.747	18.2826	252.979	268.502	158.112	167.197	48.2488	112.194	23.3823	107.917	287.955	73.0917	204.368	53.8187	703.294	44.2997	73.8762	160.037	142.331	140.638	16.4762	120.286	133.093	70.5213
Asf1b	33.0492	435.388	0	0	177.125	305.441	44.3933	17.3764	7.34518	30.9595	0	92.9675	69.1757	88.3168	182.895	15.1274	63.8806	53.8856	79.6415	141.486	20.1233	0	0	42.0729	82.8125	26.25	0	98.2415	176.23	20.6114	0	0	0	85.3528	121.998	106.464	12.3572	0	85.3161	56.0022
Asgr2	0	11.2177	0	88.3019	0	12.6125	0.63419	25.7649	8.97744	0	15.4569	0	0	0	0.768465	0.75637	17.6222	1.92449	0	0	22.9981	1.36488	2.73106	13.0893	15.5882	14	0	0	0	0	0	48.5187	3.83772	9.78001	0	6.57188	23.8905	21.5898	0	0
Ash1l	457.841	619.078	322.566	328.373	416.037	573.045	698.243	652.512	972.828	1058.82	586.295	567.101	533.641	473.774	602.477	760.152	612.373	393.557	754.252	807.115	1976.4	517.97	1635.91	799.385	1050.26	1216.25	166.505	713.626	348.018	504.98	1304.29	153.994	658.17	921.099	763.502	762.338	613.739	653.864	511.896	607.727
Ash2l	111.486	184.391	29.3863	226.274	339.832	375.084	228.308	422.425	207.297	246.128	182.284	93.5143	105.411	210.062	118.344	366.84	431.745	628.345	357.216	181.681	116.428	199.272	121.988	261.787	209.467	431.667	92.0673	381.177	19.252	232.451	4.26239	27.4236	370.34	323.63	383.276	283.905	405.315	168.092	170.632	294.53
Asic1	1.76262	0	2.05021	0.689859	1.54469	12.0641	1.90257	0.599184	3.26452	3.09595	3.19797	21.3278	15.3724	13.2063	7.68465	0	8.81112	0	79.6415	1.6078	22.9981	1.36488	0	0	2.92279	2.91667	1.95888	44.0122	2.96185	3.43524	0	2.10951	9.59431	31.1182	18.2997	21.03	0.823811	9.25279	0	31.1123
Asic2	154.67	0	1.36681	0	9.78305	7.67715	0	0	0	4.64393	0.532995	19.1404	46.1171	33.841	7.68465	18.9093	17.6222	0.962243	56.2176	38.5872	17.2486	0	0	0	0	2.33334	193.929	190.196	47.3897	3.43524	0	0	0	195.6	65.0654	31.545	11.5333	0	6.82529	0
Asl	564.039	509.004	684.77	735.389	204.414	193.574	321.534	224.694	248.104	196.593	279.822	283.277	99.9205	196.03	233.613	527.19	242.306	807.322	120.634	168.819	513.144	408.098	133.822	318.819	825.202	287	7.83551	123.391	128.841	278.254	138.528	61.1757	679.277	41.7873	218.579	262.875	162.291	183.514	242.298	329.791
Asna1	117.655	163.358	131.213	378.042	41.1918	312.57	171.231	150.994	151.8	190.401	323.528	86.405	70.2737	152.285	199.801	116.481	222.481	57.7346	159.283	91.6445	160.986	127.616	70.0973	66.3817	67.2242	145.834	380.022	147.755	81.451	240.466	0	21.0951	195.724	305.848	265.345	145.896	322.934	198.935	146.744	348.458
Asns	133.959	0	0	0	2.05959	12.0641	6.97609	0	0	46.4393	0	113.748	0	0	0.768465	0	24.2306	3.84897	5.856	38.5872	1.43738	0	0	82.2759	0	9.91668	499.514	0	29.6185	0	0	0	21.1075	103.135	25.4162	19.7156	0	0	0	0
Asnsd1	22.0328	56.0886	354.686	10.3479	197.721	109.125	144.595	264.24	193.423	95.9746	97.0051	249.372	31.8428	162.602	293.554	80.1752	240.103	479.197	97.7951	6.4312	47.4335	421.746	122.898	318.819	147.114	47.8334	264.449	52.6574	220.658	90.4612	219.513	238.374	61.4036	154.702	265.345	138.009	60.962	127.997	187.695	178.377
Aspa	560.514	57.4908	5.46722	1.37972	403.165	201.799	12.0496	19.7731	3.26452	390.864	2.66498	174.451	7.68619	109.364	117.575	5.29459	268.739	5.77346	3605.54	3730.09	2255.25	6.82438	20.0278	7.47963	7.79411	103.833	21.5477	138.324	57.7561	121.378	0	56.9567	8.63488	120.027	97.5982	123.551	46.1334	3.08426	17.0632	4.14831
Aspg	0	0	0	0	0	7.67715	7.61028	0	0	9.28786	0	22.4216	0	32.1903	12.2954	0	13.2167	0	0	122.193	0	0	0	0	0	0	0	0	0	8.01555	0	0	0	38.231	29.4828	15.7725	0	0	0	0
Asph	824.466	922.658	342.385	557.406	1378.89	715.072	1006.46	1303.23	1150.74	598.293	843.198	871.707	867.441	807.232	899.104	700.399	894.328	360.841	268.79	278.149	587.888	940.399	1852.57	1146.25	1274.34	700.001	677.772	704.195	835.243	827.892	1063.47	1265.7	1162.83	416.984	669.971	908.233	1621.26	882.099	1750.69	2171.64
Asphd1	16.3043	27.3432	25.9693	27.5943	1.02979	16.451	1.90257	0	2.44839	9.28786	1.59899	16.406	2.19605	1.23809	6.91618	9.07644	0	23.0938	101.894	64.312	17.2486	2.72975	10.0139	4.67477	1.94853	54.8334	0	14.9327	1.48093	17.1762	2.13119	0	16.3103	6.22365	12.1998	5.2575	1.64762	0	10.2379	0
Asphd2	96.0629	0	0	0	131.814	77.8683	0	0	0	54.1792	0	178.826	51.6073	0	152.156	0	132.167	2.88673	269.961	204.19	100.617	0	9.10355	0	3.89706	4.08334	0	127.321	2.96185	32.0622	0	0	0	91.5765	80.3152	95.9494	0	0	0	0
Aspm	250.733	0	0	0	81.8687	94.3193	0	0	0	63.4671	0	263.59	104.313	78.4121	225.16	0	81.5028	3.84897	109.507	30.5482	70.4316	0	0	0	0.974264	0	0	0	149.574	4.58031	0	0	0	58.6801	165.714	240.531	61.7858	0	0	0
Aspn	6.16918	0	0	0	6.17877	18.6445	0.63419	0	0	0.773989	0.532995	1.6406	6.58816	9.90469	23.8224	0	0	1.92449	73.7855	28.9404	8.62428	0	0	0	0	0	0	0	0	52.6736	0	0	1.91886	10.6691	0	9.20063	0	0	0	12.4449
Asprv1	0	0	0	0	0	0	0	0	0	0	0	0	0	0	66.088	62.7787	26.4334	16.3581	0	0	0	0	0	0	0	2.33334	0	0	0	0	0	0	39.3367	9.78001	0	0	0	0	0	0
Aspscr1	143.213	238.377	40.3208	240.071	285.253	420.598	637.361	423.024	315.027	452.783	663.046	153.67	234.978	148.983	255.13	558.958	363.459	394.52	448.569	279.757	89.1175	206.779	237.603	146.788	198.75	394.917	476.007	70.7339	359.865	466.047	242.956	210.951	559.348	608.139	601.855	382.483	542.891	638.443	484.595	360.903
Asrgl1	640.272	6.30997	15.7183	2.06958	319.751	280.764	7.61028	37.1494	30.1968	989.932	61.2944	677.022	618.189	250.093	532.546	93.0335	471.395	78.9039	852.047	1294.28	1024.85	4.09463	32.7728	4.67477	273.768	72.3334	323.215	402.397	222.139	150.005	4.26239	14.7666	33.5801	474.775	761.469	529.693	350.12	61.6853	10.2379	47.7056
Ass1	92.097	0	0	0	11.8426	24.1282	8.87866	0	0	125.386	0	156.404	163.606	56.5393	87.605	13.6147	79.3001	0	26.352	49.8418	28.7476	0	0	0	0	1.75	17.6299	279.792	0	119.088	0	0	0	107.58	109.798	43.3744	5.76667	0	0	157.636
Aste1	41.4216	4.20665	0.683403	1.37972	42.2216	11.5157	15.8547	53.9266	36.7259	4.64393	9.59391	103.905	35.1369	47.46	123.723	40.0876	57.2723	4.81121	35.136	17.6858	0	25.9326	44.6074	96.3002	27.2794	88.6668	0	66.8042	0	226.726	0	31.6426	8.63488	26.6728	8.13318	43.3744	319.639	70.9381	13.6506	68.4471
Astn1	472.823	0	0	1.37972	77.7495	602.657	0	0.599184	31.8291	410.988	1.59899	141.092	670.895	237.713	358.873	26.473	420.731	6.7357	359.558	774.959	646.821	0.682438	0.910355	0.934953	4.87132	3.5	415.282	540.721	77.0082	698.498	0	0	1.91886	543.235	401.576	374.597	170.529	0	6.82529	0
Astn2	0	0	0	0	0	0	0	0	0.816131	38.6994	0	17.4998	32.9408	0	11.527	0	2.20278	1.92449	35.7216	175.25	5.74952	0	0.910355	0	0	1.16667	0	41.6544	0	0	0	2.10951	0.959431	64.0146	18.2997	5.2575	0	0	0	0
Asxl1	488.687	546.163	651.283	587.759	360.943	343.827	485.155	555.444	376.236	175.695	513.274	470.306	415.054	33.0156	381.159	927.31	367.864	200.147	289.286	512.888	143.738	569.153	552.585	884.466	503.695	571.667	3.91776	53.4434	285.819	84.7358	622.309	698.247	264.803	278.286	327.361	272.076	485.224	166.55	225.234	383.719
Asxl2	322.119	490.775	595.244	403.567	464.952	468.306	395.1	597.387	523.956	558.82	504.213	477.415	751.051	477.489	213.633	409.953	385.486	633.156	419.875	602.925	366.532	555.504	777.443	667.557	596.25	808.501	775.716	464.486	241.391	476.353	547.717	417.682	1115.82	433.877	226.712	573.068	166.41	670.827	699.592	616.024
Asxl3	0	0	0	0	0	2.74184	0	0	0.816131	47.9873	0	25.1559	0	20.6348	0	0	37.4472	0.962243	55.632	139.879	41.684	0	0	0	0.974264	1.75	0	0	0	0	0	2.10951	0	0	49.8157	9.20063	2.47143	0	0	0
Atad1	181.109	186.495	285.662	145.56	429.424	295.57	440.128	378.085	439.078	486.065	333.122	424.916	411.76	212.125	489.512	333.559	433.948	220.354	429.244	348.892	255.854	223.84	153.85	157.072	276.691	177.917	276.202	359.957	60.718	503.834	179.02	210.951	185.17	266.728	355.827	323.336	38.7191	319.221	194.521	294.53
Atad2	160.399	232.768	230.99	21.3856	182.274	144.221	161.084	107.853	93.8551	86.6867	116.193	107.733	161.41	144.856	120.649	81.688	138.775	254.032	126.489	36.9794	112.116	67.5613	103.78	80.406	152.96	230.417	17.6299	69.948	516.843	146.57	31.9679	84.3803	197.643	143.144	109.798	294.42	186.181	123.371	122.855	151.413
Atad2b	170.534	224.354	271.994	421.504	188.967	130.512	141.424	267.835	168.123	366.871	75.6853	290.387	167.998	345.839	81.4573	79.4189	171.817	188.6	300.998	432.498	195.484	395.131	598.103	404.835	363.401	208.834	170.422	173.691	435.392	281.689	353.778	244.703	94.9837	177.818	247.045	219.501	78.262	342.353	249.123	209.49
Atad3a	139.688	122.694	487.266	126.244	243.032	90.4807	107.812	150.994	152.616	516.25	650.254	175.544	334.898	90.3803	82.2258	69.5861	123.356	48.1121	352.531	466.262	129.364	140.582	120.167	367.437	411.14	175.584	86.1906	359.171	174.749	91.6063	304.761	685.59	397.205	353.859	268.395	279.962	593.967	305.342	225.234	120.301
Atad3aos	10.1351	15.4244	0	0	0	23.0315	0.63419	14.3804	0	3.86994	0	0	43.9211	7.01582	5.37925	0	22.0278	0	14.0544	9.64679	1.43738	42.3111	0	0	0	0.583334	133.204	19.6483	37.0232	0	0	8.43803	0.959431	0.889092	20.333	1.31438	0	0	0	0
Atad5	61.2511	0	151.032	0	65.392	57.0303	3.17095	17.9755	12.242	48.7613	43.7056	42.6557	14.2744	40.0315	22.2855	162.62	35.2445	28.8673	145.814	46.6262	112.116	61.4194	27.3106	0	57.4816	23.3334	172.381	0	2.96185	51.5285	0	0	5.75659	0	30.4994	1.31438	48.6048	0	20.4759	43.5572
Atat1	501.907	154.244	0	458.066	216.772	457.887	344.365	316.369	284.014	599.841	171.624	603.195	184.469	375.553	282.795	47.6513	185.033	134.714	845.606	258.856	415.403	575.295	142.015	201.015	86.7095	417.084	370.228	282.936	407.255	223.29	394.271	56.9567	298.383	526.343	258.228	387.741	198.538	231.32	51.1896	186.674
Atcay	0	0	0	0	0	0.548368	0	0	0	188.853	0	34.4526	0	120.507	0	0	74.8945	0	93.1103	189.72	25.8728	0	0	0	0	0	0	0	0	0	0	0	0	21.3382	89.465	19.7156	25.5381	0	0	0
Ate1	650.848	354.059	405.258	691.238	625.085	462.823	411.589	210.314	250.552	944.266	369.366	761.786	879.52	688.376	535.62	608.122	416.325	448.405	698.62	972.718	448.462	358.962	602.655	632.963	639.117	416.501	697.361	1277.93	170.307	490.094	641.489	622.305	137.199	816.187	528.657	736.05	242.2	300.716	334.439	389.941
Atf1	66.9796	81.3285	107.294	92.441	145.716	128.866	157.279	192.937	199.136	155.572	168.426	104.452	115.293	120.094	92.2158	99.8409	222.481	177.053	153.427	38.5872	126.489	150.136	108.332	206.625	104.246	253.75	266.407	149.327	22.2139	76.7203	281.318	158.213	191.886	76.4619	99.6315	120.923	416.024	137.25	153.569	74.6696
Atf2	160.399	221.55	18.4519	120.035	177.64	217.702	284.751	337.94	225.252	296.438	217.995	263.043	282.193	245.554	223.623	239.769	215.872	236.712	283.43	163.995	600.825	202.684	998.659	94.4303	215.312	193.084	82.2729	176.049	534.615	128.249	690.507	65.3947	222.588	262.282	290.761	270.761	216.662	345.438	214.997	394.089
Atf3	14391.8	17064.3	36959.1	31658.3	6370.31	6615.51	12322.3	9734.95	10480.8	17572.6	18348.4	10928.6	9816.36	4646.54	8743.59	10978	29755.1	34355	833.308	967.895	4861.22	9989.52	7815.4	11996.4	8626.14	6831.43	2395.71	3535.12	11994	9878.59	8759.21	13076.8	22811.4	4811.77	6104.97	8297.65	10660.1	14146	13875.8	13036.1
Atf4	866.329	1034.13	1497.34	1046.52	1131.74	1108.25	1598.79	1314.61	1136.05	2171.81	2318	1005.14	966.264	713.138	991.32	880.415	1555.16	1716.64	655.286	638.296	813.557	1218.15	989.556	951.783	757.978	935.668	856.03	891.247	798.22	1514.94	871.658	1550.49	1743.29	1376.31	1521.92	1313.06	1713.53	1244.5	1020.38	1684.21
Atf5	2.20328	2.80443	4.78382	0	0	19.1929	3.80514	5.99184	18.771	38.6994	7.99493	13.6717	9.88224	4.95235	15.3693	0.75637	0	2.88673	50.3616	11.2546	34.4971	4.09463	25.4899	6.54467	71.1213	7.00001	0	9.43118	0	17.1762	0	4.21901	4.79716	16.8928	44.7325	26.2875	0	30.8426	0	24.8899
Atf6	207.108	82.7307	96.3598	157.978	294.521	239.637	294.264	255.253	235.046	514.702	175.888	329.214	894.892	319.014	472.606	94.5463	156.397	194.373	289.872	263.679	238.605	381.483	260.362	394.55	251.36	299.834	66.6018	359.957	173.268	298.865	477.387	535.815	402.002	274.729	171.813	303.621	325.405	254.452	266.186	261.343
Atf6b	41.8623	26.6421	208.438	186.952	50.9748	325.731	442.03	325.956	277.485	293.342	467.437	131.248	217.409	253.808	143.703	149.761	235.697	127.978	325.008	152.741	380.906	253.184	216.664	176.706	249.412	172.667	84.2317	182.336	312.476	201.534	381.484	69.6137	92.1054	326.297	316.177	295.734	301.515	565.962	375.391	244.75
[truncated: 13,260 more rows]
