# Supplementary material for: Proliferating Microglia Exhibit Unique Transcriptional and Functional Alterations in Alzheimer’s Disease
Source: ASN Neuro. 2025 May 19;17(1):2506406. doi: 10.1080/17590914.2025.2506406 (PMC12140498; doi:10.1080/17590914.2025.2506406)
Supplement: Supplementary Table 2.xlsx [file TASN_A_2506406_SM4209.xlsx]

## Sheet: Normalized_SVA10
	4257	4280	4300	4310	4369	4371	4260	4261	4282	4284	4279	4307	4308	4329	4258	4283	4301	4330		4262	4263	4266	4267	4320	4265	4294	4268	4269		4270	4271	4286	4287	4274	4275	4290	4272	4273	4288	4289	4276	4277	4292	4293
Sept01	6.34106	7.00272	7.3385	7.05143	7.46456	6.70353	6.70811	6.6876	6.84165	6.56374	7.52001	7.38768	6.55766	6.7829	7.17066	6.4586	6.91975	6.47461		8.06777	8.50682	6.14192	6.9465	6.86553	7.23332	6.903	6.07991	6.11432		7.66045	7.87331	7.38838	7.7884	6.35977	6.35972	6.31463	6.86152	6.66344	6.9142	7.51146	6.96392	7.45777	6.27102	6.78994
Sept02	9.27555	9.68488	9.0384	8.96997	9.1824	9.60088	9.57171	9.60157	9.33193	9.77148	10.2299	9.30195	9.54123	9.75842	9.60307	9.68409	9.45445	10.2369		9.83655	9.28866	9.14703	9.31261	9.49581	10.1722	9.58025	9.19513	9.71217		9.34936	9.27312	9.38286	9.08772	8.86548	8.82379	8.76662	9.46254	9.3344	9.55293	9.80168	9.38724	9.89345	9.56805	10.0716
Sept03	6.96825	7.29614	7.79686	7.36685	8.32794	7.09547	7.18538	7.13828	6.96604	6.95186	7.10432	8.76242	7.23561	7.45002	7.14876	6.92685	7.07766	7.4881		6.50096	6.98716	6.73862	7.32794	7.57176	5.99998	6.44023	6.79014	6.59546		8.09291	8.15615	7.62722	8.17778	6.85142	6.82322	6.7643	7.59999	6.57833	7.76097	7.34901	6.62211	6.44424	6.96939	6.72936
Sept04	9.55639	8.99825	10.0119	9.66217	10.0796	10.19	8.8008	8.80722	8.62454	7.96571	9.65689	9.61317	8.53881	8.84268	8.83179	8.70808	9.38698	9.08651		12.712	11.7474	10.5402	8.39337	11.54	12.4985	12.9737	7.77296	8.61327		8.87018	8.7584	8.13988	8.98312	8.36097	8.36559	8.18142	8.77376	9.0321	9.29635	9.9586	8.72281	9.45034	7.34341	8.87169
Sept05	7.13858	7.53049	7.81253	7.61844	7.49199	7.22119	7.25527	7.23978	6.85809	7.08489	6.6704	7.07584	6.92335	7.03668	7.02182	6.99403	6.89149	6.66532		7.05018	6.63945	6.63485	6.96343	6.28412	7.74407	7.8549	6.57218	6.48043		7.69645	7.59288	7.84744	7.784	7.02323	6.99444	6.95083	7.3631	7.1065	7.32894	6.91025	6.54228	6.28569	6.71341	6.65535
Sept06	7.80578	7.45863	7.20001	8.01132	7.47468	7.07381	7.44467	7.44327	7.46167	7.49882	8.259	7.08445	6.98493	7.25233	7.15814	8.14966	7.09804	8.20231		7.1929	5.86991	8.02047	9.53023	7.3274	7.2832	6.40926	7.304	7.74362		7.26462	7.08574	7.23849	7.82308	7.00148	6.94438	6.99806	7.65962	7.91256	7.93931	7.1886	8.15094	6.77194	7.94114	7.74055
Sept07	10.323	10.1104	10.7281	10.506	10.4583	10.1883	10.067	10.0704	9.9152	10.4024	9.60422	10.1697	10.383	10.2941	10.0245	10.1029	10.0521	10.3963		12.2457	12.5747	10.0895	10.9794	10.2916	11.9521	11.7226	9.81372	9.77703		10.2158	10.3849	10.0525	10.1557	10.3499	10.324	10.3293	10.2997	9.79103	10.0109	10.7418	9.96936	10.1119	10.1589	9.69167
Sept08	8.18744	8.19935	7.75068	8.24219	8.49886	8.14659	8.482	8.43277	8.41288	8.64769	8.12969	8.2448	7.87268	8.20059	8.28031	8.49115	8.06895	8.5287		9.31338	8.7614	8.26601	8.15683	8.70288	9.7268	9.75293	8.2947	8.94073		8.38304	8.37621	8.60124	8.04532	8.81314	8.79867	8.80226	7.97656	8.22357	8.25211	7.93587	9.18607	7.84599	8.24031	8.27583
Sept09	7.68899	8.07758	8.15277	8.77726	7.69352	8.8539	7.94649	7.96391	7.60317	7.47294	7.60941	8.19951	7.9459	7.31633	6.98641	7.28006	7.70876	8.01993		7.75269	8.04107	6.49092	7.97277	6.54848	7.84152	7.70861	8.07644	7.17121		7.96322	7.72671	8.3348	8.16774	8.38141	8.31613	8.3223	7.2639	6.7391	7.19321	7.32409	7.52163	7.42749	7.67391	7.00179
Sept10	8.63004	8.06713	8.42711	8.24175	7.87898	7.08953	7.30359	7.32203	7.63952	7.37472	8.93654	8.25299	7.78107	8.02735	7.12983	7.71204	7.31065	8.06081		8.08564	8.53804	6.67957	7.7455	7.22436	7.53598	8.13339	7.6955	6.94236		8.57617	8.6505	8.58226	8.51403	7.47221	7.44807	7.51324	7.84867	7.2949	8.27405	7.50267	7.84683	6.94191	7.84999	7.07662
Sept11	9.36022	8.11825	8.5375	8.83467	8.49726	8.74637	8.43075	8.48612	8.6118	8.20906	9.20467	9.54929	8.82124	8.51562	7.50893	8.65443	7.74196	8.44892		7.80056	6.83232	7.44452	8.06815	7.8105	7.65273	7.72091	7.08545	8.65813		8.88901	8.69233	8.72873	9.05537	8.6543	8.63471	8.67991	8.27572	7.88574	8.32956	8.1967	7.76146	8.62726	9.02447	8.08335
A030001D20Rik	5.23136	6.52864	6.71982	6.26448	5.87949	7.23159	7.79655	7.77194	7.50734	7.47604	5.77451	7.16599	5.90815	6.10924	7.87714	6.98604	7.25929	6.88042		6.44117	6.06921	7.49863	7.16531	6.98968	6.53519	7.23078	6.94653	7.43174		6.29302	6.05039	6.52088	6.63245	7.4299	7.39414	7.32891	7.04865	6.90867	6.81588	6.22342	6.58537	7.13364	6.8802	7.01744
A130010J15Rik	7.2123	7.90129	7.54732	7.531	7.49408	8.0644	7.40003	7.43179	7.67694	7.09442	7.5701	6.95139	8.08635	7.10855	7.80572	7.23174	7.94263	7.52177		6.93791	8.21154	8.35042	7.21353	7.24497	7.01783	6.43716	7.99444	9.10889		7.38112	7.43315	7.07059	7.75451	7.92172	7.9639	7.99721	7.26931	7.49694	7.15785	7.86655	7.26914	8.10591	7.04166	7.83007
A130077B15Rik	8.03217	8.15369	7.69787	8.15598	7.76803	8.06166	8.29594	8.30515	8.2825	8.24392	7.58774	7.5426	7.85272	8.04666	7.96062	7.89876	7.84137	8.13742		7.54934	7.4025	7.74951	7.62885	8.21746	7.80404	8.11131	8.0473	8.31098		7.69498	7.55279	7.85698	7.52988	8.20454	8.19114	8.14372	8.25613	8.06565	8.52884	7.96324	8.01939	8.30638	7.75405	8.67267
A1bg	6.36536	6.57465	6.34183	6.19783	6.33401	6.33346	6.34814	6.34024	6.38084	6.39213	6.25375	6.27266	6.26277	6.30164	6.40141	6.39568	6.38609	6.35023		6.43691	6.50937	6.39031	6.39394	6.4143	6.49233	6.41379	6.41996	6.41774		6.36666	6.4328	6.31137	6.33356	6.38276	6.39029	6.39836	6.3431	6.29449	6.37044	6.41753	6.49814	6.4456	6.42324	6.43382
A1cf	6.13285	6.33542	6.36411	6.2918	6.35239	6.24117	6.37954	6.37844	6.37746	6.36653	6.27755	6.22847	6.28774	6.28846	6.5924	6.38083	6.38326	6.24578		6.46567	6.48475	6.37481	6.35423	6.41454	6.43171	6.43823	6.37721	6.39677		6.37681	6.38519	6.39268	6.38761	6.4429	6.44308	6.42974	6.41068	6.44721	6.38024	6.36849	6.38547	6.46212	6.39894	6.38304
A230001M10Rik	6.51468	6.43117	7.54259	6.52524	6.61612	6.25509	6.52954	6.49632	6.28681	6.26563	6.39299	7.6232	6.60616	6.62348	6.38238	6.2681	6.32214	6.28426		9.68795	9.58236	6.41323	6.29456	6.35912	8.00504	8.95488	6.2423	6.23734		6.97658	6.86906	6.6895	7.23764	6.35895	6.31672	6.25946	6.97194	6.56346	6.67688	6.29521	6.15049	6.13296	6.26922	7.41936
A230004M16Rik	6.654	6.64916	6.67784	6.67953	6.85059	6.77517	6.9919	6.97223	6.90633	7.11508	6.62097	6.59929	6.22566	6.79787	6.99103	6.98532	6.8223	6.94258		6.41819	6.38378	6.962	6.90838	6.93083	7.11916	7.1609	7.1236	7.12387		6.61562	6.64025	6.5262	6.67834	7.00063	6.99854	6.99114	7.00169	7.10704	7.0245	6.90665	7.18505	6.93961	7.10652	7.22813
A230009B12Rik	5.66827	5.95175	6.86887	6.16029	6.34155	7.21177	7.21702	7.20199	7.09128	7.07232	6.21873	6.49954	6.09528	6.06278	7.34745	7.03421	7.06445	7.14373		6.90797	7.20782	7.07331	7.13297	7.5956	6.54201	7.02074	7.01761	6.95034		5.92461	6.03387	5.37708	6.23572	7.30796	7.27641	7.22162	6.40633	5.97556	6.55059	6.47172	7.36846	6.84301	6.8726	6.86645
A230020J21Rik	6.40697	6.61397	6.53279	6.17138	6.47474	6.81463	6.92359	6.91701	7.03149	6.9769	6.29192	6.47604	6.27277	6.24718	6.75478	6.45599	6.84909	6.84561		5.94463	5.95564	6.51654	6.54212	6.68156	6.32001	6.3132	6.50683	6.4907		6.22939	6.29655	6.23418	6.0698	6.46315	6.46329	6.45913	6.24588	6.1798	6.16644	6.35718	6.53221	6.48417	6.44289	6.43599
A230028O05Rik	6.63949	6.49716	7.68409	6.51665	6.56702	7.25359	6.85893	6.89339	6.75339	6.6508	6.86604	6.32278	6.23256	6.63406	6.87408	6.69921	6.95969	7.12864		6.08027	5.9123	6.50531	6.44165	6.65683	5.92743	6.23753	6.46741	6.44037		6.67813	6.71387	6.27924	6.83279	6.7514	6.71127	6.64016	6.56114	6.3225	6.43473	6.84731	6.59137	6.6113	6.87237	6.46083
A230050P20Rik	8.91223	8.14149	8.27393	8.7328	8.2124	7.5963	8.25935	8.26119	8.41918	8.33461	7.91524	8.20747	8.17217	8.53944	8.25717	8.36359	8.43011	8.53355		7.60914	6.31444	7.29382	8.08073	8.07264	7.52197	7.83626	8.31382	8.6804		8.46652	8.34066	8.3441	8.64412	6.9746	6.95477	6.91983	8.28353	8.27493	8.42977	7.72592	8.14329	7.88651	7.72611	8.56712
A230052G05Rik	6.30585	6.65988	6.34593	6.64446	6.46919	6.71391	6.5633	6.56054	6.39634	6.40556	6.29652	6.55432	6.29605	6.28475	6.51813	6.40111	6.58875	6.83742		6.16477	6.16562	6.43301	6.47303	6.79317	6.23944	6.3545	6.41981	6.41841		6.37348	6.22159	6.64306	6.22213	6.93215	6.90397	6.8785	6.29133	6.29272	6.26573	6.2774	6.42141	6.39462	6.38807	6.39568
A230072E10Rik	6.71664	7.0203	7.03514	6.55083	6.64659	7.31569	7.1067	7.0825	7.02533	7.01756	6.74846	6.57383	6.28953	6.77816	7.18815	7.17708	7.04384	6.93536		6.17189	6.20305	7.88957	7.05586	7.44595	6.90314	6.97582	6.94729	7.03656		6.51363	6.5319	6.44978	6.59865	6.78257	6.78519	6.7867	6.98744	7.54868	6.72668	7.21201	7.40063	7.10903	7.23144	7.2756
A230077H06Rik	7.05883	7.19414	7.19303	7.36806	7.23058	7.31907	7.42415	7.43018	7.30087	7.41391	7.14196	6.91479	7.30952	7.32497	7.5118	7.38137	7.29699	7.14937		7.12098	6.83819	7.24648	7.24842	7.48076	7.50707	7.52345	7.73478	7.3676		7.17402	7.1452	7.26322	7.09486	7.44289	7.43927	7.38487	7.07989	6.98533	7.29175	7.01806	7.23819	7.40743	6.97446	7.29219
A230083G16Rik	6.50633	6.49935	6.66827	6.5615	6.7077	6.79435	6.60229	6.59727	6.5456	6.46442	7.19407	6.98025	6.40762	6.38563	6.49814	6.61559	6.42726	6.3691		6.28212	6.29593	6.7957	6.32798	6.45827	6.28261	6.26216	6.30374	6.69355		6.69849	6.65177	6.68477	6.77608	6.55123	6.55361	6.55718	6.49086	6.69067	6.49265	6.60731	6.31686	6.53926	6.26882	6.59601
A230103J11Rik	6.37412	6.52767	6.44768	6.62917	6.44882	6.39353	6.4213	6.424	6.30019	6.30505	6.5203	6.56053	6.49623	6.78108	6.4926	6.29659	6.62109	6.34883		6.39229	6.13454	6.28122	6.48072	6.27196	6.20561	6.26392	6.27016	6.24954		6.96633	6.87895	7.05443	7.05938	6.33475	6.33064	6.30352	6.5235	6.49327	6.59604	6.25065	6.19464	6.18508	6.24986	6.28704
A230107N01Rik	6.13632	6.2158	6.56496	6.22215	6.20663	6.56263	6.65811	6.65813	6.5402	6.50848	6.31636	6.84894	7.04062	6.19143	6.52126	6.51989	6.52381	6.50913		5.67873	5.54736	6.54037	6.4859	6.37431	5.86964	6.25372	6.5465	6.5178		6.35626	6.2727	6.60922	6.07967	6.63813	6.61795	6.58696	6.9156	6.326	7.03744	6.49064	6.62545	6.60469	6.52113	7.03994
A230108P19Rik	6.37231	6.37731	6.79045	6.43613	6.34405	6.46372	6.53113	6.54081	6.43937	6.56349	6.43106	6.39746	6.56511	6.37752	6.55847	6.41207	6.42394	6.45622		6.41019	6.18354	6.58199	6.34593	6.45034	6.37428	6.45241	6.36894	6.34904		6.53573	6.50791	6.29364	6.80612	6.48115	6.46317	6.44206	6.46853	6.60428	6.30201	6.44026	6.347	6.30431	6.38475	6.39137
A2m	6.54895	6.9762	7.7152	7.87293	6.99461	6.36277	6.82555	6.90266	6.93637	6.68313	7.5296	6.24504	7.41593	6.52279	7.51524	6.66381	6.66599	6.87763		7.63054	7.50216	6.63228	6.69822	6.73927	7.5507	7.65204	6.70457	6.70831		7.1859	6.99387	7.30917	7.47801	6.83303	6.78117	6.69902	7.19524	7.20256	7.34263	7.02469	6.91426	7.5255	6.7248	6.75294
A2ml1	6.27951	6.18618	6.63447	6.93669	6.23787	6.76356	6.88792	6.9012	6.71274	6.97823	6.13789	6.33085	6.19312	6.27031	6.9212	6.82246	6.71986	6.70086		6.19329	6.15126	6.90964	6.94119	6.99859	6.40419	6.71085	6.98512	7.0798		6.13763	6.05852	5.86245	6.66804	6.57898	6.56071	6.54707	6.36812	6.41676	6.38931	6.21603	7.02209	7.23166	6.89421	6.97089
A330008L17Rik	6.33711	6.38754	6.33181	6.43512	6.34643	6.37354	6.43617	6.42746	6.35038	6.59708	6.40017	6.80002	6.38734	6.36663	6.33267	6.34223	6.35328	6.35837		6.28064	6.54767	6.35544	6.35754	6.31617	6.25263	6.31559	6.34304	6.3402		6.58663	6.60527	6.34741	6.89444	6.31335	6.3158	6.34533	6.37367	6.39149	6.32981	6.32729	6.30989	6.3387	6.3347	6.32228
A330009N23Rik	6.86853	6.79069	7.08027	7.2398	7.45852	6.10967	6.49738	6.48269	6.40335	6.68392	6.98238	6.90155	6.67218	8.082	6.66795	6.20773	6.34777	6.27883		6.4206	6.26349	5.95092	5.71514	5.83156	6.43129	6.38437	6.24604	6.36819		7.2209	7.29023	6.83708	7.5426	6.66651	6.68048	6.6178	6.71899	6.8918	6.79958	6.65032	6.16212	6.30016	6.11255	6.3578
A330015K06Rik	6.28279	6.35802	7.06291	7.2529	6.20843	7.06201	6.88577	6.89845	6.53965	6.7309	6.80471	6.4327	6.34135	6.577	6.75052	6.63802	6.63028	6.8757		7.47544	7.77194	6.5808	6.70036	6.87753	7.70425	8.47532	6.785	6.86438		6.26702	6.0589	6.86337	5.9918	6.53246	6.46613	6.41859	6.61123	6.52983	6.61943	6.50349	7.04892	6.7829	6.46082	6.88966
A330023F24Rik	7.67562	7.67829	6.87995	8.02651	7.67079	6.65467	6.71365	6.72444	6.99316	6.49681	7.19477	8.1883	7.70262	7.63328	7.00354	6.83474	7.43253	6.87478		8.26107	7.39714	6.16619	7.55672	7.02982	7.79909	7.2685	7.71114	7.36832		7.61699	7.52253	7.64669	7.92675	8.31718	8.34535	8.34493	7.7093	7.67772	7.76115	7.69581	7.10754	8.15715	7.49708	7.00384
A330032B11Rik	6.89518	7.08495	6.59859	6.6346	6.62116	7.01393	6.8805	6.89114	6.90337	6.72799	7.08189	6.61496	6.86258	6.67296	6.68061	6.98874	6.67881	6.96536		7.33057	6.737	6.65021	6.62162	6.86446	6.88331	6.65837	6.97306	6.87239		6.90869	6.84692	6.86105	6.88761	6.96744	6.95824	6.93359	7.16235	7.12616	7.4434	7.22821	6.93312	6.87497	6.76493	6.92457
A330033J07Rik	6.57822	6.82091	6.62119	6.64874	6.30086	6.43075	6.47511	6.48597	6.3647	6.38978	6.27483	6.24333	6.27567	6.27312	6.35773	6.38678	6.35844	6.40017		7.10081	6.31228	6.43657	6.48133	6.42881	6.38564	6.43537	6.45267	6.46405		6.31986	6.1953	6.55439	6.23046	6.42995	6.41097	6.37432	6.47108	6.38335	6.63139	6.28265	6.50238	6.53395	6.39416	6.40285
A330040F15Rik	6.0802	6.24821	6.55338	6.38401	6.14438	6.86841	6.85456	6.86233	6.74857	6.77027	6.41075	6.38864	6.19636	6.51472	6.69062	6.60949	6.60585	6.65952		5.538	5.41225	6.66602	6.70587	6.65426	6.16907	6.35424	6.65583	6.63993		6.14479	6.13434	5.83058	6.49857	6.7198	6.70613	6.67016	6.47261	6.23235	6.67331	6.35861	6.64242	6.66492	6.56461	6.5639
A330041J22Rik	6.69184	5.97228	6.21138	6.34947	6.16711	6.51681	6.55062	6.53673	6.63596	6.70044	5.93733	6.4011	5.9859	6.60532	6.30424	6.69089	6.6371	6.52453		6.96109	6.10078	6.72593	7.21687	6.73336	6.77855	6.68782	6.786	6.80871		6.06798	6.13036	6.10883	5.98446	6.74669	6.75992	6.7667	6.23723	6.24592	6.21576	6.35047	6.86875	6.91737	6.6939	6.71711
A330048O09Rik	5.98418	6.7	6.28308	6.43647	6.79874	7.41077	7.45269	7.46107	7.27591	7.42921	7.4058	6.40866	6.55935	5.95861	7.58473	7.32544	7.24644	7.48041		5.47368	5.08382	7.31833	7.56718	7.14818	7.71866	6.84184	7.37123	7.36116		6.3463	6.23946	6.61987	6.27003	7.53738	7.5034	7.47521	6.2772	6.62293	6.226	6.52635	7.22344	7.21145	7.12222	7.21617
A330049N07Rik	5.945	6.07832	6.32227	5.94699	6.11804	6.9268	7.00882	7.00979	6.86345	6.76378	6.35447	6.17931	6.18041	6.08997	6.96322	6.85769	6.72329	6.75212		7.15747	6.13436	6.90965	7.05287	7.36987	6.58875	6.46858	6.74432	6.96578		6.02461	5.89173	5.93486	6.0959	6.94947	6.90877	6.8296	6.27173	6.51182	6.04802	6.27201	6.60437	6.65019	6.6318	7.07213
A330069E16Rik	7.20172	7.3839	7.29719	7.51665	7.1485	7.1086	7.16764	7.15387	7.15639	7.26517	7.57232	7.89344	7.02863	7.48021	7.25851	7.20647	7.20995	7.35779		7.14757	7.21274	7.07815	7.11436	7.49997	6.68539	6.96715	7.21864	7.21945		7.59742	7.61891	7.47706	7.7623	7.30167	7.29585	7.29691	7.49468	7.47026	7.69014	7.64596	7.77323	7.81459	7.22253	7.34596
A330074K22Rik	6.40264	6.42873	6.43964	6.49895	6.37837	6.47875	6.38196	6.38439	6.30619	6.27653	6.4078	6.66314	6.63741	6.40123	6.22384	6.28984	6.31661	6.25825		6.47864	6.49318	6.27805	6.23287	6.26875	6.37971	6.56018	6.26678	6.26204		6.626	6.56806	6.68939	6.61804	6.30631	6.30326	6.30053	6.56371	6.38385	6.65362	6.39717	6.26599	6.26012	6.30832	6.28823
A330076C08Rik	6.93911	7.25467	6.78196	7.77691	7.70906	7.33934	6.87906	6.84846	6.71011	6.93232	7.18717	6.75739	6.93764	7.11434	6.94329	7.01752	6.94795	7.03622		7.46246	8.24292	7.35613	7.91566	7.96099	8.7963	8.27317	7.48589	7.43475		7.44288	7.55063	7.65872	7.19982	7.1393	7.13598	7.14777	7.27318	7.40402	7.47733	8.01625	8.17803	7.58429	7.13903	7.25554
A330076H08Rik	6.34791	6.66747	6.24941	6.10787	6.63074	6.68194	6.69717	6.66664	6.67383	6.66136	6.43724	6.57174	6.14888	6.80681	6.66318	6.66007	6.66839	6.63364		6.23141	6.66646	6.69089	6.71861	6.86484	6.66448	6.73431	6.69465	6.65948		6.7691	6.87037	6.86057	6.41833	6.75411	6.77167	6.75797	6.60518	6.25073	6.80986	6.57528	6.67974	6.69156	6.62411	7.05472
A330102I10Rik	6.76978	6.37569	6.30535	6.39292	6.33662	6.3825	6.37137	6.37941	6.45084	6.44529	6.58626	6.56324	6.37177	6.326	6.25474	6.62014	6.4591	6.39382		6.2094	6.12978	6.42718	6.45444	6.39435	6.30944	6.37982	6.40254	6.40585		6.52628	6.5483	6.33128	6.6963	6.43092	6.45054	6.48645	6.4519	6.36165	6.64187	6.31904	6.27933	6.35123	6.40151	6.38176
A3galt2	6.57706	6.72288	6.46324	6.45687	6.37366	6.29147	6.57528	6.56402	6.48458	6.97181	6.41734	6.46769	6.41224	7.08248	6.33137	6.21796	6.23138	6.27797		6.57264	6.87407	6.25063	6.22562	6.25079	6.52057	6.63203	6.81269	6.24588		6.45871	6.56136	6.4427	6.42117	6.15786	6.16755	6.1763	6.37685	6.37639	6.38191	6.33396	6.29133	6.27145	6.24777	6.23463
A430005L14Rik	7.91978	7.64827	7.88892	8.26159	7.87084	9.01536	8.42057	8.38917	7.93861	7.854	8.38629	8.3604	7.36277	8.71926	7.54985	8.32958	7.6585	7.84523		8.64814	7.93637	7.81647	7.64813	7.97922	7.73509	8.15389	7.8042	7.68869		8.22667	7.96746	8.11559	8.59416	7.99999	7.96613	7.9065	7.61251	7.95571	7.77323	7.36023	8.32548	7.66065	8.29756	8.39404
A430033K04Rik	6.43858	6.28096	5.70836	6.29287	7.13155	9.73431	9.08606	9.03498	9.11043	8.97095	6.79335	7.19818	6.85433	6.33053	8.90901	9.59049	9.16423	8.93525		5.24541	5.32013	9.16259	8.62906	8.25436	8.12335	7.26147	9.28358	8.55368		6.1226	6.22091	6.51069	5.72609	8.51846	8.58093	8.64921	6.71276	7.06376	6.80305	7.25533	8.84759	8.61907	8.72236	8.10487
A430035B10Rik	7.73756	7.28969	7.41461	6.87756	6.7231	7.10933	7.39844	7.38666	7.70793	7.67068	7.51159	7.79328	7.82635	7.24372	6.91816	7.41807	7.20923	7.88126		7.02586	6.9135	6.85105	7.1945	6.79848	6.61708	6.81804	6.58315	7.20619		6.90997	7.01868	6.70593	6.84033	6.40355	6.38299	6.45249	7.11175	6.77473	7.0971	7.04826	7.03621	6.27033	6.39414	7.14398
A430046D13Rik	6.83557	7.13631	6.76072	6.49988	6.98981	7.22259	7.03087	6.99476	6.8494	7.07653	7.99097	7.40218	6.85844	8.37735	7.20353	7.18338	7.3493	7.13066		6.9979	7.30922	7.91468	7.14757	7.5909	7.45045	7.49537	7.83589	7.83844		7.07497	7.22791	6.96176	6.82862	7.48353	7.51922	7.46508	7.40635	7.21817	7.92763	7.58988	7.55161	7.62167	6.7903	8.25823
A430057M04Rik	6.65743	6.70121	6.24407	6.59662	6.79654	7.0789	7.33674	7.32452	7.29305	7.32717	6.41918	6.5516	6.44794	6.84241	7.13778	7.03647	7.11577	7.08848		6.66427	6.25195	6.93289	7.20298	7.18427	6.90959	6.68277	7.27755	7.12893		6.34868	6.261	6.3883	6.384	7.91149	7.91145	7.88751	6.7726	7.01996	6.64775	6.56101	7.17398	7.30995	7.45361	7.72539
A430078G23Rik	6.44687	6.23004	6.72578	6.13663	6.66376	7.31516	7.26498	7.25	7.68337	7.00812	6.32153	6.34202	6.49653	6.24935	6.81348	6.77018	6.76938	6.959		6.42665	6.30686	7.24	7.34819	7.1613	7.09848	6.80497	6.87204	7.06801		6.40148	6.51823	6.36429	6.14748	7.21972	7.22006	7.20352	6.62769	6.63236	6.35983	7.06006	6.71414	6.78027	6.48787	6.94916
A430078I02Rik	6.54242	7.36796	8.60802	7.47984	7.55895	7.56391	7.62438	7.64599	6.86571	7.41298	7.32479	7.04538	7.38853	8.03157	7.95878	6.70361	7.75845	7.65641		5.99077	5.94796	6.86567	7.17626	6.68334	6.27086	6.56725	6.84776	6.78643		7.3525	7.15535	7.65923	7.14015	7.14695	7.04968	6.86391	7.32701	6.90156	6.78357	6.97775	6.99836	7.27545	7.51859	8.23238
A430090L17Rik	7.08819	7.69455	6.46875	7.24935	7.44515	6.57673	6.84808	6.85744	7.13642	6.86133	7.85167	7.79947	7.54383	7.21448	7.14956	7.03089	6.95767	8.55054		6.51729	6.63716	7.18091	6.92412	7.31469	6.68501	6.30785	6.74159	7.59536		6.95456	6.77685	7.14877	6.74783	6.53872	6.50737	6.52456	7.06844	6.99834	7.36567	7.11037	6.65638	6.53665	6.62	6.43615
A430093F15Rik	6.84291	6.57529	6.82621	6.79774	7.0148	7.012	6.35123	6.362	6.01808	6.07434	6.88334	6.62947	6.46235	6.9419	6.11154	6.56194	6.2359	5.96932		7.04824	7.06265	5.9614	6.18306	6.10429	6.71542	6.51757	6.46956	6.10673		6.8733	6.82831	6.7598	6.95911	6.16653	6.16798	6.13558	7.27056	7.25373	7.1466	7.4654	6.20263	6.79867	7.08368	6.76374
A430105I19Rik	6.30328	6.2529	6.84147	6.28503	6.2137	6.68195	6.64694	6.67109	6.33123	6.65442	6.96404	6.77762	6.25929	6.50842	6.30922	6.33716	6.31267	7.0939		6.91404	5.82766	6.90942	6.48628	6.58269	6.19308	6.27948	6.46192	6.45968		6.98666	6.80777	6.83193	7.12301	6.67593	6.61724	6.53163	7.0443	6.92195	7.11618	6.99561	6.54537	6.64089	6.64517	6.78132
A430108G06Rik	6.80808	7.11777	6.78538	6.90651	7.06168	6.64442	6.33364	6.32953	6.19697	6.15339	6.64573	6.68821	6.47351	6.80901	6.32819	6.39561	6.37512	6.34738		6.6342	6.66086	6.13611	6.02851	6.36449	6.4943	6.45136	6.14699	6.2853		6.65477	6.64981	6.61249	6.58537	6.17417	6.18028	6.14776	6.65701	6.41026	6.93174	6.77764	6.22836	6.41158	6.22652	6.22061
A430110L20Rik	6.38677	6.86356	6.30641	6.25257	6.97172	8.51035	7.65335	7.65867	7.37068	7.03064	6.47286	6.45836	6.48945	6.6658	6.48229	6.50457	7.40177	7.51923		6.68636	6.25769	6.97826	7.48896	7.15943	6.88533	6.34511	7.15883	7.28961		6.47101	6.36344	6.14223	6.61401	7.61492	7.59514	7.52856	6.63808	6.09296	6.98756	6.58463	6.87789	6.1247	7.31772	6.73228
A4galt	6.69057	6.27671	6.86406	6.25549	6.36822	6.56282	6.29003	6.308	6.28893	6.27632	6.59959	6.43519	6.4143	6.71003	6.64536	6.362	7.22259	6.484		7.22545	6.6538	6.38601	6.76873	6.76307	7.30435	7.28858	6.6295	6.6759		6.31762	6.40814	6.24189	6.21962	6.29287	6.29773	6.26682	6.57858	6.64327	6.35065	6.89845	6.40128	6.49618	6.41162	6.24821
A530001N23Rik	6.60029	6.7055	6.43464	6.58637	6.68795	6.43159	6.48734	6.5005	6.4007	6.55297	6.80434	6.47405	6.75098	6.77558	6.6326	6.6116	6.53119	6.71345		6.48539	6.75223	6.47847	6.49815	6.70799	6.61655	6.58684	6.62815	6.49166		6.60148	6.57405	6.56922	6.57602	6.38766	6.38333	6.37333	6.56336	6.46458	6.66059	6.46352	6.29884	6.40602	6.5714	6.57248
A530013C23Rik	6.56024	6.56287	6.57493	6.7588	6.29266	6.81008	6.64088	6.65408	6.38342	6.62621	6.63392	6.73591	6.44292	6.47616	6.46196	6.53873	6.65009	6.40815		6.43123	6.22903	6.2346	6.58498	6.50406	6.3158	6.42947	6.21743	6.53321		6.68529	6.57442	6.56827	7.04455	7.38904	7.36989	7.37992	6.86609	6.99306	6.74631	6.75467	6.38488	6.40998	6.608	6.37266
A530032D15Rik	6.51078	6.31646	6.9192	6.47879	6.95629	7.19264	6.73369	6.69333	6.51861	6.54621	6.51848	6.54252	6.36185	6.85609	6.79999	7.23406	6.74584	6.63141		5.69246	6.57106	6.85809	7.30935	7.1457	6.3051	6.32829	6.71279	6.95412		6.83838	7.00644	6.41246	6.9727	6.5029	6.49525	6.5041	6.4777	6.36044	6.20904	6.75932	7.01233	6.50207	7.09467	7.37268
A530053G22Rik	6.82113	6.64455	6.60658	6.61205	6.64797	6.70621	6.64938	6.64283	6.69224	6.78259	6.61715	6.62405	6.53566	6.51489	6.55695	6.7287	6.65417	6.61093		7.93797	7.79082	6.40204	6.81242	6.97682	7.00853	6.92627	6.82046	6.89866		6.97256	7.07278	6.94763	6.82778	6.56759	6.5678	6.58355	6.90987	6.9092	6.91518	7.22652	7.07115	6.86503	6.76254	6.62502
A530064D06Rik	8.21856	7.65001	6.85627	6.95896	7.50619	6.40114	6.15954	6.14742	6.42714	6.2891	6.86393	6.98949	6.46436	7.03878	5.58547	6.2091	6.33233	6.74949		6.99005	6.95204	6.05135	5.99211	6.07506	6.34785	6.09086	6.83734	5.98826		7.06479	7.16222	6.92778	6.85796	6.26505	6.30745	6.35649	6.55113	6.50967	6.73888	6.72784	5.97698	5.97829	6.2778	6.19794
A530065N20Rik	6.28558	6.39353	6.36543	6.29203	6.44825	6.72276	6.58067	6.57611	6.4138	6.6329	6.57241	6.18254	6.21494	6.35882	6.58017	6.64858	6.61472	6.37067		6.40831	6.43122	6.60878	6.77909	6.55669	6.60479	6.41721	6.75525	6.48698		6.52713	6.5864	6.65031	6.36134	6.82106	6.8253	6.81559	6.42716	6.35322	6.53178	6.55105	6.7693	6.70975	6.64366	6.71675
A530072M11Rik	6.69918	6.5313	6.75902	6.64727	7.01754	7.0726	6.98291	7.01766	6.73058	7.177	7.05414	6.68575	7.41222	6.89114	6.93405	6.74374	6.66726	6.64584		5.95045	5.97678	7.24661	6.47973	7.32548	6.15978	6.0654	6.81473	6.52582		7.42659	7.38971	7.59245	7.04362	6.92721	6.92806	6.87389	6.20795	6.23588	6.11458	6.44408	6.26829	7.08479	6.73471	6.73347
A530099J19Rik	6.6465	6.62087	6.71299	6.72241	6.63151	6.64641	6.51563	6.52826	6.38924	6.43393	6.84029	6.7674	6.47263	6.50478	6.63577	6.65471	6.5486	6.59011		6.59861	6.84687	6.20541	6.14401	6.52921	6.87085	7.05701	6.51983	6.40758		6.77151	6.67277	6.78893	6.83027	6.42118	6.40679	6.39885	6.96745	7.10961	6.76951	6.98833	6.21531	6.69682	6.66835	6.68138
A630001G21Rik	8.02216	8.04001	7.52902	8.04117	7.83432	7.45808	7.72062	7.6918	7.93838	7.75542	7.702	8.61099	7.76717	8.29671	7.77802	7.64282	7.72523	7.94357		8.48001	8.37082	7.5531	7.38557	8.32466	8.33454	8.58728	8.22371	7.59934		8.08153	8.04704	7.91019	8.28836	7.48287	7.49431	7.49173	7.70956	8.12889	7.60972	7.82021	7.49063	7.82825	7.22654	7.469
A630010A05Rik	6.67764	6.67864	6.6462	6.52344	6.6101	6.61577	6.62856	6.62948	6.59078	6.69144	6.68245	6.43205	6.70868	6.57988	6.57644	6.7076	6.5455	6.79184		6.72159	6.56507	6.63666	6.52991	6.56224	6.48058	6.37389	6.83049	6.65048		6.46098	6.47389	6.25894	6.59827	6.70724	6.69845	6.69925	6.66028	6.72767	6.71503	6.65019	7.02912	6.56764	6.94974	6.79953
A630019I02Rik	6.42339	6.36796	6.71217	6.40124	6.8888	6.47153	6.46659	6.44717	6.27764	6.85082	6.4313	6.41291	6.41577	6.38157	6.4547	6.28978	6.56199	6.41439		6.23869	6.22353	6.35868	6.41635	6.31887	6.66694	6.34025	7.01985	6.35831		6.53544	6.74986	6.2804	6.51395	6.24188	6.24784	6.23389	6.51646	6.45283	6.57477	6.91702	6.84521	6.39337	6.27487	6.27829
A630023P12Rik	6.41767	6.44789	6.38273	6.55509	6.64022	6.34503	6.35994	6.34675	6.31359	6.29155	6.46235	6.46556	6.43844	7.13323	6.38464	6.2958	6.31883	6.33206		6.30809	6.26604	6.29965	6.28683	6.245	6.225	6.24589	6.27863	6.26704		6.77348	6.74838	7.15401	6.39938	6.31839	6.31994	6.28992	6.3645	6.38824	6.34459	6.33535	6.22992	6.2351	6.28955	6.27144
A630072M18Rik	7.70938	8.22124	7.92356	6.98793	7.42611	7.45012	7.24014	7.24206	7.14561	6.79581	7.49257	7.99371	7.84522	7.32514	7.0345	7.18897	7.23886	7.41062		7.33288	6.87432	6.94415	6.87516	7.09794	6.87781	7.13331	6.72321	6.88798		8.46512	8.32737	8.54468	8.22281	6.73249	6.70184	6.67143	7.89113	7.46106	7.76641	7.51742	6.95993	6.83126	7.68268	7.49654
A630073D07Rik	6.43503	6.67617	6.73851	6.62158	6.743	6.57164	6.71537	6.73354	6.59158	6.57936	6.64831	6.61442	6.55195	6.75673	6.56002	6.25307	6.43388	6.44565		6.6285	6.45322	6.21191	6.33724	6.27667	6.55358	6.65093	6.18595	6.58925		6.75245	6.64069	6.78398	6.79327	6.64992	6.63155	6.59106	6.88298	6.69464	6.87135	6.53076	6.23257	6.43609	6.84645	6.54141
A630075F10Rik	6.61533	6.38018	6.51779	6.61016	6.22925	7.14084	6.94769	6.95137	6.78229	6.93984	6.61685	6.68501	6.59231	6.80753	6.57331	6.88162	6.82042	7.0983		6.61425	6.7587	6.5722	6.76317	6.8304	6.6868	7.05718	6.93061	6.82794		6.58655	6.53293	6.65991	6.46393	6.8005	6.77918	6.76701	6.56026	6.21067	6.72001	6.47013	6.83965	6.74133	6.66821	7.07638
A630095E13Rik	6.37105	6.56366	6.30406	6.56902	6.5078	6.96888	6.59524	6.57996	6.51631	6.40214	6.42221	6.43594	6.56487	6.31889	6.45765	6.64993	6.56564	6.42587		6.31969	6.35556	6.68454	6.44952	6.52172	6.51762	6.40025	6.42537	6.65355		6.36806	6.34371	6.52926	6.27247	6.37411	6.38001	6.39086	6.19983	6.29813	6.31857	6.3531	6.81018	6.42143	6.39431	6.39403
A730008H23Rik	8.83799	9.4809	8.9964	9.61322	9.47181	9.1043	9.50118	9.46003	9.45317	9.6973	9.09818	9.18783	8.75658	9.48847	9.58172	9.21311	9.12694	8.62414		8.96963	9.06649	9.38659	9.8269	9.08039	9.26966	8.94562	8.64898	9.61436		9.15142	9.21444	9.60202	9.10235	9.56544	9.58007	9.63077	9.46198	9.94018	9.31246	9.44489	9.78432	9.32085	9.46774	8.8549
A730017C20Rik	6.22678	7.12127	7.57663	7.22184	6.81142	6.81663	6.88433	6.86389	6.57711	6.54161	6.46986	7.22315	7.06152	8.13647	7.01229	6.53102	6.56402	6.72074		6.1266	5.82639	6.60641	6.62663	6.24866	5.78222	6.07817	6.55799	6.50309		6.9108	6.84216	6.64146	7.36127	6.72378	6.68471	6.57127	6.64281	6.24428	6.65879	6.32854	6.46648	6.46078	6.46099	6.43815
A730020M07Rik	7.36976	7.20626	6.74136	7.41767	7.62249	6.2982	6.35297	6.33318	6.49601	6.19882	6.61751	7.54701	7.85986	7.22896	6.30967	6.2186	6.55145	6.4605		6.17546	6.03822	6.21552	6.15344	6.06673	6.18067	6.05576	6.1688	6.1349		7.52067	7.38458	8.32498	6.8407	6.20048	6.21638	6.23013	6.54265	6.65042	6.32293	6.35553	6.06453	6.08912	6.21184	6.16322
A730036I17Rik	6.62942	6.88347	6.488	6.76347	6.39405	6.35907	6.39922	6.41167	6.2158	6.3956	6.55469	6.58708	7.01941	7.48224	6.35429	6.29547	6.35084	6.73667		7.22389	6.47441	6.1478	6.24366	6.19111	6.28693	6.06818	6.12185	6.36741		7.03208	6.89329	6.97411	7.15886	6.25358	6.22578	6.16337	6.56319	6.54794	6.57833	6.48173	6.1563	6.34571	6.21179	6.51643
A730046J19Rik	6.38937	6.47769	6.44324	6.38052	6.34353	6.40886	6.40137	6.39877	6.51694	6.37649	6.50327	6.36765	6.36078	6.36019	6.48329	6.50417	6.38221	6.54467		6.22743	6.40429	6.56376	6.35257	6.51099	6.25384	6.30457	6.64557	6.35867		6.32943	6.3596	6.31105	6.32563	6.37194	6.37534	6.38048	6.45488	6.50323	6.51825	6.55454	6.5538	6.51228	6.37422	6.37709
A730049H05Rik	7.55901	6.83798	7.2314	7.05737	6.91787	5.95002	5.9958	6.00629	6.09338	6.02263	6.83302	7.07145	6.52472	6.56526	5.76441	6.06503	6.10779	5.95339		7.35652	6.96643	6.01401	5.88307	6.08514	6.61071	7.09865	6.00378	6.00131		7.22337	7.20033	7.09442	7.31925	6.02778	6.04022	6.06085	6.70278	6.61575	6.8383	6.43141	6.02725	6.0482	6.1318	6.09567
A730056A06Rik	6.24929	6.85907	7.59824	6.59325	6.41071	6.76282	6.8841	6.88705	6.77707	6.72179	6.94777	7.18935	8.39625	6.43082	7.03884	6.6859	6.81028	6.79515		5.76342	5.8134	6.66206	6.7282	6.59986	5.56401	6.10889	6.53004	6.4751		6.91104	6.88824	7.54986	6.22933	6.90445	6.84296	6.8172	6.60172	5.97978	6.51047	6.32212	7.25179	6.1052	6.51461	6.43723
A730063M14Rik	6.94764	6.78963	6.61393	7.02279	6.83126	7.1772	7.17919	7.1604	7.2618	6.98548	6.85997	7.49163	6.40167	7.4462	6.96648	7.29359	6.98001	7.5189		6.00292	6.27187	6.54673	6.71494	6.66701	6.20712	6.60699	6.85788	6.90259		7.02129	6.91766	7.17874	6.97203	7.1911	7.1877	7.19748	6.99425	6.82978	7.03762	6.74362	6.61858	6.92277	7.08816	6.98018
A730082K24Rik	6.58758	6.53085	6.8245	6.50549	6.58239	6.6157	6.63413	6.62496	6.57857	6.46705	6.50663	6.52394	6.48248	6.43867	6.56882	6.6117	6.58938	6.71211		6.74944	6.55119	6.39854	6.4918	6.70849	6.38482	6.63937	6.3374	6.3463		6.5683	6.52577	6.4693	6.57169	6.50576	6.48024	6.4493	6.38365	6.30492	6.36704	6.2368	6.53847	6.09253	6.34361	6.72095
A830005F24Rik	5.9512	6.1651	6.17564	6.76482	6.59898	6.3032	6.48336	6.47622	6.40296	6.52332	6.08928	6.01377	6.09888	6.10161	6.79786	6.41051	6.41044	6.14553		6.63089	7.26516	6.43985	6.38815	6.45843	6.47273	6.48134	6.428	6.47082		6.10427	6.06521	6.2337	6.25623	7.44545	7.44984	7.45984	6.41632	6.77277	6.28317	6.35521	6.52034	6.5977	6.47415	6.43096
A830009L08Rik	6.641	6.89993	6.58298	6.83804	6.39957	6.23125	6.37367	6.35352	6.43502	6.23226	6.48005	6.49911	6.38745	6.46138	6.51919	6.48256	6.30552	6.2471		6.67738	6.42688	6.19624	6.03115	6.14949	6.35034	6.43767	6.20723	6.15929		6.57975	6.44041	6.85524	6.68762	6.26648	6.25421	6.27608	6.76536	7.5336	6.41722	6.65679	6.51941	6.16106	6.32282	6.32265
A830010M20Rik	6.33004	6.52364	7.5462	6.43175	6.51789	7.48035	7.39802	7.31017	7.45213	7.11846	6.43771	6.62077	6.43441	7.41109	7.38714	7.60552	6.97595	7.46472		7.39564	7.10142	7.82211	7.69056	8.22296	8.0409	8.56562	8.07102	8.60457		6.53368	6.79857	6.26336	6.2168	7.81599	7.77146	7.68631	7.5726	7.3321	7.71462	8.12697	9.12533	7.42874	6.9706	8.3411
A830011K09Rik	6.27997	6.49448	6.66103	6.45533	6.4451	6.57241	6.67018	6.66436	6.64751	6.50993	6.47209	6.31097	6.34484	6.53835	6.66572	6.49516	6.51662	6.56462		6.13779	5.99737	6.51134	6.53425	6.5092	6.1154	6.30656	6.47863	6.69177		6.42779	6.37969	6.72994	6.14355	6.58438	6.56478	6.52869	6.49523	6.39451	6.52139	6.35214	6.63183	6.38903	6.44409	6.62941
A830018L16Rik	7.41382	7.56711	7.48544	7.50834	7.24891	6.99062	7.13837	7.16391	7.04844	7.23343	6.93524	7.12921	6.64433	6.96599	7.27847	7.05747	7.13507	7.37292		7.00002	7.15408	7.38603	7.14402	7.7213	6.90385	7.43511	7.71293	7.40339		7.50322	7.39437	7.88024	7.17222	7.24638	7.2347	7.20659	7.19834	6.93321	7.27744	7.02368	7.1648	7.96009	7.66522	7.34236
A830019P07Rik	6.95272	6.23668	6.86994	7.39281	6.75791	6.57231	6.34183	6.33998	6.40178	6.46713	6.76275	6.91863	6.90963	7.06902	6.17429	6.45119	6.37468	6.47616		6.59003	7.37665	6.55316	6.70062	6.52937	6.15851	6.54347	6.73123	6.60513		6.58795	6.65609	6.72409	6.50824	6.38768	6.39411	6.43702	6.74583	6.60961	6.83939	6.93868	6.91443	6.74727	6.41185	6.4306
A830029E22Rik	6.32506	6.32035	6.73359	6.32746	6.31309	6.44537	6.45337	6.45706	6.43423	6.42649	6.35383	6.32234	6.3343	6.32217	6.50267	6.42402	6.4312	6.44103		6.1349	6.08757	6.42264	6.4141	6.36666	6.18403	6.3219	6.41648	6.405		6.27966	6.29843	6.24602	6.26976	6.47301	6.46006	6.44332	6.38273	6.29873	6.29344	6.39884	6.41017	6.38873	6.41124	6.41129
A830035O19Rik	6.60109	6.60143	7.1169	6.60099	6.50947	6.93172	6.75677	6.77402	6.85207	6.36837	6.58772	6.52894	7.19568	6.65195	6.95151	7.02948	6.94465	6.48466		6.58442	5.91727	6.30684	6.72514	6.14895	6.3123	6.15195	6.8118	6.28458		7.09101	7.10605	7.02188	7.16518	6.18457	6.18499	6.13094	6.82838	6.48027	6.86626	6.79157	6.32503	6.72317	6.41505	6.54862
A830036E02Rik	6.67897	6.65299	6.91212	6.8977	6.70989	6.94922	6.90305	6.87737	6.82545	6.79605	6.69489	7.33841	6.62347	6.8698	6.68977	6.65138	6.75575	6.81746		6.08116	6.08814	6.6672	6.67683	6.75621	6.36727	6.69108	6.63421	6.85735		6.87989	6.8032	7.14634	6.70946	7.09371	7.07302	7.0649	6.76327	6.85109	6.51077	6.789	6.6057	6.61439	6.3756	6.80167
A830052D11Rik	5.91228	5.91858	5.32428	5.51955	6.27136	7.23417	7.35939	7.31555	6.99627	7.59261	6.04956	6.92045	6.40792	6.18628	7.09063	7.06352	7.55941	6.93718		6.86607	5.51725	7.19857	7.26444	7.08955	7.80507	7.16863	7.06882	6.91257		5.88235	5.86032	6.05245	5.62711	7.89874	7.918	7.88353	6.25911	6.39249	6.25458	6.22617	7.28638	7.26795	6.93686	7.7298
A830082N09Rik	7.21439	6.96516	6.623	7.05133	6.85146	6.74517	6.72554	6.73896	6.83746	6.65379	6.89583	6.62724	6.52197	6.86597	6.68512	7.02703	6.8591	7.14215		6.31116	6.10951	6.81198	6.88994	6.9778	6.37803	6.51327	6.38924	7.04259		7.04452	6.98783	7.06234	6.99262	7.0747	7.08067	7.08996	6.88952	6.62485	7.35256	6.68434	6.96811	6.85172	6.8954	6.92069
A930001A20Rik	6.53183	6.38695	6.1965	6.59883	6.31983	6.39834	6.55259	6.55686	6.55589	6.66465	6.44243	6.34694	6.94284	6.72932	6.40134	6.38619	6.41494	6.37338		6.2014	5.90926	6.36437	6.26181	6.38125	6.18837	6.17887	6.351	6.32083		6.67097	6.61968	6.86647	6.55388	6.44076	6.44272	6.44011	6.77972	6.93911	6.85029	6.66879	6.72935	6.50612	6.3932	6.58093
A930001C03Rik	6.52902	7.20354	6.50498	6.62927	6.41243	6.37974	6.31715	6.31533	6.22643	6.20945	6.3999	6.43022	6.37667	6.4238	6.23709	6.22657	6.22755	6.21563		7.13265	7.28092	6.22395	6.16471	6.26888	6.5978	6.69635	6.24029	6.23913		6.44979	6.39867	6.50922	6.49459	6.19798	6.19756	6.19824	6.61095	6.41815	6.86525	6.41821	6.34511	6.30031	6.2777	6.27907
A930002C04Rik	6.36776	6.37809	6.51287	6.49949	6.51213	6.53786	6.45225	6.43045	6.46772	6.38496	6.61269	6.90202	6.30814	6.84066	6.51163	6.4149	6.4574	6.36924		5.95385	5.82267	6.35043	6.1693	6.22277	6.14604	6.09736	6.74364	6.72799		6.36249	6.35073	6.27899	6.62948	6.46582	6.46635	6.48615	7.03344	7.69822	6.62501	7.22152	7.01615	6.73418	7.1859	6.44871
A930003O13Rik	6.28848	6.49272	6.17092	6.277	6.48428	6.40393	6.51307	6.50763	6.43181	6.55355	6.31575	6.35346	6.49282	6.6544	6.54148	6.60077	6.42801	6.52127		6.23804	6.45123	6.4228	6.36506	6.34973	6.42445	6.4865	6.60034	6.58197		6.48975	6.5109	6.61737	6.25839	6.45498	6.46454	6.45488	6.73883	6.33881	7.03789	6.49002	6.54476	6.49989	6.65472	6.64728
A930004D18Rik	6.04299	6.78621	6.07272	6.58731	6.15103	6.96289	6.96236	6.959	6.82711	7.19614	6.41185	7.4973	6.37015	6.39745	7.04053	6.81717	7.05541	6.9487		5.24275	5.01272	7.69782	7.1012	6.68754	6.70334	6.47767	7.54726	6.80198		5.84681	5.78571	6.29144	5.78454	6.86135	6.89471	6.89348	6.31852	6.06949	6.60223	6.43323	6.74482	8.32669	6.69927	6.74255
A930005H10Rik	8.10049	8.10845	7.61801	7.88519	7.20958	7.22038	7.0571	7.06604	7.39269	7.30069	7.44379	8.19678	8.66602	7.93042	7.63271	7.85395	8.03343	7.93197		7.76866	7.52713	7.94737	7.75398	7.57603	7.16082	7.08566	7.82647	7.8069		8.04087	8.1884	7.97386	8.15804	7.24556	7.28532	7.37431	7.4677	7.35201	7.72504	7.73271	8.28021	7.9148	7.70677	6.56193
A930006K02Rik	6.47046	6.61813	7.08157	7.36273	6.99098	6.7471	6.79955	6.84895	6.34604	6.46615	7.58235	7.48654	6.62219	7.33314	7.25624	7.01179	6.75415	7.16072		6.59116	5.89482	6.13428	5.8562	6.53455	5.88986	6.46011	6.95125	6.75895		7.27772	6.88595	7.66522	7.16454	6.49751	6.44671	6.29759	7.28732	6.8947	7.58251	6.82967	6.21595	7.74237	7.15925	7.11659
A930007I19Rik	7.95085	7.97756	8.00568	8.47731	8.32049	8.76774	8.77135	8.76307	8.92613	8.36461	7.7924	8.50677	7.72329	7.08185	8.41161	8.75712	8.13722	8.49274		6.82412	6.65583	8.28897	8.71653	8.23707	8.18968	8.04438	8.7195	8.76793		7.58102	7.40306	7.52694	8.0097	9.30044	9.28493	9.31187	8.05937	8.12316	7.93148	7.8849	8.40157	8.85001	8.87876	8.60827
A930009A15Rik	7.13233	6.42133	6.39628	6.44606	6.3895	6.25978	6.21742	6.22568	6.40663	6.38404	6.3652	6.31494	6.36373	6.554	6.0373	6.39431	6.41102	6.27559		6.37217	6.30226	6.35265	6.32153	6.3705	6.27927	6.36964	6.34264	6.34753		6.51287	6.58294	6.45602	6.44151	6.37724	6.40743	6.45217	6.37442	6.44281	6.39377	6.40157	6.28159	6.34693	6.38704	6.37092
A930011G23Rik	9.9505	10.0401	10.8899	9.91551	10.2734	9.29252	9.74932	9.69669	10.1624	9.69704	9.4751	10.0063	9.5265	9.75413	9.79187	9.38904	9.60975	8.73767		8.50187	8.60257	8.86866	9.78504	8.99148	8.48173	8.5955	9.1881	9.48908		9.35939	9.70843	8.87902	9.74205	9.0837	9.1042	9.14866	10.0091	10.0598	9.68399	10.0299	10.0859	9.1455	9.55077	9.20296
A930012L18Rik	6.50313	6.64626	6.73357	6.3977	6.41494	6.46317	6.58019	6.56955	6.33387	6.53329	6.67559	7.21737	6.58218	6.58858	6.56616	6.77147	6.33496	6.45205		7.03732	6.64973	6.50436	6.44019	6.71508	6.41913	6.77872	6.56659	6.68715		6.65404	6.5498	6.65071	6.69465	6.30562	6.27944	6.26452	6.72011	6.65027	6.58828	6.42614	6.37723	6.42862	6.77112	6.65453
A930016O22Rik	7.19646	6.8131	6.63291	6.88868	6.71349	6.81451	6.59714	6.59575	6.68783	6.68059	6.67515	6.70697	6.60694	6.90857	6.49224	6.77555	6.77799	6.71386		6.47807	6.47895	6.77604	6.47838	6.86459	6.32327	6.47913	6.85625	6.9103		6.81483	6.85995	6.97049	6.55651	6.85191	6.87721	6.90122	6.72848	6.77232	6.9031	6.93335	6.88011	6.88881	6.59513	6.55683
A930017K11Rik	6.24671	6.319	6.17607	6.33513	6.31136	6.43656	6.43039	6.43387	6.46933	6.44404	6.35916	6.26731	6.30108	6.29931	6.43068	6.45156	6.45985	6.42499		7.87119	8.53326	6.43137	6.37642	6.36222	6.9554	7.14942	6.43492	6.41535		6.26157	6.30855	6.22807	6.26984	6.45786	6.47507	6.49801	6.66376	6.33569	6.96619	6.48884	6.47057	6.44211	6.45071	6.45432
A930018P22Rik	6.28839	6.17711	6.24327	6.38632	6.30016	6.44469	6.44114	6.43339	6.44439	6.48754	6.17599	6.17743	6.21176	6.82764	6.47002	6.47652	6.43973	6.45611		6.33019	6.40539	6.49359	6.5452	6.53546	6.49757	6.5247	6.52783	6.54017		6.22195	6.27676	6.17643	6.21364	6.47995	6.48717	6.47542	6.27872	6.26544	6.32805	6.36022	6.60213	6.5791	6.4828	6.50931
A930019D19Rik	6.43612	6.60568	6.3037	6.54648	6.53646	6.41919	6.40568	6.39888	6.36267	6.36431	6.36997	6.3648	6.34871	6.85599	6.52721	6.36271	6.59768	6.40914		6.26779	6.26563	6.56158	6.36246	6.47066	6.325	6.32502	6.37802	6.3683		6.27647	6.26086	6.29623	6.31385	6.34733	6.36246	6.348	6.48267	6.57206	6.60203	6.38901	6.42026	6.37718	6.36749	6.37802
A930024E05Rik	6.73626	7.80863	7.17947	7.13807	7.36778	7.05156	6.83255	6.80249	6.53425	6.28095	6.96111	7.09082	6.90355	7.04419	7.28317	6.82899	6.97164	6.59634		7.66032	6.82848	7.47625	6.28561	7.37285	6.76146	6.79199	6.68147	6.60876		7.39413	7.13898	7.81125	7.2484	7.21139	7.19882	7.11417	7.2042	7.9751	7.06578	7.12081	7.96109	7.61636	7.80777	7.61719
A930033H14Rik	6.80428	6.86016	7.10607	6.80571	6.76843	7.33083	7.23841	7.20601	7.46884	7.04785	6.93881	6.90672	6.86459	6.50071	7.75105	7.70471	7.97977	8.59856		5.2291	5.03542	7.51139	6.94822	7.22196	5.95102	6.0416	6.36218	7.71479		6.40154	6.40251	6.06146	6.62038	6.89359	6.86015	6.87714	6.58476	6.8749	6.63064	6.79862	7.91868	6.29553	6.45074	7.21033
A930037H05Rik	6.87067	7.01931	6.86756	6.84688	6.56506	7.43472	7.78366	7.81095	7.53286	8.16784	8.57768	7.43734	6.87366	6.68919	7.72655	7.4202	8.04206	8.19942		5.76575	5.2086	7.21238	8.42398	8.09757	6.72875	6.58941	7.30378	7.42756		6.77699	6.64326	6.79566	7.07493	8.00161	7.92877	7.96609	7.96237	8.52757	7.74011	7.82745	7.82454	6.65249	7.6684	7.09594
A930041C12Rik	6.30445	6.34378	6.37594	6.30283	6.37085	6.57925	6.3324	6.31805	6.30574	6.32829	6.33827	6.56311	6.34756	6.34348	6.21184	6.32688	6.2995	6.32852		6.43417	6.87922	6.35952	6.39695	6.39764	6.46469	6.43494	6.89485	6.38899		6.38625	6.45451	6.35767	6.3514	6.286	6.28978	6.304	6.48335	6.46511	6.37736	6.75425	6.38715	6.45087	6.33198	6.33864
AA413626	6.43951	6.54365	7.18186	7.02673	6.70022	7.27037	7.09794	7.09067	7.10039	6.79301	6.30425	6.91229	6.42281	6.76808	7.36017	7.25353	7.26589	6.94938		5.80967	6.50182	7.08856	6.92912	6.59049	5.86797	6.44474	7.00389	7.01495		5.97021	5.97686	6.11207	5.98917	6.6897	6.70201	6.6927	6.41411	5.93689	6.5027	6.19228	6.39019	6.89007	6.53412	6.54297
AA414768	6.24219	6.87273	5.8045	6.23069	6.69022	6.62265	6.70183	6.66224	6.50086	6.68615	6.42573	6.79361	6.24077	6.65393	6.80399	6.65564	6.83291	6.56553		6.94061	7.11408	6.56147	6.58314	6.74462	7.47691	7.12447	6.50288	6.48421		6.44508	6.40841	6.41633	6.48391	7.62866	7.6474	7.63165	6.33925	6.45974	6.34295	6.26303	6.46879	6.91073	6.44953	7.56415
AA414992	6.39446	6.39632	6.37109	6.44529	6.35966	6.34309	6.35786	6.36573	6.34457	6.33073	6.39964	6.40633	6.38831	6.38399	6.38027	6.3341	6.34839	6.34241		6.65346	6.33101	6.33036	6.31631	6.42866	6.30272	6.30058	6.321	6.31351		6.54028	6.48594	6.73488	6.38176	6.36218	6.35762	6.33632	6.34392	6.3537	6.35331	6.36892	6.30525	6.57135	6.33447	6.32537
AA465934	7.01762	7.77292	7.00624	7.87968	7.18687	7.60758	7.58524	7.60545	8.10653	7.47078	8.56125	7.62703	7.58432	7.04375	7.94592	7.42971	7.61076	7.08921		7.08523	9.02062	7.12931	7.48873	7.81607	7.57557	7.62554	7.6201	7.05948		7.34504	7.42461	7.69532	7.38664	7.63195	7.67099	7.75809	6.78386	7.08223	6.93788	7.21021	7.65997	8.56451	7.1435	7.3078
AA467197	6.05448	6.2798	6.01811	6.6343	6.89411	6.9379	6.93134	6.88997	6.88198	6.63464	6.2933	7.39047	6.23783	7.51123	6.66307	6.62911	6.65566	7.18634		5.90301	5.49665	6.61143	6.61787	6.46746	6.46284	6.31632	6.60211	7.24435		6.89083	6.81275	6.55678	7.24594	7.67302	7.67351	7.61862	6.52797	6.28084	6.82153	6.38669	6.53905	6.57042	6.58101	6.57744
AA543186	6.58082	6.71424	7.0845	6.92605	6.63476	7.19786	6.87214	6.87908	6.80389	6.70035	6.66261	6.8107	7.41796	7.43849	7.06351	6.74693	7.17841	6.26955		6.26348	6.53052	6.21658	6.41269	6.18366	6.64322	6.60862	6.1769	6.30703		7.01419	7.09948	6.74467	7.36807	6.30462	6.32258	6.3099	6.85223	6.89172	6.6194	7.01188	6.25611	6.51181	6.29386	6.22212
AA986860	7.80249	6.37754	7.17923	6.53875	6.41904	6.72957	6.90136	6.93053	6.75373	8.01481	7.34684	6.28624	6.47159	7.11618	6.42807	7.00251	6.7858	6.72147		6.03421	6.4038	6.72328	6.88613	7.09013	5.83313	6.3064	6.57973	6.57552		7.12623	7.46786	6.99643	6.7045	6.74908	6.76306	6.84138	6.4116	6.25447	6.47716	6.72456	6.72625	6.29315	6.48905	6.39324
Aaas	8.78676	7.96307	7.27239	7.28499	8.12049	7.82232	7.7465	7.7342	8.10902	8.23523	9.17443	8.85922	7.86213	7.84388	7.61862	8.1164	8.58278	7.41539		6.22203	6.37868	7.69404	7.87874	6.95074	7.67574	7.1375	8.35903	8.35571		7.18333	7.45737	7.28119	7.11948	8.49332	8.6003	8.80992	7.18725	7.78299	7.14207	7.23563	8.15563	7.62534	8.73511	7.25063
Aacs	8.17474	7.24528	8.1429	7.93539	7.74966	8.4296	8.02785	7.99519	8.60969	7.86958	7.56822	7.27978	7.32589	7.40531	7.17603	7.94793	7.95068	8.56663		7.22953	7.77439	9.1484	10.0161	7.34021	6.82834	6.42986	9.18185	9.44357		8.15471	8.33525	8.51233	7.95578	8.20104	8.20144	8.34166	8.32997	8.25064	8.14598	8.51053	9.6395	7.9341	9.06211	8.62519
Aaed1	8.71775	8.75229	8.61748	8.05904	8.09344	7.79981	7.90319	7.82864	8.43128	7.96006	7.902	8.44892	8.02757	8.51689	7.61081	8.21221	7.60654	8.65422		8.86267	8.70157	7.52558	7.9974	7.81507	7.91287	7.83475	8.32088	7.61949		8.51089	8.80707	8.34588	8.19516	9.34253	9.32973	9.35101	8.02338	7.84711	8.06664	8.68848	8.90902	7.91917	7.39274	8.24575
Aagab	8.26873	8.35748	8.03537	7.6398	8.36487	9.74558	9.34616	9.33093	9.18229	9.06503	8.38676	9.08337	8.86306	8.68917	8.39875	9.25429	8.15268	8.86984		7.57119	7.28852	9.17558	8.15227	8.94143	8.92824	9.08204	9.14015	9.16319		8.02625	7.98854	8.09722	7.4832	8.72734	8.735	8.6918	8.48734	7.76243	8.89517	8.45385	8.45338	8.85623	9.0081	8.89913
Aak1	8.95237	8.09293	8.5873	7.62441	8.28157	8.39139	8.5819	8.60555	8.41164	9.29004	9.19203	7.66258	8.00303	7.94975	8.53583	9.28783	8.58342	8.385		7.9946	8.04445	8.92213	9.57759	9.18177	9.34587	9.33118	8.13198	8.79096		8.40485	8.71137	8.30163	7.95592	8.59173	8.59637	8.67369	8.37774	7.98474	8.57835	8.38013	8.56716	7.69768	8.80184	8.32798
Aamdc	7.14693	7.57391	7.13945	7.71872	7.4784	7.66435	8.4128	8.39038	8.4987	8.59334	7.97603	8.20521	8.53273	7.87715	9.02375	8.58754	8.43649	8.32128		8.8833	8.86163	9.07719	8.73313	8.67682	9.28615	9.16225	9.4284	7.70287		7.39063	7.28768	7.79044	7.43374	8.82316	8.83441	8.82704	7.73937	8.30455	7.59375	7.38817	8.88454	9.24372	8.5196	9.23732
Aamp	9.35088	9.9315	9.74337	9.91477	9.42861	10.2859	10.2528	10.2253	10.0901	10.2312	9.01348	10.3738	10.2376	9.73477	10.3901	10.352	10.0345	9.41555		10.1709	11.0527	10.7081	10.1507	10.1901	10.1222	10.5619	9.85098	9.85526		9.25867	9.25856	9.32907	9.52357	9.92542	9.95404	10.0116	9.89134	9.88485	9.64992	9.63882	10.0219	10.481	10.2387	10.0131
Aanat	6.16961	6.30013	6.97902	6.13822	6.18852	6.69729	6.68086	6.69078	6.61755	6.62305	6.28559	6.17972	6.25087	6.19462	6.81655	6.6043	6.6053	6.81448		5.78056	5.67116	6.62891	6.66556	7.0029	6.08173	6.33321	6.61381	6.59108		6.05851	6.09086	5.91567	5.99524	6.74591	6.70684	6.65504	6.33567	6.18265	6.12259	6.5338	6.56847	6.54977	6.54717	6.55358
Aar2	7.14878	8.57799	8.27753	8.6321	8.2314	9.0449	9.34704	9.41401	9.1676	8.88086	8.73816	8.43747	8.47548	8.53505	10.0796	9.27939	8.64528	8.68928		8.62265	8.51698	8.92466	7.77462	8.62424	8.52103	8.94658	8.56647	8.74405		8.14844	7.80475	8.58224	8.33332	9.5584	9.54903	9.45843	7.98977	7.91083	8.36116	7.32562	7.70575	9.0861	9.23003	7.04351
Aard	6.34427	6.37837	6.33529	6.41155	6.34823	6.37459	6.37666	6.37643	6.35108	6.34676	6.38766	6.37641	6.37811	6.36326	6.36139	6.34722	6.35241	6.36201		6.29363	6.27088	6.35845	6.36692	6.32809	6.2772	6.32756	6.35082	6.34803		6.56981	6.52237	6.86044	6.3443	6.35478	6.34935	6.3465	6.37006	6.38205	6.33627	6.32633	6.32612	6.34454	6.34112	6.33366
Aars	9.24381	9.33321	9.42857	9.42515	9.53192	10.0514	9.99144	9.93843	10.1704	10.168	9.24573	9.6711	9.38963	9.32407	10.0794	9.89784	10.2932	9.35441		9.03095	9.72328	10.0443	11.1371	9.91498	10.7101	10.206	10.0265	10.5975		9.087	9.37358	9.34279	8.92429	9.80261	9.83124	9.93121	9.63359	9.94234	9.06673	10.1953	10.5866	10.2097	9.96107	10.0602
Aars2	8.8893	7.77557	7.54551	7.3082	7.37814	6.94261	7.24322	7.27172	7.38939	7.87357	8.18356	7.1606	7.20618	7.32903	6.48547	7.72614	6.42946	6.76659		7.89617	7.30886	8.11254	7.54001	7.75505	7.16061	7.07421	6.67993	7.43212		7.99766	8.15184	7.33212	8.22415	6.1156	6.16069	6.22668	7.23297	7.06119	7.79921	7.17128	6.22527	6.83	6.21876	7.38743
Aarsd1	9.32308	8.35715	7.93514	8.47162	8.08519	8.88121	8.27124	8.40268	7.94849	8.63452	8.14308	6.67416	8.82564	8.60466	8.00933	9.05608	8.27823	8.89104		8.31063	8.36545	9.10414	8.91802	8.38624	9.18506	8.53358	8.60733	9.29948		8.35385	8.22548	8.15262	8.35687	7.56758	7.58424	7.58893	7.74609	7.00585	8.07975	7.6662	6.44788	8.31581	8.48497	8.20009
Aasdh	7.15225	7.81031	7.97157	7.67855	8.24742	7.92784	7.25797	7.23208	6.80544	6.61769	7.62171	7.93864	7.21599	7.22312	6.99832	7.34189	6.87165	7.05288		8.77614	9.8447	7.57298	7.3974	7.09146	7.49223	7.52509	7.60012	7.32436		8.03409	7.94901	7.51275	8.57646	8.06335	8.04774	8.01424	7.32395	6.74128	7.47925	7.05823	6.78963	6.96315	7.49645	7.87243
Aasdhppt	8.07631	7.85916	8.12073	7.97177	7.52403	8.59226	8.78089	8.79709	8.75714	8.7255	7.77396	8.30621	7.24949	7.88578	8.06739	7.97484	8.79947	9.36048		7.69286	7.74481	7.30943	9.03823	7.80531	7.70322	8.05077	8.90442	7.98621		7.78395	7.61777	7.7134	8.12673	8.854	8.79221	8.79672	7.87513	7.44045	7.54278	7.27333	7.50046	7.46769	8.40738	8.20234
Aass	7.31928	8.14796	7.49426	7.73388	7.74699	6.24455	6.19363	6.21703	6.04757	6.07003	8.83886	7.70553	9.04115	7.68355	6.3772	6.0929	6.01602	6.17964		8.15156	8.03295	6.28397	6.08199	6.27186	7.44916	6.77968	6.23312	6.23702		7.70011	7.53947	7.95965	7.60294	6.02923	5.99464	5.96064	7.38198	7.75205	7.34723	7.54789	6.60469	6.48161	6.21472	6.82714
Aatf	7.61981	8.06624	8.3712	8.50788	8.10908	9.34754	9.18728	9.19003	8.29139	9.20399	8.59556	8.33356	9.54391	8.42171	8.86117	8.9059	8.92748	8.77626		6.63191	7.01275	8.21641	8.81515	8.47604	7.2135	7.64593	7.77374	8.90332		7.68893	7.52693	7.74537	7.8373	10.1134	10.0328	10.0381	7.95145	7.50206	8.11523	7.1682	9.23454	6.89676	8.84037	8.34569
Aatk	9.32899	8.74269	9.1103	8.224	8.55342	7.89529	7.86905	7.81609	8.09113	8.16713	7.97512	9.03521	8.0165	8.75211	7.97216	8.10301	8.54433	7.97763		10.7435	10.2695	7.2458	7.53542	8.8147	9.8481	10.3778	8.53877	7.26817		9.42296	9.84842	8.88289	9.09598	6.92735	6.96671	6.91903	7.81528	7.36343	8.06232	8.582	8.2062	8.38784	6.73754	8.05233
AB124611	6.7152	7.59856	7.15643	6.75153	7.59784	7.18389	6.99921	6.95385	6.68775	6.8025	6.64884	7.20061	6.75375	7.8303	7.45485	7.55914	6.82428	7.18019		6.84177	6.77842	7.26131	6.50564	6.97628	7.75743	7.62568	6.44742	7.18173		7.72192	7.77673	7.6208	7.54941	7.48606	7.48755	7.43939	7.43201	7.29678	7.4584	7.52798	7.46169	7.21233	8.0225	7.1011
Abat	8.41674	8.4949	8.2165	8.49648	8.93047	7.69802	7.29861	7.23223	7.11029	7.26453	8.4127	8.97487	7.41057	9.17398	7.17347	7.23055	7.70755	7.64691		7.49493	6.66452	7.11622	7.95784	7.44696	7.82345	7.03997	7.49396	7.11588		8.39075	8.50128	8.20836	8.4651	7.36978	7.37124	7.31918	8.46386	8.76441	8.3519	9.23352	7.62509	7.57664	7.02095	7.4687
Abca1	10.7612	10.8198	10.9314	10.9082	10.9965	11.419	11.0448	11.0663	10.8782	11.1923	10.6124	10.6249	11.2818	10.9653	10.802	10.7664	10.8368	11.1155		9.94708	10.5429	10.8491	11.0229	10.3541	11.0697	10.5683	10.8091	11.0673		10.4856	10.4993	10.7213	10.2658	10.8871	10.8718	10.8991	10.7964	10.7799	10.2817	11.1867	10.2317	10.5563	11.0405	10.218
Abca12	6.85804	6.70108	6.65792	6.84539	6.6148	6.73665	6.61614	6.62616	6.69282	6.66703	6.75316	6.75792	6.674	6.60187	6.44158	6.61497	6.51579	6.65615		6.73544	6.83127	6.46863	6.67472	6.81582	6.56792	6.64543	6.74606	6.68319		6.82826	6.84466	6.89962	6.75427	6.76519	6.76368	6.79004	6.73429	6.71452	6.77501	6.90863	6.8297	6.80201	6.83121	6.30292
Abca13	6.37801	6.3424	6.1683	7.24521	7.03766	6.90989	6.67354	6.62865	6.48876	6.62152	7.09031	6.4042	6.40285	6.82202	6.74957	7.41057	6.49761	6.55599		5.93055	5.82974	6.4636	7.38863	6.56943	6.8295	6.24719	6.42255	6.39776		6.42316	6.47722	6.85021	6.19605	6.46918	6.46231	6.47908	6.02108	6.19126	6.3983	6.35904	7.45285	6.43627	6.40305	6.38351
Abca14	6.40473	6.66088	6.33609	6.5446	6.33349	6.3968	6.5043	6.50535	6.32954	6.74177	6.31104	6.32752	6.32813	6.33116	6.39497	6.34543	6.32929	6.38358		6.40406	6.46855	6.38397	6.41883	6.39504	6.46417	6.41595	6.39233	6.40272		6.24815	6.23216	6.29162	6.29647	6.31458	6.30749	6.31853	6.32296	6.35084	6.33995	6.29434	6.42608	6.43482	6.35209	6.35751
Abca17	6.26289	6.28892	6.18697	6.3781	6.28395	6.52539	6.62061	6.58964	6.47423	6.84988	6.33054	6.57153	6.34389	6.4412	6.54496	6.59864	6.47735	6.52394		6.04981	5.98871	6.49003	6.54123	7.33718	6.11265	6.38123	6.47491	6.4721		6.25402	6.32951	6.16851	6.18926	6.49788	6.48511	6.48909	6.12708	6.27717	6.24792	6.31637	7.32689	6.42187	6.42821	6.42283
Abca2	8.53879	7.60872	8.22472	7.48789	8.70301	9.43384	8.86205	8.82488	9.40666	8.8607	8.60296	7.78249	8.04386	7.96912	8.51202	8.98953	8.81007	8.59538		10.0155	10.2507	9.90321	8.93909	9.57931	10.2394	9.75675	8.83547	9.51846		8.12635	8.59752	7.64862	7.70642	10.1184	10.1908	10.2233	8.33204	8.47057	8.64941	9.52295	9.73577	9.05762	8.30893	9.14269
Abca3	7.46119	8.17217	8.38152	8.82624	8.06401	9.49351	8.84805	8.87984	8.37076	8.40135	8.78633	7.20929	8.46214	8.27716	8.83916	8.53493	8.60118	8.33267		8.60098	8.86688	8.87447	8.11983	8.54145	8.81415	8.85774	8.9147	8.31362		8.58535	8.40378	8.79964	8.68805	8.67676	8.64997	8.53637	8.10173	8.13381	8.69874	8.20108	9.15821	8.98302	8.13842	8.92279
Abca4	6.29029	7.32337	7.3145	7.13433	6.97798	7.34087	7.43997	7.46605	7.19817	7.1932	8.2656	6.55986	6.6889	6.73314	7.95842	7.19192	7.31705	7.08089		5.28396	5.65071	6.92663	6.80196	7.00083	6.43614	6.33553	7.14384	7.28188		6.89253	6.70735	6.95179	7.30183	7.61002	7.56357	7.52462	7.02794	7.80059	6.7773	6.94325	7.04372	6.9187	7.15635	7.19123
Abca5	6.52748	6.71616	7.23118	6.39524	7.03465	6.66841	7.07314	7.08835	6.77887	7.11532	6.58136	6.84777	6.88529	7.1552	7.2086	6.73872	6.77055	7.10677		7.61206	6.19277	6.69214	6.6135	6.79738	6.93033	6.81569	6.67081	6.95812		7.01935	6.90196	7.05691	6.82983	7.31116	7.25985	7.15017	7.5801	7.5873	7.18722	7.38025	6.91053	6.96473	7.86134	6.91935
Abca6	5.83572	6.08538	5.86126	5.89745	6.87513	7.07712	6.6498	6.64597	6.58433	6.64208	6.15589	5.95804	6.14985	6.07568	6.73348	6.6223	6.55937	6.61283		6.13594	6.81527	6.71179	6.83833	6.6348	7.9206	6.91289	6.7276	6.75295		6.05824	6.17921	5.84164	6.08846	6.63983	6.65496	6.66717	6.6043	6.89663	6.13836	7.33022	6.70616	7.2335	7.58121	6.86712
Abca7	8.43163	8.20411	7.99001	7.63237	8.00554	8.04857	8.26966	8.27075	8.39658	8.22564	8.44369	8.0083	8.08409	7.22056	8.0011	8.56513	7.86163	8.51113		7.98237	7.18632	9.17052	8.03046	8.5544	7.25917	7.30576	9.39588	7.72492		8.00731	7.87664	7.75642	8.3083	9.04227	9.04282	9.06084	7.99645	8.51016	8.20403	7.5435	8.27299	7.44122	8.44028	7.96109
Abca8a	7.84239	7.51802	7.10064	6.78432	7.70407	6.79268	6.49712	6.57942	6.66439	6.82282	8.51397	6.03805	8.41779	6.96408	6.75521	6.7449	6.88964	6.8098		10.3538	10.0932	8.22301	7.25329	8.03621	10.6495	9.56973	6.84698	6.89527		6.92052	7.08512	6.54209	6.70256	6.7152	6.7553	6.74535	6.86704	7.06854	7.31653	7.52283	6.71059	6.73397	6.5991	6.60983
Abca8b	6.87489	6.87106	6.74785	7.12761	7.16943	6.657	6.68089	6.6656	6.4499	6.63664	6.95847	6.76711	6.44945	7.00245	6.58148	6.48361	6.60626	6.57062		7.20374	6.56865	6.1405	6.37483	6.63143	7.16048	6.96952	6.63155	6.38683		6.98473	6.87618	6.9303	7.15762	6.72835	6.70742	6.66095	6.59244	7.08884	6.50999	6.62583	6.72757	6.38747	6.52725	6.69273
Abca9	8.85905	10.2723	10.1131	9.68391	10.0697	10.6731	10.3861	10.3745	10.1717	10.2356	10.2537	9.61016	10.1915	10.3477	10.3168	9.80586	9.72113	10.2223		8.743	9.08498	10.1426	10.2085	9.97788	11.0914	10.3307	10.3286	10.3409		9.62136	9.75076	9.423	9.6356	10.0597	10.0218	9.93729	9.78183	9.53882	9.86429	10.4774	10.2426	10.0362	9.72952	9.69682
Abcb10	6.94275	8.02532	8.40488	8.32865	7.97355	6.91065	7.3562	7.41578	6.96376	7.11036	8.57674	7.23981	8.06902	7.90625	8.36567	7.40492	7.14532	7.68818		9.10726	9.40719	6.81562	7.09422	7.83631	8.33331	8.50827	7.37349	7.22225		7.70794	7.42986	7.51391	8.13269	6.13759	6.04242	5.88913	7.91629	7.87799	7.83129	7.631	6.65751	7.39395	7.14553	7.60081
Abcb11	6.40067	6.32305	6.19581	6.41319	6.26323	6.24937	6.33248	6.32239	6.41018	6.32983	6.34734	6.3218	6.26212	6.29384	6.43114	6.36416	6.40947	6.26893		6.1854	6.18045	6.31867	6.15587	6.21735	6.1643	6.13359	6.29508	6.26519		6.21166	6.14845	6.30497	6.34502	7.30476	7.30846	7.34018	6.6175	7.26142	6.2822	6.60751	6.40819	6.24849	6.41899	6.3928
Abcb1a	7.83038	7.31251	7.84568	6.63047	8.06011	6.68558	6.65223	6.62378	6.88136	6.52449	6.97965	7.35168	7.15541	7.70854	7.04948	6.87803	7.35078	6.67693		6.48488	6.09833	7.08324	6.12675	6.9864	5.99289	6.1697	6.37058	6.27561		7.34937	7.6193	6.72193	7.25384	6.58016	6.6437	6.59919	6.90254	6.78982	6.99682	6.94912	6.42652	6.14717	6.55096	6.55455
Abcb1b	7.16131	7.60686	7.37071	7.38807	7.47296	8.63067	8.28422	8.33908	8.24506	8.189	7.28613	6.66722	8.44475	6.95035	8.50122	8.14026	8.40902	8.11579		6.19326	7.63578	8.31184	8.19265	8.32298	7.1774	6.93897	8.28387	8.94815		7.46198	7.46653	7.33342	7.53535	9.12029	9.12558	9.15686	7.76692	7.50533	7.59691	7.82379	8.23531	8.67012	8.92182	8.75228
Abcb4	8.78316	8.35211	7.35787	7.39114	7.84103	7.07864	7.54693	7.53407	7.73568	8.40232	8.81002	8.84744	8.29324	8.05279	7.85314	8.41254	8.27881	9.44261		8.0219	8.08751	8.24723	7.42633	7.8267	7.69696	7.62437	7.91942	8.63182		8.32132	8.43829	8.01707	8.17271	6.21104	6.22908	6.33944	7.52408	7.40626	7.94752	7.49143	8.60514	7.92939	8.01263	8.74305
Abcb6	7.48943	7.35707	6.63005	5.76165	7.08134	8.11997	8.27606	8.26521	8.81754	8.46501	6.89754	7.87448	8.37765	6.9774	8.44914	8.41658	8.65782	7.78139		7.12817	7.35409	8.96943	8.12678	8.78292	7.68223	7.23547	8.81843	8.6257		6.63193	6.9228	5.86924	6.8927	7.92141	8.02093	8.12305	6.86737	7.18476	6.3874	7.01802	6.98028	7.57688	7.88419	7.5429
Abcb7	8.59484	7.88892	7.38458	7.67451	7.6396	7.13938	7.35263	7.38235	7.91518	7.55591	8.0241	7.87566	8.27819	8.22722	7.48417	7.79956	7.19201	8.01118		8.46475	8.83391	7.69984	6.49223	7.91055	7.4508	7.71243	8.18446	8.38304		7.82767	7.78482	7.90018	7.54001	8.05043	8.08188	8.14149	8.08739	8.66087	7.84443	8.29588	7.41483	8.22218	8.07206	7.82681
Abcb8	7.14975	8.3385	8.25748	7.12451	8.23256	8.10362	8.38728	8.30605	8.54414	7.77082	8.337	8.11006	7.75372	8.45736	7.95258	7.9648	6.95045	7.49682		10.0607	8.52027	8.88088	8.13162	7.9863	9.03879	8.69785	8.48738	8.7796		8.14673	8.19234	8.85149	7.18986	8.83512	8.81291	8.69382	8.50337	8.46239	8.79151	8.57461	9.12192	8.02465	8.20496	8.31796
Abcb9	7.82895	8.88193	9.28709	8.58539	8.31447	6.90329	7.32916	7.31208	6.72162	7.24681	8.48446	8.78152	7.55744	8.56121	7.46876	6.52335	7.07905	6.66379		9.08536	8.53963	6.84613	6.89213	7.51813	8.02787	8.98568	6.55522	7.04117		9.36613	9.18588	9.74867	9.22	7.5824	7.51298	7.40313	8.42696	8.36577	8.31956	7.89863	6.62891	6.27014	6.40051	6.44986
Abcc1	7.81628	8.23414	8.47668	8.21935	7.65203	8.33554	8.26116	8.23749	8.24108	8.31633	6.80812	8.21893	8.26078	8.95588	8.88983	8.75059	8.58389	8.4236		8.71959	8.03834	8.66241	7.96508	8.51712	8.41086	8.80161	9.28943	9.02399		8.99959	9.18135	8.90809	8.87975	7.93928	7.96361	7.88484	8.62612	8.089	8.97844	8.99538	9.34267	9.79121	8.51422	8.20039
Abcc10	7.33323	7.55281	7.37023	6.76737	7.40506	7.60991	7.53986	7.56194	7.63728	7.34592	7.38332	7.65752	7.83233	7.28291	8.21198	8.30591	7.9057	7.24387		7.49121	7.2654	8.5574	8.64608	8.21585	8.79021	8.22306	8.77829	7.5435		7.12047	7.16069	7.04006	7.20562	7.54474	7.58891	7.57703	7.79398	7.74541	7.38725	7.82085	6.43878	8.29508	8.11195	7.59999
Abcc12	6.56785	6.5101	6.55165	6.63714	7.17645	6.22437	6.25547	6.24183	6.24644	6.21081	6.61276	6.55342	6.47611	6.81642	6.33954	6.22284	6.25518	6.23935		6.57903	6.58971	6.19166	6.12687	6.1962	6.42717	6.21825	6.17652	6.1626		6.63515	6.67863	6.58357	6.54774	6.22001	6.23202	6.20513	6.36722	6.37341	6.43816	6.42038	6.17196	6.11959	6.24238	6.22755
Abcc2	6.34344	6.42615	6.47325	6.46877	6.46334	6.7054	6.72953	6.71138	6.82536	6.53293	6.44434	6.51864	6.25977	6.47824	7.00352	6.84132	7.04941	6.73148		5.97968	5.89307	6.79184	6.52831	6.70038	6.379	6.66203	6.87913	6.94425		6.28549	6.27102	6.48702	6.18869	6.55878	6.57012	6.57169	6.58044	6.75607	6.67417	6.41829	7.05707	6.52153	6.71793	6.50244
Abcc3	10.1926	9.87744	9.74132	10.0294	10.0232	9.56225	9.48925	9.51624	9.21229	9.66103	9.69218	10.2954	10.073	9.71026	9.68747	9.77181	9.83562	9.52202		8.49702	9.00955	10.1555	9.81778	9.6272	9.21351	9.27144	9.26255	9.94564		9.74378	9.57919	10.0336	9.62903	9.55901	9.57698	9.61232	9.59603	9.48096	9.21571	9.29353	8.06103	9.65138	9.35159	9.82073
Abcc4	8.57223	8.22934	8.22165	7.72233	8.03039	6.5399	6.89276	6.86393	7.46235	7.18618	7.91001	7.84947	7.42166	7.49939	6.90868	6.51333	7.4625	7.64795		8.03732	8.35082	6.27156	6.1007	7.55028	6.47781	7.1215	8.40878	6.29578		7.93382	8.20951	7.39068	8.01625	6.76299	6.7811	6.81449	7.49088	7.85716	7.73363	7.74317	8.14029	6.444	6.78455	6.44798
Abcc5	10.041	10.3296	9.50164	9.88513	9.7364	9.59389	9.45948	9.48826	9.44245	9.50775	9.91631	9.34771	9.65492	9.34144	9.53448	9.4593	9.48634	9.00752		9.79539	9.6992	8.81913	8.62589	9.40573	10.0824	9.85603	8.79043	9.28092		9.99053	9.94344	10.0533	9.975	9.59006	9.61043	9.62276	9.57375	9.93069	9.6134	9.82779	8.91194	9.59864	9.00515	9.05972
Abcc6	6.27338	6.31154	6.51134	6.33546	6.61776	6.50919	6.51511	6.50912	6.48486	6.47537	6.36161	6.31239	6.33955	6.44762	6.57922	6.4679	6.48301	6.50168		5.973	5.87964	6.47006	6.47667	6.37028	6.4377	6.30326	6.45189	6.43551		6.34142	6.36555	6.39795	6.2087	6.52983	6.52568	6.5	6.30062	6.27112	6.24257	6.38177	6.39789	6.3892	6.43431	6.42825
Abcc8	6.38587	6.43116	6.73461	6.56458	6.66168	6.40908	6.43638	6.43353	6.3603	6.3277	6.47456	6.44578	6.42672	6.39259	6.4803	6.33229	6.3642	6.38443		6.11195	6.02499	6.34106	6.3213	6.22714	6.0549	6.19482	6.31308	6.29036		6.86458	6.79287	7.44476	6.32981	6.39005	6.37102	6.34122	6.41766	6.36149	6.28565	6.35461	6.25496	6.25171	6.31726	6.29479
Abcc9	7.02542	7.27913	7.33183	7.52679	7.69865	6.99386	6.99371	7.00843	6.84428	6.81746	6.75432	7.00126	7.24489	7.48095	7.15832	7.07457	6.68067	7.15898		7.21186	6.71038	7.08292	6.86631	7.2611	7.27061	7.12527	7.00279	6.97966		7.19568	7.1165	6.89443	7.42297	6.92123	6.90614	6.82328	7.18579	6.93533	7.40876	7.14007	7.29912	7.59688	7.81578	7.02178
Abcd1	10.3529	9.82715	9.83776	10.8305	9.87085	9.19269	9.40445	9.40247	9.69371	9.30425	9.07228	9.98718	9.08278	9.2255	9.39193	9.55115	9.44476	9.17274		9.86881	9.87888	9.13508	9.0279	9.3127	8.80539	9.54276	8.86013	9.53742		9.64761	9.51468	9.73166	10.0245	9.60553	9.63326	9.70501	9.30206	9.53179	9.46986	8.87608	9.26647	9.43772	9.13138	8.72293
Abcd2	10.0467	9.64898	10.1006	9.83407	9.6192	8.89495	8.99514	8.98714	9.21679	9.14529	10.3807	9.99149	9.8738	9.74795	8.94262	8.94854	9.23233	9.39508		9.17276	9.81712	9.00801	9.31346	8.88285	9.49316	9.76386	9.7484	9.92703		9.82512	9.89128	9.96694	9.7219	8.32063	8.30428	8.37689	10.2863	10.4932	10.0291	10.3179	9.97712	9.13517	9.47429	9.77962
Abcd3	8.72548	8.63191	8.78683	8.07153	8.86289	9.12472	8.93898	8.96432	9.08994	8.90517	8.83682	8.90078	9.52277	9.2762	9.30121	9.43771	9.32566	9.18973		10.0129	10.3319	9.47767	9.91905	9.12967	10.2197	9.80238	9.27296	9.67468		8.65773	8.84679	8.81879	8.05372	8.60913	8.63737	8.63485	8.53239	7.62871	8.4639	8.69347	7.45124	8.47761	8.57679	8.18098
Abcd4	7.99424	7.90675	7.90005	7.7615	7.89152	9.26933	9.17228	9.20158	9.37465	8.96856	9.15394	8.28415	9.04736	8.52703	9.092	8.94744	9.2672	9.28623		6.35516	5.85652	8.50186	8.4232	8.10315	7.23307	6.68294	8.4604	8.25049		8.35353	8.27052	8.31927	8.46333	9.64481	9.64071	9.61882	8.30632	8.66995	8.16792	8.41326	8.44016	8.57027	8.52446	8.86381
Abce1	8.18925	8.08348	8.81985	8.74363	9.12615	9.1108	9.05029	9.02625	8.85116	9.03776	9.02633	8.1716	8.03487	8.79142	9.06392	8.69355	8.82872	8.55924		8.8141	8.93463	9.83201	8.64752	8.55306	8.46977	8.37636	8.89022	9.17683		8.04884	8.05	8.21761	8.0453	8.64684	8.65866	8.6338	8.48342	9.1831	8.457	8.54749	9.25993	8.54523	8.77685	8.87792
Abcf1	8.53799	8.91687	8.70493	7.82978	8.64383	9.42595	9.72446	9.69388	9.67461	9.36937	8.34071	9.87639	9.00779	8.46951	9.66527	9.71312	9.35091	9.41424		8.78904	8.07173	9.94287	9.38386	10.0134	9.38065	9.62579	9.95039	9.58423		8.27371	8.0995	7.9663	8.54205	9.97441	9.96373	9.93683	9.27901	9.45043	8.69961	8.7188	8.51156	9.00252	9.78467	9.67417
Abcf2	8.17019	8.8518	8.83858	8.72405	8.58617	7.61432	8.34607	8.3238	8.82569	8.32275	8.55226	9.02982	7.78923	8.38424	9.35634	8.87996	8.4293	8.45993		9.13559	9.47942	7.51788	8.02464	8.03365	8.39476	8.62666	8.95413	8.86223		8.9641	9.09415	8.90115	9.17561	10.0014	10.0118	10.0226	9.2169	9.20173	9.16275	9.28331	9.16686	10.0459	9.15867	8.89174
Abcf3	9.32745	7.85961	8.07823	8.22768	8.05234	9.53507	9.26579	9.27034	10.1493	9.34639	8.49626	9.14916	8.83702	8.85406	8.76231	9.16546	10.1777	11.119		7.6068	7.50486	9.68307	10.2896	8.92604	8.26833	7.83118	8.26404	8.19668		7.78616	7.84597	7.93159	7.54012	9.52295	9.53738	9.64509	7.68222	7.8023	7.21208	8.18503	9.24331	9.19864	9.17098	9.36389
Abcg1	10.6932	10.6455	10.6691	10.3378	9.84332	9.97598	10.1621	10.2408	10.4382	10.4819	11.2103	9.81557	9.97252	9.69331	9.88693	10.2507	9.67643	11.1743		11.5298	11.527	10.1158	10.4425	9.43343	10.8566	10.5234	9.54424	10.6207		10.2435	10.1826	10.3178	10.2069	9.87364	9.82333	9.87375	10.4244	9.99457	10.5672	10.5468	9.54412	10.1439	10.0921	9.81405
Abcg2	9.32146	9.41895	9.24932	9.15767	9.32622	7.77327	8.58536	8.60227	8.7856	8.68404	8.77032	9.59724	9.35933	8.47027	8.85163	8.57499	8.52797	8.50443		9.58494	9.61136	8.27968	8.67469	8.24685	9.66641	9.79472	8.97919	9.1551		9.1988	9.09575	9.36714	9.13668	8.29567	8.29907	8.30871	9.26906	8.77032	9.09343	8.57483	7.91166	9.30188	8.82853	9.54562
Abcg3	6.96142	6.95983	6.76233	6.51549	7.47534	7.77961	7.37632	7.39527	7.31573	7.56612	6.88019	6.61275	7.46602	6.95375	7.25699	6.82981	7.38886	5.91078		7.20883	6.94269	7.21491	6.4389	6.63163	6.77631	5.81067	7.31273	6.47089		6.84711	7.05753	6.92126	6.59268	8.05831	8.14765	8.13556	7.0561	7.53489	6.80395	7.74158	6.42984	7.61142	7.0612	6.3147
Abcg4	7.65335	7.84424	7.66151	8.29401	7.15907	6.38697	6.62028	6.64248	6.44875	6.59594	7.04709	7.04562	7.36967	7.40812	6.51184	6.39523	6.45471	6.31492		6.89347	6.4798	6.39787	6.22523	6.10441	5.7388	6.15852	6.42416	6.34341		7.75162	7.51624	7.84305	8.22328	6.50944	6.49485	6.48583	7.35605	7.52129	7.56612	6.68965	6.63433	6.48923	6.48003	6.44895
Abhd1	6.97577	7.46766	7.34484	8.11248	7.48877	7.18103	7.61903	7.61654	7.77507	7.6282	6.90198	7.2901	6.93141	7.40576	8.28977	7.06143	7.55829	7.60368		7.76653	9.00003	6.96755	6.64323	8.24721	7.91576	8.4042	6.44637	7.93688		7.23532	7.07341	7.24457	7.52469	7.66041	7.63123	7.62639	7.4353	8.4988	6.53739	7.78471	7.02522	7.95448	6.95654	7.67147
Abhd10	9.1969	8.47579	9.34852	8.66438	9.08338	8.07648	7.45936	7.44446	7.77837	7.29059	8.80953	8.87556	8.32623	8.58524	7.94181	8.26345	7.97421	8.50095		9.31166	11.0684	8.69785	6.70276	8.29946	8.62987	9.63028	8.99471	7.81854		9.29274	9.43293	9.01197	9.23073	7.26924	7.30586	7.37144	8.52157	8.93092	8.37757	8.9145	7.23431	6.71711	7.46616	6.44753
Abhd11	7.5504	7.57452	7.68646	8.17566	8.25179	8.31364	8.58842	8.47907	8.24987	8.75716	7.17438	8.67324	7.16223	8.76319	8.69037	8.83472	8.49631	8.70098		8.30641	8.65771	7.84402	8.57082	8.19264	8.50241	8.75323	7.98927	8.73758		8.01302	8.0811	8.16269	7.89054	8.05816	8.03373	8.04602	8.75089	8.89164	8.37089	8.73796	9.42849	8.51502	8.76483	9.43905
Abhd11os	7.18358	6.40593	6.80859	6.44712	6.38358	6.57999	6.57954	6.59041	6.6018	6.61684	6.88922	6.28672	6.50458	6.33812	6.20101	6.67832	6.38153	6.36531		6.84054	6.10384	6.33097	6.21752	6.30043	6.21745	6.22681	6.78123	6.3216		6.94683	6.89259	6.71924	7.16261	6.50211	6.49326	6.49985	7.08601	7.60325	6.85968	7.02962	6.67359	6.4161	6.72086	7.13804
Abhd12	11.8344	11.9256	11.9939	11.9273	12.169	12.7622	12.6931	12.6999	12.4968	12.6527	12.3767	12.1861	12.4143	11.9758	12.5285	12.543	12.5112	12.3289		11.4764	11.2148	12.5081	12.276	12.0502	12.7722	12.5501	12.2775	12.1339		12.0774	12.0332	12.0827	12.117	12.1669	12.1691	12.1473	12.6475	12.5506	12.7908	12.5025	12.9163	12.95	13.0137	13.0927
Abhd12b	6.58811	6.66593	6.64211	6.5724	6.68571	6.72064	6.71597	6.73169	6.68263	6.7418	6.65888	6.61293	6.34306	6.81263	6.76284	6.75357	6.63576	6.8704		6.76295	6.36776	6.98717	6.89432	6.77528	6.68134	6.49816	6.42733	6.66647		6.72723	6.71077	6.75078	6.6608	6.51636	6.51636	6.48508	6.6575	6.47922	6.75787	6.74127	6.34738	6.94497	6.77806	6.42879
Abhd13	9.03144	9.14908	8.47509	7.9325	8.46444	8.34743	7.54922	7.5193	6.90888	7.67889	9.22273	8.61531	7.60196	8.46608	7.54249	8.34571	8.15361	7.31377		9.44314	10.4482	8.28467	7.69177	8.39629	8.33057	8.84781	8.54834	7.0953		8.94746	9.06391	8.96634	8.76558	7.80122	7.84311	7.91408	8.32665	8.46303	8.5423	8.22618	8.25728	7.51657	8.73022	8.14224
Abhd14a	7.70263	7.16399	7.51144	8.19941	8.31682	8.42786	8.161	8.15907	8.10228	8.44411	7.14975	7.75763	8.14607	7.94269	7.84758	7.86952	7.94534	7.70404		7.81986	8.86428	7.92191	8.18871	7.62552	8.915	8.60438	7.76449	8.49166		7.2074	7.3623	7.57074	6.70039	8.67778	8.71231	8.74942	7.50211	7.05031	7.39882	7.95259	7.28411	8.09197	7.39923	7.49268
Abhd14b	10.1039	9.10915	8.58679	9.08679	8.9238	7.73817	7.17468	7.21173	7.35531	7.50133	8.83116	8.09874	8.90242	8.77245	6.80205	7.81122	6.96409	7.39524		9.15533	8.86504	7.50192	7.30115	8.06322	8.52773	7.89424	6.71025	7.73132		9.23963	9.32066	9.00527	9.10534	5.89126	5.91453	5.9824	8.4132	8.94664	8.2238	9.41009	7.64564	8.27982	7.86864	7.71714
Abhd15	9.57905	9.54299	9.25701	9.56835	9.58679	9.30845	9.53642	9.52174	9.09369	9.59515	9.13508	9.88521	9.85589	9.45699	9.26673	9.63171	9.58801	9.40013		10.1105	9.4211	8.84766	10.0068	9.29918	9.59194	9.71663	8.71708	8.22678		9.85866	9.73838	10.003	9.87318	8.90524	8.87824	8.88407	9.00292	8.51833	9.18005	8.13446	8.87739	7.83154	9.26988	8.55293
Abhd16a	10.0834	9.56672	9.95874	10.2185	9.26711	8.0472	8.49669	8.5524	8.9031	8.77109	10.0155	9.34558	10.3873	9.91977	8.94594	8.81054	8.83196	8.7773		11.0196	10.2585	9.4198	9.21573	8.4331	10.1556	9.98396	8.71565	8.71637		9.64391	9.61914	9.77702	9.86009	8.8795	8.89744	8.91672	9.4234	9.62852	9.56065	9.29386	9.2428	9.7452	8.95497	8.93113
Abhd17a	8.73706	8.43405	8.37857	7.79798	7.94202	7.81536	7.84062	7.77847	8.30116	7.84267	8.12513	7.92821	8.19328	7.81217	8.05311	8.22764	8.72563	7.57892		9.75688	9.50551	7.42755	8.56441	8.42992	8.81953	8.81934	8.87375	7.75636		8.5035	8.85082	8.22164	8.64018	7.96425	7.99333	8.09675	8.18176	8.94179	7.91561	8.44629	9.94529	7.51738	8.52956	8.10937
Abhd17b	8.69782	7.78212	8.01943	8.12013	8.09719	7.8353	7.8712	7.8398	8.37738	8.20769	8.43367	9.04588	8.66201	8.3742	7.81299	8.13384	8.46133	8.15129		9.15168	10.6132	8.50666	8.3912	8.13497	8.82863	9.50426	8.62722	8.02312		7.78544	8.05518	7.83481	7.74428	8.03085	8.09444	8.29405	7.49548	7.68538	7.4616	7.31347	8.41876	6.82999	8.18328	6.66408
Abhd17c	7.43034	8.08777	7.60881	7.69172	8.00579	9.49965	9.84649	9.79374	9.86066	9.99804	7.57677	8.01269	7.66574	8.04489	9.87888	9.51328	9.98194	9.66289		6.65522	7.00041	9.71662	10.999	9.74717	9.54399	8.97286	10.9207	9.79627		7.5308	7.71494	7.45458	7.6752	9.77055	9.77969	9.78658	8.56246	8.39843	8.46449	8.55562	9.34268	9.11834	8.94441	9.52306
Abhd18	8.11494	7.55458	8.17226	7.75912	7.70857	7.86371	7.74444	7.79252	8.00023	7.87966	7.22243	7.42512	8.4393	7.88436	7.79356	7.84076	7.648	8.16211		7.34055	7.91302	8.53463	8.129	8.4693	7.60282	7.77409	7.5408	8.66348		7.80215	7.88691	7.72226	7.4681	7.27017	7.2701	7.27777	7.99756	7.49197	7.75246	8.34169	7.76125	8.70112	8.36142	8.26374
Abhd2	8.51677	8.41142	7.81825	8.29737	7.88574	8.66192	8.73342	8.77426	8.7572	8.87209	8.61279	7.74538	8.46966	7.93158	8.62526	8.66096	8.59741	8.54746		7.63977	7.18289	7.59722	8.05117	8.82132	8.03519	7.93966	8.70477	8.73907		7.99616	7.87196	8.1564	7.98565	8.45656	8.43388	8.46604	8.14011	8.84832	7.92391	8.24411	9.00594	8.60236	9.22022	8.25027
Abhd3	9.61867	9.58083	9.41441	9.71247	9.31884	8.22297	8.32151	8.31131	8.53943	7.95261	10.0961	9.39625	9.47311	9.82549	8.04726	8.05002	8.23564	8.09173		7.60046	7.32079	7.16801	7.79729	7.81453	8.09003	8.34742	7.26321	7.33246		9.62609	9.53702	9.89127	9.49336	7.28146	7.26574	7.24508	8.49702	8.63134	8.73998	8.25082	8.37924	7.64064	7.5448	8.38026
Abhd4	9.20559	9.08419	8.93116	8.78572	9.26266	9.52455	9.56651	9.53928	10.0266	9.96798	9.89894	9.25835	9.60052	9.4015	10.1785	9.89983	10.2512	9.34176		9.5404	9.84067	9.43758	8.87573	9.45733	10.5044	10.3346	9.28961	9.81643		9.0163	9.42786	9.15902	8.60463	8.78091	8.85444	8.9648	9.17246	9.85078	9.32501	9.86893	11.355	9.85842	10.0957	8.78716
Abhd5	7.0311	8.48632	7.61612	7.26756	8.19699	8.18379	8.67399	8.64773	8.28561	8.65096	7.21745	7.48161	7.25032	7.47825	9.53204	8.7413	9.03121	8.55822		8.69081	8.62227	7.94791	8.38281	8.85048	8.70961	8.46686	8.80807	8.49641		7.46584	7.51686	7.0912	7.613	8.16837	8.16238	8.05943	8.3951	7.92275	8.61459	8.06439	8.26336	8.59801	8.45827	9.04806
Abhd6	9.55966	10.5529	10.3302	10.653	9.98347	8.29182	8.89719	8.83477	9.26353	8.75477	10.0599	10.3723	10.0076	9.62039	9.39507	9.13639	8.919	9.75406		11.2898	12.1181	9.46606	10.9783	9.12319	10.146	9.85062	9.41187	8.55338		10.1522	10.1143	10.6445	10.2926	8.86832	8.80493	8.87004	10.3143	10.5776	9.7941	10.2031	9.54411	8.65946	8.64662	9.33749
Abhd8	7.94338	8.11731	7.97954	7.96991	7.5136	7.65351	8.08658	8.08381	8.63763	8.03499	8.0573	8.30923	7.51824	7.07119	7.58438	7.16887	7.9465	7.62876		6.60486	6.47743	7.54853	7.83143	7.38227	7.32917	7.62813	7.28911	7.26443		7.8667	7.88951	8.04877	7.93781	7.9134	7.9327	7.98016	6.96094	6.81465	7.2773	6.71101	8.11158	8.09626	7.17943	7.76229
Abi1	9.49905	9.8498	10.0037	10.0795	10.2148	9.77931	9.75362	9.75379	9.65831	9.46507	9.85889	9.95681	10.2597	9.5685	9.4819	9.5204	9.04927	9.72971		9.29045	9.67052	9.90737	9.90557	9.41903	9.84237	9.66731	10.2163	9.41911		9.63885	9.46602	9.84595	9.6982	9.58027	9.54192	9.53203	9.85182	9.88575	9.58056	9.61029	9.09959	8.97832	9.80181	9.21435
Abi2	8.50667	8.53739	8.73054	8.22486	8.37917	7.86494	8.15544	8.15246	8.40541	7.91901	8.30079	8.41677	8.72614	8.31219	8.20516	8.19371	8.03942	8.21915		8.93079	8.64482	8.28147	8.39925	8.31927	8.94669	8.99448	9.01741	8.52349		8.21686	8.2108	7.91208	8.4003	7.38	7.37132	7.33187	8.95624	8.7408	8.93647	8.70821	8.15441	8.35792	8.12067	9.01664
Abi3	10.5351	10.69	10.9258	10.8494	10.8505	10.5628	10.7655	10.7257	10.9749	10.3748	10.4911	11.2695	10.3471	10.3958	11.2003	10.7621	11.5118	10.2351		9.65981	9.3505	10.7466	11.1577	10.5352	10.2203	10.5206	10.679	10.6595		10.5858	10.6015	10.7369	10.785	10.9607	10.9961	11.0117	10.4417	10.5174	10.4777	9.95593	10.8176	10.4744	10.3808	10.5021
Abi3bp	6.30047	6.85497	6.08509	6.70399	6.28288	6.53514	6.55813	6.57537	6.22153	6.45559	6.70561	6.27959	6.30458	7.83839	6.3847	6.25457	6.17812	6.37757		6.91738	5.92872	6.39035	6.44937	6.59413	6.44836	6.2955	6.42272	6.64868		7.07765	6.87373	7.43927	6.88754	6.32433	6.30634	6.19575	7.36854	7.29906	7.71335	7.19924	6.56544	7.19424	6.82142	6.86112
Abl1	9.68227	9.53867	9.59805	9.81263	9.53434	9.15535	9.70149	9.68292	9.9719	9.71779	9.9963	9.84651	9.76004	9.67957	10.2951	10.1621	10.3688	9.64802		11.0945	10.5226	9.85643	10.6349	10.1325	10.493	10.7385	9.82624	10.5667		9.6909	9.75858	9.91512	9.66141	9.80918	9.82261	9.8671	9.41677	9.45777	9.73318	8.95411	10.344	9.15207	9.42693	9.26684
Abl2	9.07929	8.50101	8.88656	9.18818	8.76247	9.10095	8.44254	8.46038	8.06325	8.40183	9.36457	9.28695	9.84347	9.206	8.79734	9.01487	9.06038	9.23304		9.74145	8.96795	8.84772	7.78311	9.86218	8.52892	8.94062	8.98622	8.67072		9.41926	9.25623	9.44377	9.18189	8.01969	7.98576	7.90895	8.98714	9.43396	9.09271	9.56855	9.34445	8.88664	8.38336	8.5427
Ablim1	9.08371	7.80859	8.68171	7.9284	8.94935	8.0356	8.18735	8.21273	8.36401	8.1634	7.66202	7.7357	7.83126	8.19619	8.0395	7.93001	8.24791	8.18656		7.32279	7.32161	9.36719	7.79639	8.6792	7.41148	8.06699	8.98997	8.54852		8.6989	8.62991	8.65434	8.49575	9.18972	9.22969	9.23328	9.12357	9.55659	8.73202	8.51683	7.64898	7.55391	9.34867	8.03766
Ablim2	5.93478	5.73742	6.01955	5.71834	6.66177	7.57777	7.23561	7.18953	7.22922	7.21196	6.18583	6.76816	5.78803	6.10251	7.47908	7.3284	7.99574	7.15358		6.91756	6.71277	7.2924	8.46181	8.05103	7.7816	7.1136	8.02697	7.70374		7.03774	7.297	6.81575	6.95094	7.44139	7.4636	7.45845	7.19879	7.28473	6.838	7.9674	7.27762	7.34091	7.08963	7.08765
Ablim3	6.34888	6.35129	6.29649	6.3787	6.60283	6.54112	6.44974	6.45682	6.40563	6.38815	6.36448	6.35196	6.9165	6.34405	6.42239	6.39071	6.40915	6.38641		6.36903	6.21651	6.38128	6.35744	6.55269	6.54722	6.30767	6.37102	6.36059		6.36884	6.3513	6.31503	6.32586	6.43621	6.43377	6.41347	6.32504	6.30451	6.31923	6.41104	6.36093	6.33785	6.3868	6.37804
Abr	9.97489	10.0577	9.84828	9.72705	10.3553	9.29289	9.64577	9.6155	9.94207	9.34458	9.77529	9.60025	10.3137	9.97496	10.0256	9.54681	10.062	9.14978		9.52042	8.48064	9.55175	9.12568	9.69285	8.9159	8.87889	8.94113	10.246		10.3931	10.4337	10.4295	10.2325	9.14233	9.17392	9.15726	9.6413	10.0955	9.8414	9.32241	10.4216	8.87879	9.50226	9.46349
Abra	6.3744	6.34631	7.07107	6.40333	6.58115	6.4561	6.48249	6.48413	6.44718	6.42071	6.39772	6.36366	6.35665	6.34339	6.59324	6.42125	6.44508	6.45409		6.05625	5.97972	6.40715	6.36769	6.31373	6.0864	6.2449	6.39186	6.36714		6.32121	6.36501	6.24677	6.27496	6.50249	6.48405	6.44854	6.41047	6.26191	6.27609	6.45218	6.3821	6.32597	6.40743	6.40235
Abracl	8.59851	8.57533	8.3737	8.34854	7.98706	7.90812	7.8493	7.83281	8.20829	7.55533	8.67017	9.19775	8.72549	7.80658	7.56573	7.96504	8.03031	6.74242		8.11458	8.77634	7.94935	8.54288	7.18894	7.99039	8.25897	7.89996	8.14622		8.70725	8.77625	8.80816	9.07951	7.87063	7.93233	8.09002	8.74222	8.59389	8.78192	8.09457	8.41246	8.21438	8.57763	8.36784
Abraxas1	8.2433	7.97771	7.76756	8.22004	7.96884	6.64223	7.21232	7.20388	7.42149	7.42673	7.16739	8.15806	8.30049	8.52785	7.57601	7.01317	7.95718	8.93379		8.67404	8.2896	6.74653	7.18319	7.986	7.70983	8.08283	7.44906	7.30969		7.46554	7.36623	7.16411	7.61133	7.46883	7.41987	7.38916	7.57665	7.70495	7.38444	7.37749	7.61059	6.57513	7.15042	7.11398
Abraxas2	8.5397	9.37724	9.31692	8.42734	9.1397	9.08592	9.11095	9.08859	8.7339	9.00502	9.17639	9.06386	9.45977	9.69331	9.3696	8.88437	9.03254	8.64214		9.97152	9.4522	8.92341	8.54279	9.46788	9.79194	9.77317	8.72097	9.41983		9.47635	9.54973	9.01203	9.57295	8.48979	8.46842	8.37911	9.10202	9.15543	9.04616	9.14838	8.84586	8.06554	8.59498	8.65077
Abt1	6.88607	6.92372	6.5979	6.74074	7.41611	7.93708	8.12453	8.11882	8.23226	7.86588	8.00307	8.15868	6.53377	6.71019	7.98195	8.17981	7.65223	8.01375		5.93223	6.49113	7.43864	7.57222	7.788	7.30367	7.35429	7.58789	8.0804		6.6033	6.4588	6.48642	6.78803	7.91444	7.9154	7.94486	7.17888	7.19642	7.05656	6.89282	6.98152	8.04794	8.17537	8.43611
Abtb1	9.94533	9.37542	8.13748	8.92979	9.15245	7.56032	8.27302	8.23945	9.04447	8.58939	8.62479	9.66292	8.99852	9.68133	8.50359	8.31169	9.16504	8.46112		9.92916	9.85822	8.19609	8.05676	8.78691	8.72714	9.36178	8.30056	8.14313		9.24919	9.41387	9.74928	8.66185	8.35399	8.459	8.58126	7.78312	7.99086	8.20351	7.2348	8.13232	7.25833	7.89819	6.55
Abtb2	5.68718	6.8923	6.61468	6.66782	6.72305	7.54185	7.46593	7.41665	6.89712	7.04996	6.68464	7.19159	6.31907	6.4258	7.33504	7.53151	6.8943	7.34639		7.21578	6.88965	7.21962	7.92421	6.98118	7.03992	6.70381	8.16523	7.21965		6.44798	6.26943	6.5991	6.58135	7.14829	7.08878	6.99306	6.55039	6.01704	6.73539	6.2857	6.97886	7.17771	6.79422	7.85278
Acaa1a	9.85152	9.7147	10.2507	10.6992	9.87088	9.00716	9.60587	9.66613	9.90268	9.67888	10.2081	9.81969	10.5157	9.345	10.3588	9.79924	10.0386	8.93713		10.8889	10.9507	9.55898	10.9279	10.0197	10.1763	10.2225	10.0888	9.6365		10.2554	10.2673	10.6304	10.3201	9.39222	9.4095	9.41478	9.90274	9.49676	10.0394	9.57472	9.50146	10.8471	9.57186	9.68755
Acaa1b	7.04054	7.10849	7.74533	7.36912	7.12722	5.93232	6.24215	6.20315	6.24135	6.1206	6.8889	8.29281	7.02473	7.22413	6.34115	6.1381	6.24303	6.37389		8.01332	6.75708	6.48406	6.11793	6.00165	6.44465	6.76725	5.77548	5.72754		7.38379	7.27604	7.32973	7.68796	6.20985	6.18465	6.14538	6.99828	7.23611	6.7788	6.82389	6.55887	6.37383	6.12139	6.11431
Acaa2	10.038	8.77487	9.38577	9.63916	8.67494	8.53327	8.16027	8.16878	8.04481	8.60029	8.9715	9.73605	9.28571	9.58449	7.84659	8.68995	8.6774	8.30449		9.07782	9.47357	8.30625	9.17878	7.67158	8.33568	8.46964	9.16772	9.46668		9.35637	9.43134	9.49345	9.40764	8.26595	8.28518	8.39451	9.14571	8.87413	8.74809	9.25029	8.25392	9.11498	8.61066	9.12142
Acaca	7.75839	7.90702	8.23592	7.87828	8.19481	8.09148	7.79521	7.8142	7.92666	7.50112	8.97165	7.9724	8.08486	7.8327	7.70936	7.72893	7.25849	7.84856		8.88394	9.35956	8.93055	8.07274	8.85511	9.20142	9.2321	9.18873	7.95683		8.27024	8.24046	8.30681	8.13551	7.03639	7.02606	6.98606	8.70767	8.9168	8.80906	9.0791	9.71294	9.94264	9.83173	9.52977
Acacb	6.31354	6.81412	6.16129	7.12853	6.16218	7.21545	6.76936	6.78428	6.57717	6.5348	6.88155	6.97703	7.06189	6.66192	6.22522	6.5095	6.34884	6.57186		6.47578	6.15608	6.72587	6.95733	6.77232	7.21369	7.01443	6.80839	6.87957		6.64461	6.44496	6.84468	6.84348	6.47264	6.45127	6.44093	6.96045	6.81945	7.34967	7.05567	7.00457	7.21948	6.51935	6.58081
Acad10	7.88028	6.89159	7.73225	7.16225	7.84875	7.38138	7.34449	7.36456	7.68715	7.23142	7.68956	8.16976	6.9858	6.96008	7.21785	7.45035	7.82343	8.29918		7.75999	7.87648	7.00038	7.69744	7.26892	7.34836	7.58887	6.94037	7.47751		7.63275	7.68627	7.35931	7.52451	8.1078	8.10372	8.12642	7.42671	6.62183	7.48595	7.32303	6.55539	6.9331	7.35995	7.13387
Acad11	7.01759	7.1081	6.48667	7.494	7.76919	8.05889	8.03316	8.04142	8.00338	8.9049	7.23471	7.18316	7.93068	7.74201	8.54381	8.43326	7.949	7.54745		6.42967	7.00755	8.41888	7.42033	7.68961	7.93753	6.76288	8.73427	7.42796		6.19614	6.56029	5.76331	6.50162	8.8977	9.00268	9.03772	7.16006	7.4851	7.47904	8.18909	7.98944	9.49443	7.86604	7.13113
Acad12	7.36321	7.22932	7.92545	7.61854	7.85569	8.28027	7.67678	7.73873	7.48308	7.028	8.08056	7.87218	7.34461	7.35297	7.38919	6.76561	7.84202	7.00914		6.93856	6.98743	7.7741	7.45298	8.06492	7.90318	8.26793	7.91064	7.86838		7.81459	7.57959	7.96603	7.68952	8.25276	8.25691	8.13563	7.39308	6.95563	7.45339	7.2945	6.73639	8.71129	7.74694	8.39034
Acad8	8.5667	8.34435	7.48563	8.92272	7.84781	9.78217	9.43504	9.48156	9.43593	9.71379	8.28669	7.76987	8.10372	8.05088	9.71873	9.83483	10.2477	10.0762		5.88462	5.70307	9.73573	9.77413	9.50728	7.34479	6.89459	10.2714	10.2119		7.39645	7.26195	7.76815	7.54411	9.89038	9.9154	9.98243	7.26958	7.81617	7.44003	7.55192	9.59862	10.0206	9.49073	8.77573
Acad9	8.79858	8.113	8.07048	8.81535	8.18107	8.51528	8.50377	8.50651	8.47318	8.75249	8.21453	8.58032	8.7645	8.43887	8.39783	8.80678	8.80807	8.4052		7.6648	8.42784	8.58425	7.95593	7.74451	7.65086	8.34287	7.95791	8.16472		8.25759	8.21329	8.53985	8.33969	8.5121	8.55627	8.68802	8.34247	8.43512	8.58095	7.6403	9.23999	8.32252	9.31392	8.3619
Acadl	8.69308	9.214	8.79129	8.93089	8.34682	9.35139	9.31457	9.28938	9.6813	9.01397	8.4431	9.01145	8.71039	8.99874	8.99166	8.89474	8.8064	8.49862		8.14623	8.45063	8.55033	8.66212	8.62175	8.62348	8.82552	9.27121	9.25384		8.83002	8.84599	9.13234	8.82768	9.46426	9.48245	9.52696	8.84773	9.20698	8.55582	8.98859	9.15429	9.35211	9.00251	8.66077
Acadm	8.9815	8.83029	9.33383	8.45739	8.60871	8.98413	9.08598	9.10847	9.47822	9.39265	9.63149	9.36615	9.34975	8.9798	9.49198	9.54031	9.31903	9.53622		8.29855	8.64292	9.13388	8.76819	8.68648	8.80625	8.82825	9.61796	9.65486		8.92948	9.20151	8.52249	9.0395	8.95634	8.98008	9.03525	8.60159	8.3376	8.70262	8.98587	9.11498	9.32234	9.08052	8.45492
Acads	8.05282	8.3621	8.15015	7.59113	8.54387	8.73743	9.23631	9.17667	9.38242	9.53234	7.1493	8.36681	8.1675	8.30621	10.0811	9.78633	10.2589	9.17288		7.47844	7.71708	9.21635	10.5701	9.42604	9.06064	8.71483	8.6338	8.62036		8.66901	9.10412	8.33211	8.63621	8.09248	8.14897	8.19509	8.4102	7.71479	8.37365	8.24874	9.04409	8.64041	9.02293	8.81471
Acadsb	7.97882	8.87415	8.62972	7.82389	8.22092	7.79692	8.55813	8.52338	8.55015	8.92742	8.41921	8.61081	8.15119	8.3748	8.96008	8.65875	8.50919	9.12329		8.44974	8.39582	8.72709	9.24352	8.24785	8.90618	8.62929	8.46779	8.00853		8.65039	8.7743	8.59539	8.6543	7.92865	7.89582	7.8959	8.47341	8.20364	8.31302	8.264	8.58045	8.22999	8.49048	8.78511
Acadvl	8.63907	9.21863	8.98998	9.07597	8.88728	9.94305	9.68653	9.63141	9.43308	9.52129	9.16049	9.04682	8.82412	9.04305	9.49261	9.5828	9.64571	8.99138		9.02971	8.90908	9.24017	10.239	9.7021	10.2782	9.99361	9.73852	9.86736		8.55814	8.65203	8.50962	8.72585	10.1109	10.0944	10.0949	8.59595	8.76893	8.59869	8.8473	9.66248	8.61291	8.44948	9.19533
Acap1	6.69571	6.05916	6.29307	7.26932	7.23451	7.00494	6.78605	6.80156	7.38647	6.35536	6.45072	6.2528	6.98116	7.57461	6.93707	6.36204	7.21233	6.44028		6.29231	6.54535	6.43632	6.42544	6.33473	6.64622	6.29789	6.44571	6.59325		5.98012	6.03254	6.00337	6.07606	7.26659	7.338	7.31865	6.13426	6.51888	6.18011	6.4171	6.66497	7.2782	6.6404	6.43053
Acap2	9.42275	10.0216	10.0172	9.76183	10.1869	9.10956	9.45982	9.41537	9.19743	9.64176	10.3796	10.6161	9.8309	9.85411	9.9811	9.69874	9.53041	10.1029		9.78631	10.08	9.63765	9.09325	9.51866	9.72503	9.9058	9.31319	9.45348		9.89024	9.8602	9.88434	9.89436	9.57913	9.5407	9.5381	9.68072	9.93263	9.56338	9.59016	9.44299	8.54073	8.99765	9.14185
Acap3	8.18594	8.14759	8.06418	7.10999	8.37226	8.04536	7.59017	7.59083	7.68661	7.03143	8.11899	8.03779	7.95579	8.58552	7.11863	7.12472	7.42675	7.15169		8.42139	8.43167	7.09379	6.64586	7.22571	7.82317	7.90716	7.45539	7.73472		8.44664	8.46316	8.43641	7.98709	5.70241	5.72764	5.68469	7.83315	7.65776	7.67281	7.74807	6.57574	6.69613	7.84913	7.24081
Acat1	9.00832	9.01045	9.60268	9.11005	9.05974	8.26377	8.51395	8.48953	8.97756	8.66057	9.67689	8.83371	8.42829	8.97159	8.92126	9.10386	8.74901	9.71268		8.93272	9.44351	8.98754	10.2633	8.64563	8.99714	8.70182	8.92476	8.81514		9.15521	9.40129	9.14127	9.20136	8.6453	8.60596	8.69263	8.92214	8.96566	8.78258	9.25592	9.61478	8.02049	9.06411	8.0558
Acat2	8.80926	7.69132	9.31093	8.10205	8.94395	7.84387	7.38496	7.34963	7.43719	7.34915	8.66097	8.58322	7.47567	9.5665	6.89228	6.91788	7.44745	6.55191		9.9459	10.5056	7.8054	8.18052	8.28568	9.15963	9.82054	8.21516	7.94705		9.30496	9.71809	9.27251	8.65298	6.22844	6.26907	6.23861	8.64096	8.24998	8.56767	9.14776	8.11753	7.83965	8.0688	7.80746
Acat3	8.99718	8.14322	8.22505	9.14512	7.77468	6.6823	6.72088	6.69287	6.67405	7.21795	7.53681	7.43573	8.85749	8.58187	6.36507	7.15218	7.04987	6.64579		7.71684	8.42809	6.63405	7.63144	6.67659	7.43073	7.90071	6.5511	6.58257		8.44037	8.66553	8.33286	8.58256	6.45272	6.46997	6.57641	7.41029	6.91992	8.03996	7.06008	8.42504	6.43686	6.39081	7.5559
Acbd3	8.25891	9.07792	9.0712	9.27765	9.20283	8.42956	8.82613	8.87148	8.77058	8.88305	8.84376	9.24942	9.19469	8.60284	9.33734	8.58828	8.72365	9.25077		8.48623	8.58992	9.3808	9.19873	8.93081	8.92426	8.76991	8.72768	9.06573		8.98535	8.85275	9.03599	9.1654	9.76899	9.74737	9.69972	9.01785	8.42898	9.21541	8.77748	8.26746	9.44118	8.98306	8.27612
Acbd4	8.57733	7.85409	7.79821	8.52705	7.94779	7.3611	7.40028	7.45156	7.11664	7.79706	8.42214	8.42934	8.05565	7.68283	7.61005	7.41617	8.35826	7.33047		7.08059	6.53147	8.4412	7.51401	7.46964	6.72208	6.88217	7.00353	7.17057		7.78808	7.57127	7.8693	8.21218	6.64962	6.69893	6.73535	7.73644	8.08711	7.96468	7.19252	6.49598	7.47055	6.77281	7.15016
Acbd5	8.41451	8.5909	9.09915	8.1436	8.57044	8.81576	8.44709	8.41725	8.32216	8.18337	8.08812	8.06707	8.55685	8.95046	8.12923	8.47967	7.78759	7.92776		9.29462	9.56592	7.46792	7.45071	8.13757	8.52409	8.94184	7.86319	9.23233		8.82705	9.02649	8.58801	8.45646	8.47767	8.45272	8.42289	8.75477	8.28529	8.77539	9.03998	8.95037	7.78287	8.61462	8.29532
Acbd6	8.05731	7.77966	8.4456	7.29733	7.85666	8.09628	8.51075	8.56736	8.70751	8.43677	7.65486	8.09993	8.1852	7.40927	8.88952	8.45235	8.77694	8.12885		8.54276	7.95046	8.57196	8.26257	8.58182	7.89546	8.26765	8.78333	8.85435		7.59481	7.58657	7.25101	7.7481	8.52479	8.54843	8.51312	8.49787	8.05243	8.33331	7.95557	7.4545	8.76366	8.93747	8.35235
Accs	9.37301	9.28364	8.70443	9.10931	9.09176	8.95895	8.64004	8.7139	8.21407	8.54525	9.39721	8.4667	9.04375	8.80588	8.26593	8.26837	8.67672	7.24802		8.47014	8.85968	8.89311	9.62104	9.47651	8.92577	8.92138	8.54737	8.66464		9.32328	9.16543	9.74944	9.07478	8.71869	8.75219	8.74476	9.14737	8.71611	9.2862	8.59694	7.19047	8.79257	8.76768	8.87226
Acd	9.05609	9.4248	9.10128	9.28097	9.25626	8.26223	7.90268	7.84149	7.9236	7.69211	8.34138	9.39739	7.65202	10.211	8.25288	7.93854	8.54543	9.35203		9.5003	10.5227	8.22263	7.76272	8.20928	8.77656	9.05902	7.1896	9.20337		9.03838	9.02243	8.22589	9.85662	8.15092	8.13389	8.16857	9.21586	9.86989	8.62821	9.52539	8.45685	7.79418	8.63384	8.48473
Ace	6.83214	7.88859	7.85527	7.86207	7.41525	7.33186	7.62774	7.58973	7.27866	7.53663	7.02967	7.50216	7.77798	7.09096	8.56977	7.44103	8.49092	7.56733		6.0538	5.59499	7.14145	7.27221	7.64849	6.8325	7.06812	9.02616	7.21233		7.76988	7.62595	8.1977	7.91191	7.91822	7.87678	7.82408	8.07787	8.99591	7.57441	7.85922	8.53618	7.24398	7.56649	7.22994
Ace2	6.66373	6.56845	6.61799	6.7507	6.804	6.1385	6.1477	6.18424	6.20274	6.13786	6.54914	6.61028	8.94129	6.89679	6.31592	6.16475	6.21032	6.15751		6.66491	6.67949	6.10481	5.96847	6.11101	6.46884	6.12529	6.09659	6.0678		6.73592	6.71177	6.6842	6.64734	6.16857	6.16526	6.15186	6.59175	6.38504	6.48618	6.53408	6.15542	6.04263	6.21398	6.1998
Acer1	6.43598	6.26616	6.34803	6.26193	6.53815	6.31251	6.33504	6.31322	6.42785	6.44767	6.33568	6.33282	6.22457	6.2783	6.61259	6.67338	6.5616	6.35723		6.61212	6.69391	6.54715	6.41733	6.70536	6.79889	6.72602	6.6964	6.74262		6.51126	6.65778	6.31415	6.51707	6.4355	6.4567	6.47252	6.38102	6.54282	6.40164	6.65626	6.94218	6.7223	6.48912	6.70347
Acer2	7.31057	7.24299	6.90353	7.23809	7.01279	7.18462	6.99027	7.04293	6.74744	7.03967	6.96316	6.81901	8.75435	7.75227	7.32415	6.98234	7.69584	7.37342		7.60755	7.2103	6.84254	6.59159	7.05402	6.55609	6.36684	6.8171	7.22015		7.04883	6.88487	7.02224	7.11997	7.15398	7.14324	7.12229	7.31145	7.53333	7.09315	7.11457	6.94426	6.60402	7.41398	6.77895
Acer3	10.4313	10.0719	10.4688	10.4114	10.1667	9.51827	9.22836	9.23015	9.14058	9.45747	10.4541	10.1436	10.2875	9.93553	8.94125	9.27381	9.29471	10.0972		9.92944	10.7359	9.25111	9.07749	9.1882	9.52899	9.77544	9.6443	9.35415		10.1611	10.2277	9.89766	10.1969	8.05899	8.03062	8.05628	10.0128	9.67861	10.2717	10.254	10.0122	9.24458	9.17464	9.81243
Ache	7.12778	7.5111	6.76664	7.35248	7.56504	7.81657	8.04072	8.02029	7.85581	8.23156	7.64464	8.01027	7.81259	8.1299	8.88711	8.8014	8.48896	7.8117		6.00217	6.04274	7.60882	7.43704	7.81061	6.9127	6.58967	8.48729	8.05404		7.41531	7.48049	6.99452	7.92725	7.04898	7.09897	7.0989	8.00013	8.28546	8.10191	7.94186	8.00574	8.71762	8.2637	8.3205
Acin1	9.48791	9.28787	9.40082	9.64418	10.0386	9.08697	9.29222	9.20511	9.34311	9.09827	9.04254	10.0441	8.8989	9.82628	9.05672	9.1987	9.0838	8.666		9.29823	9.51918	9.37973	10.1761	9.9918	9.31563	9.51343	9.2739	9.44804		9.40045	9.51274	9.20785	9.53954	9.97415	9.98814	10.0038	9.25794	9.38636	9.10921	9.1061	9.55336	8.81025	9.03306	9.74868
Ackr1	6.21204	6.83595	6.68156	6.43258	6.25252	6.50963	6.58338	6.56824	6.44317	6.40798	6.42138	7.19473	6.32791	6.28408	6.46346	6.41758	6.4356	6.44909		5.92789	5.6609	6.44932	6.42098	6.2782	5.86801	6.20108	6.43403	6.40758		6.82014	6.73316	6.80025	7.01504	6.48539	6.47006	6.45605	6.76265	6.39637	6.94444	6.38387	6.42828	6.4508	6.40597	6.38904
Ackr3	8.34098	8.38175	8.4724	7.91217	8.35809	6.0204	6.22701	6.22493	5.84774	6.36899	8.28362	8.62998	8.25685	8.43602	6.13793	5.79981	6.61503	6.04993		9.2536	7.62885	5.78063	5.99807	5.97974	7.38186	7.46503	5.74921	5.71832		9.35687	9.31029	9.83532	8.69308	5.81352	5.79914	5.70595	7.79686	7.35284	8.03466	7.48783	6.1266	5.89791	5.9098	6.01899
Ackr4	6.39484	7.21114	6.95884	6.33489	6.63701	6.59806	6.64211	6.65881	6.49813	6.60119	6.82357	6.38871	6.6292	6.22913	7.04852	6.65842	6.71187	6.52279		6.40826	6.24408	6.4408	6.55773	7.24831	6.30631	6.24289	6.63478	6.79515		6.56207	6.60027	6.38189	6.53066	6.62544	6.60304	6.55181	6.73632	6.57531	6.77208	6.90948	6.87316	7.02308	6.88633	6.8086
Acly	10.1238	9.46636	10.0563	10.0915	9.74759	8.12572	8.5951	8.66625	8.72596	9.00667	9.9542	9.45303	10.0324	10.5608	9.09032	8.89088	8.73832	9.84805		9.92142	10.0086	8.58506	9.12563	8.42036	9.13635	8.95014	8.64613	8.54544		10.1893	10.0772	10.465	9.95851	9.06758	9.0248	8.997	9.82374	9.72319	9.25307	9.83945	7.45668	8.94918	8.93267	8.62205
Acmsd	6.68942	6.84681	6.90189	6.80406	6.76484	6.75847	6.89751	6.91306	6.80454	6.82201	6.89132	6.73981	7.01512	7.16048	7.03507	6.83408	6.80184	6.73386		7.46361	7.28671	6.80518	6.98299	7.36061	7.06856	7.2857	6.91672	6.99569		6.91456	6.86448	6.98955	6.78596	6.85793	6.84172	6.79196	7.06659	6.89745	7.10225	6.90276	6.92481	7.09569	7.16105	7.05495
Acnat1	6.93204	6.92508	7.35756	6.95567	7.05573	7.15415	6.98013	6.98027	6.83878	6.79029	7.22927	7.29871	6.90815	6.98024	6.69639	6.68996	6.74008	6.94162		7.35036	7.21998	6.9179	6.67812	7.11131	7.17755	7.54667	6.97763	6.91845		7.08251	7.01513	7.04217	7.04286	6.80493	6.77779	6.74059	6.91615	6.80855	6.93911	6.86947	7.04197	6.74598	7.0588	6.89732
Aco1	8.21789	7.92601	8.1874	9.10266	8.07937	8.92867	8.33409	8.36384	7.9032	8.46099	7.81178	8.1497	9.02386	8.17579	7.93297	8.19151	8.62201	8.41945		8.26698	8.56953	8.82584	9.0179	8.20459	7.85834	7.90303	8.17216	8.11974		8.22185	8.1512	8.30774	8.42137	7.06723	7.06373	7.08268	7.38527	6.72276	7.89742	7.24575	8.66738	8.32726	8.09476	7.98165
Aco2	10.0049	9.80739	10.0797	9.60759	9.90677	9.74809	10.0081	9.98437	10.2592	10.2662	10.2118	9.96488	9.76403	10.2288	10.4549	10.251	10.7419	9.9182		8.92298	8.44648	9.38854	10.7791	9.66923	9.18861	8.75815	9.48107	9.73317		10.0844	10.3846	10.2444	9.80155	9.40017	9.41863	9.45886	9.68712	9.7677	9.46743	10.0142	9.90011	9.27595	9.42432	9.04789
Acod1	6.75441	6.94373	7.26074	7.4282	8.35597	6.83537	5.92987	5.88132	6.06706	5.66648	6.84139	6.87917	6.77776	9.94487	5.87836	5.71055	5.691	8.96316		7.56923	8.45609	6.21689	5.60395	5.93299	7.24326	6.21695	5.74202	5.76714		7.88244	8.04353	7.30536	7.51809	5.78408	5.71876	5.53736	7.35424	7.07618	7.22862	9.15032	6.22342	6.21642	5.82736	6.25413
Acot1	7.38803	8.30253	8.49043	7.24239	7.76623	6.86205	7.13975	7.09232	7.37276	6.78078	7.70126	8.56395	7.49691	7.26571	7.35312	7.42137	6.96086	7.2068		8.06212	8.06716	6.64898	6.83581	6.50953	7.63689	8.14029	6.92099	6.85707		7.90211	8.05666	7.66397	7.98881	7.00191	6.98873	7.00797	7.44487	6.71922	7.7311	7.03209	7.81426	6.72041	7.67874	6.69644
Acot10	6.45722	6.41258	6.46874	6.41453	6.71304	6.35586	6.336	6.32935	6.32838	6.32906	6.43055	6.61311	6.61218	6.44137	6.32881	6.32248	6.31166	6.36515		6.48044	6.46341	6.30047	6.26051	6.3729	6.47867	6.37749	6.28788	6.30027		6.5226	6.54783	6.47402	6.44673	6.31229	6.31346	6.30448	6.44804	6.38571	6.4259	6.53546	6.28794	6.28972	6.30997	6.32611
Acot11	8.23578	8.35355	8.57367	7.84211	8.23102	6.96601	7.35444	7.3605	7.80947	7.17489	9.14449	8.50618	8.9607	8.90138	7.61214	7.13075	7.12106	7.14103		6.76368	7.10268	6.9504	6.36326	7.34177	7.39166	7.6832	6.70586	7.0801		8.78732	8.86146	8.51879	8.75843	7.27224	7.27802	7.24854	7.76919	8.01194	7.60977	7.81945	7.089	7.27816	6.93902	7.73611
Acot12	6.31631	6.29118	6.28815	6.24262	6.32348	6.38172	6.38095	6.38515	6.41596	6.42003	6.28773	6.27896	6.66997	6.30168	6.42193	6.42072	6.41765	6.39082		6.2966	6.3112	6.4148	6.41616	6.40654	6.50473	6.38578	6.42923	6.42431		6.32723	6.36227	6.27848	6.30196	6.4294	6.43289	6.43667	6.34999	6.30044	6.33612	6.40851	6.46432	6.43348	6.4284	6.43425
Acot13	8.56975	8.46798	9.04882	8.59526	8.23736	9.32647	9.27755	9.28211	9.1497	9.26326	8.67996	8.68344	8.92488	8.11782	9.18503	9.35632	9.30337	9.32731		8.40299	8.82453	8.7909	9.01172	8.5258	9.05259	9.44884	9.62533	10.1964		8.49429	8.454	8.53861	8.54445	9.4385	9.40262	9.44341	8.34975	8.11455	8.1646	8.06955	9.1551	8.5604	8.98599	9.37282
Acot2	8.29464	8.17877	8.02385	8.32493	8.04611	7.55143	7.48887	7.52517	7.52942	7.81259	8.6094	7.9835	8.82275	7.91468	7.99111	7.78507	8.14387	8.2014		9.32761	9.22907	7.49288	7.82046	8.2164	8.84853	8.48561	7.79969	8.27096		8.1643	8.19997	8.37798	7.77022	8.30569	8.28927	8.28214	7.5788	7.56029	7.60762	8.21116	8.2113	8.57411	7.4531	8.13681
Acot3	6.60122	6.94425	6.42716	6.49325	6.76375	6.33559	6.35695	6.34167	6.34564	6.33437	6.41914	6.45656	6.43267	6.86979	6.39187	6.33162	6.35551	6.35085		6.39405	6.37535	6.31923	6.32102	6.30171	6.5219	6.308	6.2968	6.29214		6.53251	6.55994	6.59109	6.41244	6.33075	6.34195	6.33157	6.32789	6.33146	6.36507	6.34063	6.22206	6.2225	6.31526	6.29967
Acot4	7.18829	7.35962	7.39337	7.44151	7.18325	7.21349	7.14976	7.14202	7.11913	7.05003	7.40362	7.45365	7.25933	7.4933	7.23041	7.14114	7.23923	7.60336		7.39872	7.34822	7.07473	7.12475	7.40429	7.23078	7.40954	7.35999	7.15322		7.20858	7.14889	7.29794	7.13801	6.91071	6.88175	6.85065	7.19716	7.22859	7.19975	7.31576	7.22131	6.98351	6.8062	7.02045
Acot5	7.03234	6.2579	7.30119	6.92583	7.20541	6.51763	6.57399	6.56628	6.60671	6.56104	6.32172	6.84851	6.23448	6.45714	6.44588	6.57175	6.5958	6.50151		5.69763	5.51902	6.54242	6.46413	6.39516	5.81852	6.25906	6.53414	6.50439		6.20706	6.28104	6.06688	6.14331	6.6878	6.69791	6.67831	6.72382	6.29013	6.89257	6.55522	6.54652	6.52937	6.55464	6.54776
Acot6	6.22141	6.3607	6.39865	6.26966	6.63396	7.49929	7.36876	7.40385	7.43972	7.20522	6.59743	6.31377	7.19162	6.49733	7.56379	7.03408	7.76156	7.21465		6.34979	6.28535	9.05226	7.52186	7.14883	7.49428	7.1925	7.19811	7.18676		6.55678	6.46918	6.49179	6.91208	7.00736	7.05867	7.07128	6.73643	7.04596	6.82257	6.30261	7.47171	7.43198	8.14021	7.17609
Acot7	8.09325	7.4118	7.84326	8.01227	8.11913	7.85177	7.99104	8.09347	8.63554	7.9583	8.04768	7.51166	7.79712	6.94606	8.49108	7.96288	8.5194	8.74999		9.34215	8.78554	8.05399	8.24371	9.45474	8.59446	8.62353	7.44506	7.55269		7.8468	7.86371	7.59122	7.75515	8.51831	8.53248	8.48316	7.56553	7.11147	8.07147	7.97558	7.85132	9.15997	8.29447	7.0708
Acot8	6.98651	7.18041	7.38844	7.45873	7.68395	7.51735	7.73332	7.7386	7.38743	7.62012	8.00751	7.56346	7.19418	6.89311	8.05949	7.74806	8.09072	7.40723		7.04058	7.48164	7.51873	7.89833	7.657	7.07706	7.38113	7.27363	7.76661		6.86246	6.75972	6.65679	7.30828	8.66618	8.65628	8.66047	7.73765	7.55324	7.98786	6.94652	7.57089	7.04885	7.76396	8.0123
Acot9	10.4514	8.87381	9.12807	9.45523	8.77774	6.9815	6.95995	6.95234	7.28672	7.0364	9.52212	8.96081	10.0166	10.0474	5.55483	6.79231	6.37576	6.46813		10.7511	10.4083	7.38338	7.87028	6.82225	9.18465	9.39542	6.06884	6.39357		9.60779	9.66562	9.47742	9.67923	5.7841	5.80499	5.89551	8.81122	8.71943	9.14774	8.31329	7.46208	6.00275	6.61109	7.7211
Acox1	8.43325	8.30831	8.53295	8.89776	9.02015	9.40275	9.09855	9.02853	8.88906	9.19913	8.6394	8.97262	8.73994	9.39196	8.75087	9.46155	8.47662	8.87947		8.68788	9.08084	9.40532	9.93102	9.17407	8.26373	7.78038	9.0611	8.8848		9.14262	9.33203	9.03801	9.16001	8.74861	8.74216	8.77	9.00608	9.10552	8.88661	9.55906	9.23674	8.42889	8.60511	8.66351
Acox2	6.64416	7.27506	7.42702	6.73112	6.7417	6.69864	6.62672	6.57934	6.46733	6.39144	6.59344	7.46388	6.54653	6.66024	6.77996	6.70649	6.6439	6.49386		6.45992	6.0311	6.30953	6.3364	6.47671	6.12396	6.30715	6.5675	6.28121		6.72733	6.72199	6.58581	6.92468	6.5411	6.51294	6.48307	6.90902	7.08947	6.55917	7.03315	6.83193	6.6052	6.47804	6.75924
Acox3	10.6255	10.5396	10.6495	10.6449	10.785	11.033	10.8889	10.8778	10.8827	10.97	10.5915	11.1146	10.6755	10.477	11.1312	10.8532	11.4824	11.2264		8.54931	8.87234	10.2502	10.3688	10.7955	10.2442	10.3474	11.6545	11.0661		10.1673	10.2337	10.1066	10.1188	11.2284	11.2342	11.2371	10.3029	10.3428	10.167	10.6071	11.1628	11.2371	10.8951	10.9634
Acp1	8.36013	8.19604	8.37929	7.66813	8.3168	8.49506	8.474	8.49639	8.72432	9.08649	8.41641	8.46921	9.70542	7.69625	9.16895	8.82725	9.4739	8.0372		7.87016	8.54685	9.73225	8.65827	8.64652	8.71548	8.34353	8.58762	8.72127		8.50758	8.96892	8.05277	8.51965	10.1073	10.2169	10.3079	8.47918	8.05989	8.82473	8.8608	9.34679	9.75918	8.72844	8.8614
Acp2	10.3504	10.7736	10.3134	11.0423	10.6262	10.6993	10.801	10.7961	10.8868	10.7491	10.5238	10.8666	10.7805	10.6211	10.7623	10.4143	10.3898	10.671		10.8958	11.0942	10.6879	10.186	10.5212	10.0825	9.92214	10.4513	10.5633		10.5907	10.4261	10.8775	10.6689	10.5043	10.4985	10.5019	10.3577	10.9635	10.0448	10.5466	10.2785	10.9158	10.2071	10.4182
Acp5	6.18402	6.27494	5.87198	6.86151	6.42607	6.68623	6.74973	6.68546	6.82918	7.02871	6.20063	6.31867	5.69307	6.76031	7.0868	6.83789	7.48885	7.03601		6.27854	6.68639	6.92475	7.19945	7.14114	6.91953	6.98464	7.08737	7.1102		5.62915	5.83707	5.54095	5.88199	6.72052	6.75418	6.81758	6.45168	6.90758	6.88691	6.68535	8.96338	7.21504	7.09451	6.97805
Acp6	8.83045	9.0191	8.97079	9.00278	8.32993	9.21541	8.96796	8.99383	8.67278	8.85914	9.26488	9.00031	8.55059	8.48689	9.04172	8.95631	9.10617	8.56455		8.42872	7.36115	8.47007	8.30047	8.76567	8.38428	8.4829	9.60139	8.20349		8.4923	8.2507	8.7323	8.82732	8.1956	8.17344	8.15666	8.95468	9.95453	8.57454	8.99363	7.89744	8.02686	8.32524	7.05947
Acpp	6.86769	6.71644	6.61478	7.03974	7.21439	6.96587	6.90578	6.92346	7.01195	6.82442	6.73298	6.76036	6.32768	6.92201	6.98848	6.99624	6.86207	6.96485		6.34934	6.32398	6.96068	7.07175	7.24159	6.86209	6.71031	7.07195	6.89615		6.77681	6.7772	6.68794	6.83139	7.16044	7.18301	7.16019	6.90447	6.75744	7.11838	7.02605	6.7489	7.61487	7.38621	6.72452
Acr	6.30385	6.2571	6.28743	6.61792	6.32283	6.43889	6.42419	6.42876	6.37779	6.41627	6.2659	6.26367	6.29498	6.29044	6.39778	6.40472	6.37261	6.42598		6.33184	6.3748	6.44316	6.5098	6.46584	6.43603	6.47901	6.4584	6.47428		6.17227	6.11346	6.23574	6.2497	6.39248	6.38566	6.38568	6.30275	6.35567	6.3282	6.2665	6.4758	6.5081	6.39797	6.41243
Acrbp	8.03752	8.22439	8.80843	8.10646	8.21222	7.24492	7.6264	7.59973	8.26244	7.60213	7.81797	8.06726	8.63931	8.28635	8.2581	7.96862	7.57882	8.4851		8.59613	8.6736	8.44234	7.55022	7.7839	7.98716	8.04242	8.53372	8.11619		8.73955	8.92829	9.06746	8.02634	6.21732	6.21583	6.16292	7.74822	7.48305	7.78001	8.31687	7.86648	8.14753	6.61988	7.72536
Acrv1	6.61319	6.66085	6.5328	6.5618	6.49637	7.06963	6.75628	6.74501	6.61279	6.54443	6.50098	6.50781	6.31195	6.46373	6.37665	6.58441	6.71236	6.68999		6.83225	6.78023	6.37082	6.53601	6.59229	6.48263	6.59233	6.70453	6.50478		6.34725	6.29212	6.34274	6.34623	6.8422	6.83047	6.81558	6.52858	6.43507	6.64738	6.48301	6.64223	6.27415	6.41477	6.73268
Acsbg1	10.5518	10.7951	10.9134	10.3277	10.7331	8.27585	8.20111	8.20646	7.54237	7.95323	10.5704	10.6748	11.6592	10.891	8.11296	8.37976	8.02887	8.48927		9.37471	8.3236	7.19059	8.27916	8.43552	9.89599	9.70073	7.80939	7.16852		11.0617	10.8634	11.0852	10.6524	7.35751	7.26278	7.10166	10.0072	9.27794	9.81231	9.79784	6.82552	6.95208	7.14841	8.54884
Acsbg2	6.29429	6.49183	6.37577	6.39089	6.54186	6.42814	6.48139	6.46514	6.36927	6.55399	6.34026	6.53537	6.33507	6.34032	6.40748	6.35763	6.38287	6.48513		6.77855	6.4347	6.33994	6.45473	6.50932	6.51282	6.3382	6.33759	6.33649		6.50659	6.52386	6.3996	6.56359	6.42206	6.41043	6.39484	6.32771	6.36161	6.36525	6.43149	6.68264	6.34797	6.37589	6.35582
Acsf2	6.72269	6.98133	7.265	6.94184	6.58054	6.48418	7.02101	7.01842	7.24976	6.9713	6.63025	6.77937	7.83397	6.63585	7.42957	7.31985	6.84995	6.5591		7.25702	7.41361	6.80705	7.32071	7.14541	7.34155	7.60742	7.03823	7.4964		6.85048	6.92807	6.82679	6.84729	7.62573	7.61393	7.61843	7.35838	6.97814	7.32786	7.06813	7.24738	7.17381	6.66606	7.56621
Acsf3	7.67105	7.82024	8.67684	9.08693	7.85126	7.369	7.77454	7.82498	7.31956	7.8144	8.11191	7.26728	8.58123	7.85627	8.25865	7.72478	7.5067	7.47108		7.85975	7.03875	8.0179	7.82386	6.88477	6.40101	6.1026	6.84863	6.92326		7.42784	7.02513	7.78904	7.95048	6.72802	6.65744	6.57814	7.96921	8.74388	7.37118	7.57662	6.38162	7.14092	6.49796	7.45961
Acsl1	8.53853	8.42373	9.01226	9.08688	8.91012	8.8959	9.1417	9.1616	9.14829	8.96298	8.72991	8.60338	9.01797	9.22259	9.9568	9.50324	9.66775	8.5173		8.99854	8.42996	9.29772	8.89908	9.20559	8.85294	9.20134	8.33627	9.23407		8.52012	8.5551	8.28284	8.79836	10.1544	10.1973	10.1282	8.50762	8.21507	9.0632	8.103	8.92481	9.35727	8.5959	8.85466
Acsl3	10.4666	10.2248	10.5591	10.8642	10.6379	7.80245	8.01023	8.023	8.02581	8.30624	10.5641	10.9353	10.9495	10.812	8.63355	8.52332	8.30783	7.94272		9.56082	9.36969	7.8125	7.75171	8.05582	9.73381	9.76132	7.35211	7.71871		10.5091	10.6358	10.3788	10.518	9.04091	9.06962	9.04768	9.39372	9.0459	9.70603	9.64314	7.7149	8.6875	7.3374	7.58139
Acsl4	8.83421	8.58207	9.07461	8.36708	8.03535	7.90178	7.96092	8.01799	7.94743	8.18504	8.46028	8.04489	8.47551	8.13475	8.37958	8.5051	8.15207	8.77091		8.30778	7.12488	8.33414	7.75013	8.31313	8.78656	8.81908	8.20483	8.24542		8.75783	8.71429	8.69649	8.5287	8.41843	8.38771	8.30214	8.56995	8.23706	8.71078	8.92097	7.61851	8.77063	7.54491	8.11701
Acsl5	9.69652	9.30128	9.14055	9.80032	8.80924	8.06758	8.47744	8.44065	8.56732	8.93625	8.37296	9.2224	9.00756	10.113	8.50659	8.77605	8.72189	8.88739		8.77563	9.15381	8.35662	8.95917	8.38403	8.77826	9.30334	8.6972	8.73492		9.18229	9.29634	9.20333	9.2943	7.20378	7.21437	7.283	9.15485	9.01797	9.23666	8.86361	9.41115	8.74709	8.70475	8.9633
Acsl6	9.07118	9.85727	9.7528	9.50346	9.53951	8.18882	7.96289	7.98503	7.35094	7.64824	10.1014	9.38512	9.88432	9.97937	7.81023	7.54816	7.47974	7.44142		8.34401	7.79834	7.07881	7.51424	8.22069	8.51314	8.52439	7.07022	7.01218		9.79477	9.59847	9.89415	9.6574	8.29504	8.2261	8.09476	9.46557	9.34466	9.44491	9.42278	7.01375	7.00258	7.28332	7.36684
Acsm2	6.66453	6.94315	6.9818	6.67652	6.72139	6.42206	6.43979	6.42867	6.56757	6.35502	6.92997	6.65083	6.59904	6.70153	6.6358	6.46619	6.65694	6.29735		7.05293	7.37346	6.34344	6.51348	6.67296	6.6853	6.91243	6.54037	6.18992		6.93097	7.07587	6.76788	6.97976	6.51259	6.52561	6.52512	6.63948	6.44968	6.93076	6.65697	7.17029	6.69521	6.58881	6.64223
Acsm3	6.28684	6.28859	6.25083	6.35551	6.30288	6.43203	6.43062	6.43599	6.40732	6.42235	6.50216	6.28542	6.30605	6.54361	6.43892	6.41661	6.40945	6.42316		6.47562	6.2242	6.43996	6.48386	6.40675	6.49937	6.39571	6.44441	7.04439		6.48468	6.45529	6.57911	6.41739	6.43505	6.43016	6.4211	6.27522	6.32612	6.29873	6.31253	6.43413	6.44704	6.4073	6.40735
Acsm5	6.3696	7.06202	6.91679	6.37525	6.27115	6.50584	6.54602	6.55764	6.4887	6.44659	6.39721	6.43544	7.03069	6.45276	6.69222	6.58154	6.47944	6.77169		5.87233	5.76508	6.43752	6.35777	6.29598	6.12313	6.18357	6.43176	6.39136		6.29112	6.2689	6.30803	6.21252	6.55585	6.52804	6.49639	6.67841	6.23912	6.76387	6.54158	6.48526	6.38549	6.45321	6.45428
Acss1	9.21698	9.38732	9.4786	9.13303	9.35197	9.35762	9.77486	9.75496	9.55428	9.99927	9.47292	9.83487	9.29622	8.72296	9.56298	9.51416	9.86668	10.891		9.05976	8.3201	9.66822	10.2423	9.5176	9.38588	9.24283	10.8389	9.32636		9.30194	9.17421	9.30774	9.36994	10.5428	10.4699	10.4432	9.19215	9.03798	9.1458	8.81852	10.3448	9.22686	10.0174	10.2037
Acss2	8.36387	8.40675	8.25754	9.0728	8.47102	7.76664	7.90318	7.90728	7.3215	7.77267	8.2834	8.26345	8.13613	8.73707	7.94602	7.9583	8.0338	7.56837		7.69151	8.39371	7.20782	7.74892	7.28705	7.0985	7.83006	7.12548	8.78038		8.56805	8.27844	8.96108	8.63644	7.25247	7.22608	7.23847	7.81315	7.47464	7.92692	6.64692	6.97367	6.67276	7.51746	8.11527
Acss3	6.95479	6.77067	7.2168	6.82759	7.20157	6.77727	6.75292	6.7332	6.74146	6.93166	7.24952	7.25962	7.22511	7.89321	6.81728	6.88936	6.71917	7.09836		7.35663	6.47538	6.9512	7.2096	7.2227	7.43007	7.0007	7.40874	7.21391		7.26664	7.46581	7.00888	7.07406	6.61976	6.60804	6.53415	7.30786	7.13112	7.41918	7.97166	7.52389	7.36113	6.85854	6.98287
Acta1	6.93687	6.52801	6.72249	6.62106	6.33219	6.59101	6.51789	6.5509	6.61036	6.60628	6.69145	6.38264	6.60544	6.6155	6.2765	6.43886	6.51031	6.68003		7.15207	6.64014	6.48446	6.46842	6.50256	6.64698	6.64947	6.2309	6.45873		6.84717	6.84718	6.62718	6.97599	6.53025	6.52777	6.52001	6.76133	6.64128	6.92883	6.85233	6.30935	6.48186	6.26789	6.23679
Acta2	8.33785	7.09476	9.09835	8.67658	8.8212	7.33075	7.11318	7.10427	6.74659	6.67222	6.39105	7.42173	8.34113	8.16449	6.84059	6.77588	6.82876	6.51066		11.503	10.5386	6.66589	6.81054	7.22044	8.36201	9.05782	6.6802	6.57889		8.32957	8.14178	9.30143	7.12218	7.00141	6.9469	6.79019	7.39286	7.1552	6.70311	7.29043	6.39557	6.42621	6.66831	6.99517
Actb	15.2982	15.0356	15.2878	15.3483	16.0496	16.0845	15.6962	15.7121	15.3951	15.4186	15.3456	14.9177	15.2187	15.4596	14.8832	15.151	15.0899	15.3776		14.5973	14.2991	14.9461	15.2549	14.814	15.3846	14.8931	14.1612	14.3058		14.9879	14.9306	14.6327	15.1023	15.1228	15.1104	15.033	14.9868	14.4234	15.3308	14.8703	14.5938	14.627	15.1915	15.2896
Actbl2	6.51025	6.57035	6.34113	6.49341	6.50281	6.60915	6.53778	6.54315	6.49488	6.43458	6.52469	6.43328	6.40606	6.37101	6.33918	6.41894	6.32582	6.46177		6.3303	6.34434	6.32507	6.33125	6.42305	6.23604	6.26301	6.28793	6.28576		6.81682	6.71673	7.18517	6.50623	6.51298	6.50391	6.49858	6.33555	6.34005	6.29348	6.27542	6.22237	6.40444	6.49424	6.44704
Actc1	6.6151	6.67659	6.73899	6.82253	6.8955	6.36551	6.41181	6.39023	6.41552	6.31639	6.47092	6.74671	6.4253	6.7871	6.50128	6.55728	6.23309	6.38304		6.7467	6.65146	6.30216	6.04958	6.47381	6.45942	6.62299	6.15084	6.41598		6.70927	6.72255	6.60548	6.74078	6.43876	6.43897	6.4193	6.58173	6.59589	6.70922	6.61521	6.50414	6.31414	6.24476	6.22498
Actg1	13.4509	13.6	14.3208	14.0324	14.3653	14.2367	13.788	13.7904	13.5903	13.492	13.7229	13.6295	13.4293	14.3197	13.5668	13.2089	13.7968	13.8208		13.5084	13.6356	13.503	13.6657	12.9881	13.7044	13.6075	13.1198	13.4		13.7494	13.7834	13.8703	13.5378	13.2655	13.2522	13.1779	13.589	13.0289	13.7705	13.7141	13.2434	13.093	13.3974	12.8663
Actg2	6.55516	6.56938	6.58032	6.62292	6.67842	6.48671	6.39743	6.40446	6.28041	6.42075	6.57058	6.58632	6.42855	6.63834	6.37114	6.40387	6.39421	6.45027		6.62537	6.5946	6.5101	6.42069	6.27228	6.35764	6.285	6.27472	6.42792		6.6564	6.63621	6.61092	6.7282	6.25856	6.2598	6.25545	6.52423	6.43083	6.58526	6.48945	6.27747	6.42816	6.57214	6.28499
Actl10	6.41891	6.79819	6.40663	6.38491	6.37603	6.33611	6.34122	6.33665	6.32237	6.32328	6.37472	6.39381	6.37653	6.3844	6.36249	6.32407	6.32307	6.33647		6.43689	6.45826	6.32576	6.32342	6.33892	6.42238	6.35194	6.3279	6.3284		6.38184	6.37602	6.39951	6.3922	6.30734	6.30654	6.30974	6.36513	6.36665	6.38111	6.35391	6.33984	6.33017	6.33095	6.3322
Actl6a	9.10276	8.715	9.06576	9.60799	8.88279	9.56259	9.01741	9.01805	8.28226	8.90303	8.17685	9.35732	9.36439	9.08357	7.85833	8.81213	7.80896	7.5416		8.91392	10.1361	7.54042	8.05545	8.06597	8.72557	9.69362	7.67096	8.82737		8.93845	8.78463	9.01582	9.04058	8.24586	8.22144	8.2852	8.94418	8.24513	8.78402	8.30597	7.5124	7.51285	8.64379	8.03394
Actl6b	6.5812	6.95687	7.5852	6.45112	7.24737	6.57935	6.70266	6.72188	6.48736	6.56878	8.24696	7.02548	6.42397	6.68297	6.74732	6.34343	6.44564	6.5415		7.1873	6.31791	6.51718	6.34782	6.63949	6.22381	6.27986	6.51212	6.51406		6.77086	6.72812	7.11362	6.22187	6.64365	6.59949	6.49641	6.64209	6.46566	6.86299	6.6471	6.5621	6.34662	6.61001	6.33952
Actn1	7.48183	7.48105	7.4852	7.16816	7.24345	8.42452	7.63949	7.67049	7.50265	6.93144	7.60862	6.87533	7.28796	7.23756	6.81688	7.3334	7.15449	7.28802		7.13181	6.83285	8.51218	8.76606	7.93986	7.91433	7.62158	7.43342	7.26278		7.31556	7.05547	7.84386	7.0193	7.15314	7.12284	7.1008	7.2612	7.30207	6.93761	7.10973	6.62878	6.79704	7.91068	7.33951
Actn2	6.16577	6.52933	6.41512	6.63106	6.55352	6.94161	6.99727	7.01242	6.74388	7.10298	6.48997	6.46892	6.48258	6.47534	7.33971	6.84591	7.23862	6.97131		6.07098	6.55365	6.763	6.76267	7.00096	6.7905	6.8394	6.79805	6.71443		6.29464	6.23142	6.21761	6.53788	7.07363	7.06662	7.05572	6.83306	6.95636	6.68481	6.73104	6.67369	7.00213	7.05409	6.85869
Actn3	6.45353	6.37151	6.34471	6.4222	6.33164	6.37904	6.5389	6.5388	6.29036	6.79735	6.40138	6.41573	6.39206	6.3775	6.40377	6.54187	6.29597	6.35237		6.92348	6.37712	6.33098	6.34607	6.28406	6.3319	6.30318	6.31924	6.31794		6.64373	6.58919	7.00665	6.32691	6.28669	6.27178	6.26036	6.34332	6.37446	6.31901	6.28334	6.31598	6.32743	6.29206	6.27806
Actn4	9.49371	9.37405	9.43792	9.37287	9.06506	9.42859	9.37408	9.34639	9.27667	9.22173	8.91405	8.69354	9.02982	9.57894	8.94327	9.15537	9.25159	8.11706		10.0606	9.12813	9.17816	10.3919	9.33703	9.86327	9.61449	8.7263	9.13981		8.87258	8.93764	8.85007	9.14496	9.33279	9.33703	9.35941	9.08925	9.52643	8.83341	8.90673	9.11782	7.97673	8.82513	8.51978
Actr10	9.82899	9.64277	9.78224	10.9337	10.072	8.93181	8.93511	8.93485	8.98591	8.79124	9.81732	9.79885	9.8556	9.84511	9.41895	9.03694	9.48719	9.13519		9.38772	9.1107	8.73955	8.70626	8.44853	8.42501	8.22054	8.3467	8.82442		9.5547	9.37512	10.0165	9.53534	8.59315	8.596	8.5484	8.9599	9.29704	9.01129	9.15613	7.99175	8.95306	6.89062	8.7926
Actr1a	9.5676	9.61418	9.4248	7.5538	9.2632	9.77713	9.56449	9.47411	9.85093	9.26994	9.35975	9.79822	8.66856	8.73504	9.51323	9.99457	10.2242	9.96896		9.32159	8.93827	9.58274	9.49092	9.64837	9.27396	9.18352	9.86978	9.86258		9.36394	9.66488	8.78322	9.17487	9.45478	9.47708	9.51349	9.02813	9.03552	8.84087	9.21839	9.79676	8.28126	9.22183	10.1644
Actr1b	9.2042	9.54946	9.25143	8.47896	9.44729	7.98	8.8023	8.77391	9.1917	9.04812	9.21875	9.33967	8.70725	8.7398	10.0339	9.31661	9.52431	9.70249		9.59354	8.87717	9.8715	8.40214	9.74396	8.52072	8.607	9.44706	9.65442		9.2838	9.34837	9.39448	8.86289	9.00473	9.02565	8.9998	9.22741	9.85466	9.09764	9.32785	9.53479	9.53219	9.09529	9.43235
Actr2	11.1579	10.3423	10.4435	10.8192	10.2181	9.48807	9.41709	9.45748	9.56335	9.71112	10.8205	10.0648	9.99256	9.9615	9.10139	9.47117	9.42054	9.56117		10.48	10.6815	9.33548	9.48216	9.72303	9.92249	10.159	9.54645	9.52475		10.634	10.6266	10.8057	10.4471	8.63649	8.64223	8.68486	10.0037	10.0067	10.1985	10.2088	9.24916	9.78012	9.02062	9.48911
Actr3	10.7531	10.5708	10.7337	11.0264	10.6328	10.3743	10.097	10.1228	9.90027	9.91484	10.5413	10.1174	10.2937	10.3032	9.45939	9.87543	9.66565	10.2875		10.5892	10.5672	9.03032	9.9652	8.98258	10.0432	9.82437	9.2598	9.21203		10.5182	10.3467	10.7169	10.4724	9.19669	9.14728	9.12069	10.0143	9.57283	10.0406	9.89779	9.06328	9.35702	9.43661	9.90908
Actr3b	7.38732	8.02111	8.53691	7.00017	7.24597	6.49091	6.39419	6.4737	6.28097	6.30836	8.02918	7.30857	8.33554	7.16928	6.66961	6.28993	6.25847	6.91894		7.69959	7.67413	6.61998	6.58001	6.79267	7.81851	7.76507	8.10195	8.63238		8.32557	8.24643	7.97375	8.47779	6.85077	6.77475	6.73827	9.14375	8.8912	8.58264	9.22764	7.91309	8.17627	9.30756	8.05903
Actr5	7.78304	7.87556	8.55931	7.68438	7.45456	8.31742	7.93569	7.93201	7.95988	7.9884	8.30321	9.13492	8.72172	8.33377	7.73252	8.2153	7.63512	8.7012		6.7329	7.64966	8.77181	8.0221	7.8917	6.64647	7.15699	7.91699	7.64009		7.4853	7.59373	7.22513	7.54116	8.15781	8.13598	8.17825	7.25226	6.57076	7.25304	7.49196	7.38292	7.35332	7.45337	6.96057
Actr6	6.84417	7.74402	7.31489	7.40893	7.13609	8.09825	7.96613	7.96184	7.59445	7.74668	7.56505	7.89087	7.77955	8.05479	7.9251	7.78181	7.75851	8.27382		8.20364	8.59876	7.95059	7.43721	7.92771	7.72263	8.17958	7.91394	7.63428		7.50102	7.34283	7.52559	7.52657	7.80375	7.77245	7.70296	7.42024	6.8626	7.8274	7.05571	7.68719	7.70509	7.58959	7.9905
Actr8	7.94647	8.97956	8.57853	9.47607	8.46194	8.07491	8.17294	8.15729	8.16675	8.01509	8.51147	9.12662	9.57957	8.51158	8.55348	8.30094	8.11336	8.63801		8.53431	8.51325	8.49041	9.49567	8.57632	8.69104	8.17546	7.64035	8.16785		8.03433	7.88753	8.09741	8.60141	8.19573	8.13219	8.16504	8.91045	9.19517	8.60851	9.05159	9.0926	8.37459	8.39126	7.90855
Acvr1	8.72657	8.96111	8.72063	8.35118	8.28412	7.18349	7.66239	7.704	8.38418	7.84055	8.61754	7.75813	8.17178	8.63066	8.57952	8.28376	8.00917	8.19879		9.01241	9.97004	9.32665	9.31805	8.36718	8.70321	8.51069	9.00746	8.35345		8.46412	8.61085	8.90272	8.243	8.49962	8.54389	8.63289	7.94462	8.1587	7.59318	7.92915	7.77889	8.7828	9.12365	7.60194
Acvr1b	7.44623	7.9334	8.14274	8.45092	7.8521	7.69256	7.0614	7.05843	7.19014	6.82379	8.1258	7.78871	7.73788	7.85506	7.2213	6.92673	7.04526	7.08809		8.34715	8.5111	7.05911	6.51731	7.80989	7.57723	7.59212	7.25051	7.78189		8.49829	8.64889	8.30889	8.3966	7.47736	7.47872	7.38981	7.10714	6.85603	7.78231	8.3502	8.20327	8.74951	6.05967	7.34459
Acvr1c	6.51402	6.92432	6.98707	7.44735	6.98236	6.6292	6.42633	6.43227	6.37191	6.36794	6.63592	6.37418	6.57451	6.67003	6.58404	6.36311	6.48197	6.61474		6.34084	7.83613	6.52901	6.56224	6.47099	6.4214	6.66223	6.54375	6.69992		6.82613	6.88102	6.46825	7.31413	6.32117	6.32027	6.34491	6.78396	6.45813	7.11889	6.75957	6.6978	6.42216	6.33705	6.34167
Acvr2a	7.39932	7.85684	7.71277	8.21623	8.33256	6.72519	7.23481	7.20857	7.47434	7.13934	8.29309	7.22755	6.66441	7.10942	7.71882	7.14154	7.21399	6.57222		8.21707	8.72284	7.6519	7.83103	7.45679	7.99325	7.94168	7.18013	7.02434		7.92574	7.94937	8.4198	7.9102	7.34297	7.36781	7.40824	7.73952	8.4268	7.8934	7.49985	7.62053	6.95103	7.09789	6.74908
Acvr2b	7.79395	7.69375	7.56795	7.09621	8.07614	8.39263	7.95142	7.88848	8.2729	8.18382	7.85433	7.62535	7.17704	7.97987	8.79268	8.58752	9.33299	8.08313		7.44988	8.88511	8.4224	8.25846	9.09968	7.74978	7.6424	8.13282	8.43479		8.08071	8.70121	7.2428	8.17542	9.08722	9.18507	9.26245	7.09465	7.24767	7.32835	8.10121	9.38965	8.54357	8.00018	8.45451
Acvrl1	8.26547	7.88072	7.98272	8.57629	9.26585	9.04014	9.01877	9.06381	8.69898	8.70943	8.00438	8.34457	8.4194	8.53285	8.97321	8.90012	8.7378	8.95236		7.35196	5.84971	9.25608	8.68041	9.08522	9.43432	8.94897	7.80707	8.64849		8.14703	7.83962	8.2364	7.91189	8.18694	8.1898	8.0206	8.1515	7.58944	8.54398	7.8882	6.58512	8.6009	7.75396	8.30658
Acy1	8.39268	8.07353	8.19903	7.03324	8.18631	7.9185	8.61337	8.50258	9.28679	8.30418	6.84193	8.02413	7.431	8.93207	9.11962	9.32939	8.99733	7.82797		7.71151	7.92348	9.14748	8.96925	8.23126	7.56857	8.21912	8.80059	7.5961		8.18031	8.53459	8.57369	7.51532	9.71942	9.82683	9.87397	8.09844	8.03852	7.88099	7.25564	7.87558	7.22896	8.23141	8.30597
Acy3	6.34136	6.71336	6.91144	7.37521	6.88751	5.67325	6.04091	6.04511	5.98237	5.8779	6.88045	6.53922	6.48488	6.92302	6.6111	5.95239	6.01456	5.67313		8.76627	9.25147	5.90826	5.72305	6.0345	6.83607	7.25099	5.89622	5.91851		7.64533	7.48795	7.77894	8.00005	6.01853	6.00783	5.98551	6.81621	7.36406	6.64493	6.4228	5.95908	6.07143	6.07494	6.00071
Acyp1	7.40666	7.78106	7.71778	7.36588	7.36649	7.68838	7.55884	7.59814	7.2227	7.49274	7.77654	7.44061	7.63749	7.52302	7.24805	6.70212	7.55307	7.82135		7.84634	8.12017	7.70353	7.0533	7.82696	7.54367	7.9881	7.56837	7.13444		7.13642	6.92631	7.13584	7.11174	6.87795	6.84022	6.77025	7.29411	7.10777	7.33069	6.96093	7.35596	7.51147	7.74172	8.09421
Acyp2	6.65201	7.06731	6.64205	6.49515	6.89851	7.12661	7.22511	7.23507	7.11071	7.23129	7.30284	6.81048	6.44908	6.92951	6.95582	6.88138	6.75514	7.00931		6.89458	6.45733	6.82803	6.8552	7.16956	6.71132	6.52235	6.82394	7.18865		6.92015	6.89284	6.7653	6.96605	7.61391	7.60113	7.56959	6.75557	6.72769	6.96171	6.72756	6.87869	6.81715	7.22309	6.71455
Ada	5.93747	5.99676	6.83872	7.08429	6.69575	7.08976	7.63176	7.66403	7.23241	7.82653	6.02873	5.95441	7.78766	5.96175	8.52376	8.17092	7.39155	7.70939		5.40483	5.73746	7.73814	7.3793	7.58472	6.53099	6.80916	7.02125	7.3106		6.1962	5.96789	6.92713	5.71383	7.14139	7.07771	7.03394	6.66822	6.63476	6.2505	6.24736	6.46103	6.59514	6.71224	6.81334
Adad1	6.37885	6.38991	6.45089	6.36896	6.4029	6.34613	6.21469	6.21078	6.20213	6.24343	6.38897	6.39521	6.40251	6.39293	6.20113	6.23829	6.19177	6.2954		6.53567	6.58259	6.30365	6.38393	6.35995	6.54903	6.44011	6.31836	6.34406		6.6552	6.68479	6.85274	6.38766	6.17716	6.16951	6.16743	6.54472	6.55523	6.40614	6.83464	6.32749	6.42431	6.24427	6.25545
Adal	6.12347	6.33335	7.46866	7.90843	7.40934	7.52632	7.85543	7.85536	7.13061	7.62562	7.26294	7.49701	7.14816	7.13988	8.42994	7.35383	7.98154	7.11995		7.56219	6.93033	7.37333	7.38003	8.13703	6.98811	7.71849	7.51794	7.40904		7.29066	6.93986	7.75519	7.36927	6.68894	6.6251	6.47741	7.36336	7.74044	7.18389	6.82349	7.03053	7.00168	6.61604	7.10125
Adam10	9.91705	9.95717	9.46563	9.90716	9.68889	9.62945	9.76743	9.79857	10.0803	10.1038	10.7896	9.59758	9.06241	9.35239	9.82597	10.05	9.57031	10.4302		9.49244	9.67939	10.3663	10.4952	9.8625	10.2154	9.52252	10.2771	10.053		9.46237	9.48113	9.49311	9.64904	10.3212	10.3244	10.3898	9.27939	9.65209	9.39173	9.73955	9.66183	10.3633	9.83774	9.49781
Adam11	6.86574	8.52047	7.22127	7.3925	7.18883	6.87635	6.68699	6.69962	6.50235	6.2767	7.41833	7.49387	7.36729	7.04861	6.84477	6.58512	6.49479	6.59678		7.90092	8.76187	6.62585	6.45779	6.91891	7.42053	7.69282	6.40605	6.34591		8.72605	8.54941	8.85069	8.94021	6.69377	6.67829	6.69618	8.05339	7.82879	8.27227	7.60139	6.91942	6.8309	7.68315	6.38767
Adam12	6.6122	6.82502	6.61404	6.44518	6.48504	6.66766	6.93407	6.93845	6.89006	7.07628	6.60549	6.51218	6.65494	6.89722	7.12425	6.94423	7.03927	7.03752		6.47829	6.38392	7.04387	7.07099	7.02059	6.57375	6.58752	7.0144	7.18964		6.47462	6.4816	6.41602	6.50166	6.93787	6.93517	6.92527	6.70365	6.63781	6.69519	6.50256	6.778	6.81253	6.93002	7.05754
Adam15	10.6994	10.5381	10.4558	10.3713	10.8977	10.5226	10.5957	10.5698	10.7101	10.4888	10.3747	10.4857	10.6908	10.5942	10.5518	10.5119	10.8633	10.111		9.82813	9.67484	10.0924	10.4368	9.91812	10.2439	10.0055	10.3342	9.93782		10.9134	11.0173	10.9975	10.7456	10.4599	10.4981	10.5008	10.2721	10.1981	10.3262	10.0832	10.131	9.88747	9.97759	10.4202
Adam17	9.88476	9.44207	9.89728	10.2056	9.85045	10.43	9.71304	9.73377	9.76132	9.859	10.0041	9.22606	9.60424	10.2215	9.67695	9.77628	9.86905	9.93278		8.57446	9.25852	9.90671	9.57451	9.80254	10.0606	9.80824	10.4486	10.4875		9.53436	9.72426	9.37179	9.50992	10.1408	10.1632	10.1664	9.59135	9.7043	9.74337	10.6051	10.251	10.5652	9.65359	9.51919
Adam18	6.39289	6.40489	6.29438	6.96087	6.52972	6.37926	6.38738	6.40824	6.36805	6.337	6.43566	6.40998	6.38787	6.37932	6.46177	6.34504	6.3699	6.36592		6.18158	6.12229	6.33901	6.30058	6.25649	6.14954	6.22198	6.60137	6.72965		6.70566	6.56909	7.30662	6.34878	6.37745	6.37881	6.35907	6.48505	6.34546	6.69073	6.4139	6.31953	7.01347	6.34593	6.33343
Adam19	7.40746	6.46443	6.85208	6.81118	6.5751	6.50843	6.29959	6.31039	6.57976	6.43704	8.18808	6.64572	6.31087	6.50488	6.6259	7.23897	7.20902	6.87596		8.08969	8.58842	6.32933	7.09992	6.10682	7.27448	7.1456	6.59909	6.38535		7.19038	7.325	7.07771	7.44731	6.49323	6.51252	6.6325	6.77621	7.21984	6.78658	6.92332	6.83628	6.14524	6.52189	6.68646
Adam1a	6.4849	7.97459	6.35193	6.31144	6.25159	6.73567	6.6419	6.6236	6.48496	6.51816	6.29443	6.51179	6.45784	6.79204	6.89148	6.46996	7.13633	6.59675		7.24309	7.58558	6.48601	6.64566	6.41106	6.61679	6.41111	6.39563	6.40466		6.18177	6.13361	6.4061	6.20591	6.9323	6.94323	6.96702	6.36336	6.47037	6.21247	6.12818	6.07539	6.0578	6.36397	6.31856
Adam1b	6.41102	6.3851	6.32709	6.44499	6.35769	6.3244	6.37462	6.36922	6.40372	6.36027	6.39849	6.3732	6.34619	6.37365	6.43393	6.37526	6.40425	6.34012		6.26893	6.2299	6.32756	6.23017	6.28627	6.25093	6.23298	6.32875	6.30227		6.32189	6.27448	6.37975	6.3996	6.39898	6.3981	6.41057	6.56298	6.94457	6.35923	6.55446	6.38507	6.29568	6.39637	6.3935
Adam2	6.28814	6.33896	6.25153	6.35614	6.31654	6.42953	6.43502	6.43832	6.42556	6.41997	6.36035	6.32927	6.34874	6.32578	6.4419	6.41702	6.4263	6.42605		6.2787	6.09755	6.41777	6.57999	6.48716	6.43821	6.33055	6.40814	6.40012		6.42593	6.39442	6.6144	6.2813	6.65779	6.65305	6.64321	6.32087	6.32475	6.2963	6.36645	6.37077	6.53607	6.39901	6.39281
Adam21	6.40592	6.4477	6.38556	6.55263	6.64036	6.33619	6.35259	6.3475	6.30378	6.28276	6.45851	6.45808	6.43364	6.41426	6.35112	6.28837	6.30927	6.31881		6.32219	6.28563	6.29698	6.28751	6.24456	6.23829	6.25155	6.27843	6.26833		6.83927	6.76491	7.34914	6.40139	6.29927	6.29319	6.28123	6.38979	6.40704	6.34733	6.32463	6.23474	6.24877	6.2854	6.26673
Adam22	7.08072	7.13397	6.54402	7.37713	7.21323	8.28866	8.35838	8.32671	8.45025	8.18468	6.70327	6.98684	6.92727	6.98347	7.95297	8.01068	8.19029	7.83152		6.5681	5.96111	7.69701	8.34112	7.79194	8.17066	7.8722	8.02278	7.60693		6.75202	6.67204	7.2653	6.58459	8.99077	9.00227	9.02229	7.27014	7.64245	7.30684	7.09562	8.37278	7.66921	7.98643	7.60669
Adam23	8.3209	8.33186	7.89463	7.37058	7.59848	6.78241	6.82201	6.82202	6.96127	6.92218	7.38754	7.53305	8.22832	7.56198	6.8584	7.14323	6.84322	6.60509		7.51012	7.13614	6.7992	6.08254	6.74915	7.59174	7.7424	6.34182	6.44972		8.80216	8.89096	8.94571	8.35347	7.17511	7.20503	7.22777	7.89259	7.81898	7.97203	7.87711	6.62931	6.50454	6.54139	6.46457
Adam28	6.69464	6.76965	6.6946	6.95187	7.01399	6.84189	6.78418	6.77826	6.72493	6.71315	6.84987	6.98621	6.95055	7.09889	6.81563	6.7955	6.79114	7.16824		6.89794	6.75001	6.85186	6.85434	7.30487	6.63731	6.66182	6.96958	6.9161		6.97519	6.95715	6.90995	6.87476	6.43417	6.42064	6.37062	6.82273	6.56268	7.12235	6.93645	6.95596	6.83591	6.55835	6.77292
Adam3	8.15938	7.22244	7.39852	7.34469	6.75384	6.82655	6.59585	6.57908	6.76006	7.12107	6.94839	6.9317	7.0728	6.91826	6.61572	7.25883	7.33945	7.60215		7.50402	7.08701	7.17041	6.38408	7.03362	7.00952	7.43503	6.41662	6.52113		7.42333	7.60553	7.28138	7.31312	7.4893	7.5037	7.59679	6.60532	6.97756	6.89899	7.04091	8.6301	6.81743	6.95972	6.6899
Adam30	6.45204	6.45182	6.45086	6.6161	6.98192	7.51718	6.7593	6.75225	6.32099	6.53398	6.41016	6.40976	6.35062	6.39253	5.99445	6.25287	6.35506	6.10146		6.58212	6.64471	6.19422	5.97813	6.13353	6.36482	6.12032	6.16258	6.13863		6.59804	6.56331	6.55373	6.54115	6.37171	6.37507	6.34152	6.41887	6.28989	6.56985	6.66312	6.24297	6.15354	6.32864	6.26485
Adam32	6.49689	6.4145	6.25095	7.10251	6.3242	6.49033	6.44411	6.43476	6.35121	6.36833	6.3612	6.35428	6.32946	6.34584	6.67715	7.12794	6.3393	6.46148		6.71941	6.72663	6.39366	6.40862	6.35549	6.33111	6.32908	6.41558	6.40191		6.2874	6.14593	6.21765	6.80197	6.29326	6.28482	6.31991	6.58736	7.14479	6.50117	6.51481	6.4986	6.43547	6.37031	6.39426
Adam33	7.02973	6.94865	7.21284	5.96995	7.1628	7.91039	7.34007	7.33738	7.11404	7.34606	7.69419	7.40243	6.17239	6.20216	7.48335	7.84117	7.78079	6.32101		6.10125	6.01135	8.41864	7.51981	7.61129	6.26583	6.20748	8.03826	7.66663		6.41585	6.65469	6.14931	6.4678	7.85893	7.941	7.99413	6.87528	6.88411	7.06449	6.99992	7.20096	7.53324	8.07718	6.80878
Adam4	6.35123	6.61094	6.10448	6.86935	6.69409	6.62265	6.70808	6.6956	6.50528	7.02279	6.36142	6.27761	6.28124	6.28893	6.59467	6.46532	6.50486	6.60225		5.93892	6.81023	6.44035	6.33531	6.30738	6.28697	6.19782	6.43501	6.39699		6.19514	6.17587	6.38206	6.22207	6.47481	6.47772	6.52694	6.61374	6.86454	6.61385	6.59467	6.67526	6.40252	6.47608	6.46812
Adam5	6.12114	6.2225	6.03319	6.18353	6.69832	6.84849	6.66278	6.65206	6.59448	6.59144	6.27083	6.18935	6.26631	6.21385	6.57073	6.57883	6.59517	6.57452		5.82363	5.71469	6.58147	6.6059	6.46474	6.90996	6.37095	6.56071	6.54948		6.12007	6.14933	6.04753	6.0991	6.6558	6.66498	6.64811	6.15775	6.21156	6.18232	6.39238	6.48326	6.49728	6.52904	6.52011
Adam7	6.50534	6.3848	6.45628	6.37502	6.39019	6.31318	6.27783	6.3081	6.30798	6.31987	7.59853	6.39991	6.38711	6.38988	6.29721	6.31695	6.31116	6.31926		6.52435	6.56291	6.32189	6.34604	6.36246	6.48645	6.39786	6.32193	6.33175		6.40831	6.39167	6.43546	6.41407	6.29586	6.29123	6.29845	6.23538	6.38366	6.401	6.30224	6.30494	6.32254	6.31727	6.31731
Adam8	7.48774	7.26673	6.71121	8.3328	7.4644	8.23127	7.06939	7.07212	6.15387	6.77561	6.79973	7.40122	6.57124	8.70066	6.63644	7.09553	7.17887	7.5605		7.15618	6.85313	5.97092	6.20431	6.87622	7.19033	7.10677	7.64999	6.88232		7.30565	6.89459	7.65332	7.27825	7.78952	7.74912	7.6277	7.02754	7.37218	6.77459	7.48068	6.01358	7.41153	6.83891	7.08895
Adam9	7.45304	7.54519	7.1607	6.94237	7.75724	8.47158	8.23749	8.23224	8.28048	8.2356	7.3978	7.24224	8.44411	7.79415	8.25827	8.36665	8.33715	7.98389		8.18543	8.91494	7.43205	7.76797	7.38695	8.77104	7.90783	8.07872	7.62422		7.41358	7.62054	6.65803	7.82232	9.00804	9.04457	9.06161	8.05224	7.97697	7.79608	8.32316	7.71184	8.05892	8.21506	8.82408
Adamts1	10.196	10.4323	10.9142	9.9642	11.3724	11.35	10.3285	10.3272	9.73256	10.2598	10.3449	10.2373	10.5658	10.028	10.2038	9.84635	11.0638	10.1654		8.6237	8.57266	9.36354	8.83023	7.69663	10.3873	9.09972	10.2415	10.0749		10.38	10.5149	9.90205	10.6159	10.9845	11.0104	10.9631	11.4069	11.3118	11.103	11.9863	11.3705	11.627	11.8592	12.0923
Adamts10	7.92374	7.47859	7.43071	7.98834	7.76719	7.63365	7.8392	7.8098	8.14159	7.80544	7.92109	7.77802	8.2336	7.89634	7.53208	7.71548	7.50856	7.58357		6.82788	6.83253	7.16787	7.54756	7.58858	7.37502	7.30795	7.79087	7.43562		7.70653	7.70039	7.63384	7.98996	7.58098	7.57602	7.64667	7.8048	8.72152	7.46825	7.79194	8.87791	7.42651	8.3467	7.91644
Adamts12	6.46429	6.43048	6.64038	6.59482	6.6668	6.38536	6.37477	6.36608	6.27993	6.25506	6.39983	6.44519	6.40173	6.41858	6.37059	6.39459	6.29269	6.24105		6.80726	6.64047	6.38928	6.36598	6.27003	6.47858	6.4956	6.40327	6.24325		6.54326	6.48929	6.66385	6.48182	6.29716	6.28875	6.26538	6.48728	6.53939	6.4122	6.39417	6.25397	6.23273	6.29171	6.47024
Adamts13	6.24688	6.27603	6.21409	6.22385	6.30573	6.46438	6.46852	6.44735	6.44363	6.45729	6.29983	7.07686	6.29902	6.28308	6.43352	6.45016	6.55937	6.45457		6.15048	6.11985	6.46475	6.49287	6.61216	6.24129	6.40642	6.46921	6.89599		6.21465	6.20707	6.20484	6.23175	6.44145	6.44386	6.46477	6.37132	6.33129	6.29296	6.3455	6.46449	6.48332	6.43419	6.4406
Adamts14	6.6123	6.3579	6.48082	6.78289	6.35461	6.37161	6.22123	6.23819	6.17529	6.15813	6.28187	6.32948	6.4562	6.56985	6.03837	6.18996	6.17403	6.44733		7.3589	6.95359	6.34634	6.3862	6.41416	6.70587	6.75921	6.36239	6.23603		6.47211	6.37184	6.5235	6.49552	7.57273	7.55789	7.52923	6.51577	6.44939	6.61722	6.53934	6.30744	6.47144	6.26721	6.24387
Adamts15	6.512	6.38228	6.35942	6.44787	6.50039	6.60381	6.61332	6.60526	6.52078	6.62538	6.33538	6.52753	6.63172	6.70753	6.59782	6.65307	6.76729	6.6114		6.57453	6.26281	6.40898	6.53659	6.46078	6.28521	6.29025	6.3531	6.56426		6.38557	6.38017	6.37915	6.36296	6.56063	6.56182	6.55624	6.61233	6.55908	6.67243	6.46735	6.52341	6.13783	6.43247	6.38414
Adamts16	8.85921	8.16788	8.90818	8.847	7.87606	6.89526	6.89042	6.92772	7.68918	6.78783	8.80087	8.11382	9.26204	8.13663	6.84149	7.74017	6.37915	6.78147		7.72989	7.80994	7.02423	8.28444	7.14998	8.84154	8.62306	7.15042	7.2981		8.27537	8.48778	8.27691	8.26862	5.3523	5.35206	5.43547	8.45473	8.06331	8.53125	8.96512	7.99989	8.3146	7.57554	7.27565
Adamts17	6.47217	6.38534	6.25752	6.58142	6.60551	6.83893	6.8112	6.79681	6.80189	6.65994	6.51953	7.02554	6.71317	6.53005	6.61985	6.63359	6.89169	6.39718		6.3383	6.23804	6.47204	6.95934	6.79566	6.36223	6.31923	7.15056	6.69466		6.78749	6.7622	6.56265	7.16385	6.91021	6.9246	6.93784	6.63508	6.72178	6.61847	6.42956	6.63199	6.53688	6.70896	6.66883
Adamts18	6.3775	6.63087	6.40693	6.64377	6.59409	6.65931	6.60987	6.60176	6.44175	6.58194	6.58512	6.49338	6.74133	6.56409	6.59079	6.57086	6.44797	6.63774		6.28174	6.29873	6.34619	6.37355	6.42896	6.41712	6.17876	6.47776	6.29032		6.55727	6.47428	6.61109	6.596	6.49633	6.4749	6.456	6.47714	6.72135	6.30187	6.57513	6.50719	6.48903	6.40142	6.81517
Adamts2	6.4552	7.12526	7.08872	6.55132	6.38061	6.90301	6.91581	6.92671	6.84877	6.76682	6.63687	6.63785	6.65801	6.69652	7.11536	6.83885	6.87559	6.96946		7.39837	7.70034	6.83805	6.70646	6.76967	6.8931	7.10473	6.93277	6.93509		6.65618	6.6099	6.48596	6.90118	7.02743	7.00527	6.98407	6.88386	6.77555	6.71236	6.74753	6.50712	6.79919	6.87085	6.89541
Adamts20	6.62815	7.20521	7.40672	7.72229	7.53972	7.23894	7.16157	7.15901	7.15342	6.84208	7.16597	7.14552	6.92487	7.48857	7.16331	6.80829	6.83864	7.84823		6.35658	7.10124	7.18514	6.95112	6.45053	6.15982	6.18404	6.81275	6.76134		6.76474	6.6254	6.97935	6.78084	7.01062	6.97342	6.92487	6.41272	6.12354	6.53889	6.32955	6.61228	6.66989	6.66387	6.6449
Adamts3	6.32676	6.63491	6.6398	6.34531	6.34396	6.56739	6.56444	6.56478	6.47938	6.47871	6.42424	6.36507	6.41552	6.36248	6.565	6.45887	6.45543	6.55722		5.99888	5.86932	6.45509	6.43959	6.41734	6.24888	6.34722	6.41851	6.41997		6.66998	6.60746	7.12297	6.23572	6.52264	6.49976	6.47356	6.39231	6.30442	6.27579	6.36988	6.3478	6.36919	6.39809	6.41049
Adamts4	6.02543	5.89765	6.28678	6.37307	6.71428	7.64299	7.33792	7.27958	6.99738	7.2786	6.5679	7.4341	6.04292	6.08998	7.54642	8.21046	7.08104	7.50257		8.91448	8.23422	8.46751	7.4223	7.89258	8.92885	8.73872	7.19361	7.47492		5.75801	5.70324	5.53805	6.01095	7.09321	7.08515	7.07668	6.85254	7.35875	6.7635	7.29556	7.44188	7.39149	7.06092	7.1506
Adamts5	6.33236	5.95326	7.02273	6.4727	6.81525	6.6972	6.93056	6.91413	6.8729	6.8567	5.90093	6.46583	6.12826	6.32335	6.9368	6.79114	6.7882	6.78648		6.96653	6.82143	6.85096	7.15711	6.92932	6.51504	6.78438	6.99152	6.86762		6.03699	6.08395	5.81052	6.08647	6.91977	6.90145	6.84526	6.25591	5.89928	6.0988	6.08219	6.56657	6.64366	6.67534	7.09735
Adamts6	6.6194	7.49648	6.23659	6.55954	7.01135	7.11462	7.59491	7.54674	7.69258	7.80878	6.92258	6.79948	6.39182	7.24083	7.72304	7.82352	6.9289	7.64754		6.21214	6.59398	7.56295	6.886	7.42022	7.23338	7.08732	7.44555	7.66055		6.81993	6.89776	6.82784	6.75873	7.2579	7.2754	7.31828	7.08628	7.44624	7.31702	7.01586	7.71222	6.99898	7.61104	6.9796
Adamts7	6.76852	6.9525	6.87231	6.8492	6.78325	6.06006	6.11298	6.0953	6.04792	6.03195	6.98064	7.50561	6.55577	6.62076	6.03325	6.0468	6.03953	6.07744		7.2831	7.49589	6.01371	5.91169	6.20977	6.97565	7.46488	6.01495	6.03745		6.90939	6.83244	7.14185	6.77837	5.95613	5.94681	5.96137	6.61157	6.52734	6.63115	6.39231	6.10636	6.07716	6.10197	6.11386
Adamts8	6.36394	6.31119	6.46908	6.31188	6.31329	6.39417	6.53449	6.54213	6.37663	6.72829	6.34112	6.31391	6.31771	6.32004	6.39831	6.37098	6.37563	6.38011		6.6512	6.26078	6.38731	6.36556	6.3473	6.30025	6.32738	6.38781	6.38258		6.30474	6.3101	6.26889	6.28925	6.40854	6.40008	6.37957	6.47462	6.33362	6.57591	6.39296	6.43177	6.41409	6.3823	6.37901
Adamts9	7.47356	7.21519	7.15429	7.31469	7.44779	7.05354	6.96884	6.97792	6.82807	6.76625	7.26795	7.40056	8.24527	7.39149	6.98787	7.1292	7.04284	7.0041		7.33977	6.25354	6.5763	6.35226	7.11253	6.83685	6.84543	6.67797	6.50488		8.26387	8.09134	8.64569	7.77401	6.70375	6.68507	6.61945	7.4245	7.48644	7.46227	7.32074	6.81236	6.54111	6.70329	6.72434
Adamtsl1	5.32016	5.59882	6.49478	5.86381	6.3176	7.70864	7.69472	7.71352	7.49129	7.5725	6.77876	5.78727	6.29111	6.54978	7.90561	7.48979	7.43745	7.63483		6.97406	6.73112	7.59502	7.80341	7.62171	7.80309	7.62412	7.58522	7.69663		5.2772	5.33902	5.47645	4.80364	7.87786	7.83885	7.71801	6.21244	5.66851	6.45874	6.4474	7.48199	7.4747	7.27438	7.32975
Adamtsl2	8.4703	7.64359	7.16975	7.50813	7.42769	6.35131	6.46761	6.43553	6.67864	6.91995	6.52813	7.84005	7.40072	7.72558	6.54703	6.50308	7.50723	5.72728		7.99272	8.14925	6.56835	7.13385	7.63601	7.58726	7.98441	6.26018	5.94998		7.39661	7.67697	7.17131	7.46029	5.51508	5.61083	5.71325	6.98954	7.25888	6.79779	7.00142	6.16897	6.23089	5.91869	5.91121
Adamtsl3	6.27256	6.28485	6.20814	6.25586	6.56842	6.46908	6.48552	6.49067	6.45299	6.45945	6.31175	6.28328	6.79685	6.29081	6.48923	6.45152	6.45173	6.46551		7.31658	6.68053	6.46297	6.48797	6.41296	6.84446	6.3759	6.45656	6.45322		6.25149	6.22939	6.20262	6.22714	6.50716	6.50435	6.47161	6.26543	6.29105	6.27605	6.34929	6.4294	6.4338	6.42972	6.42932
Adamtsl4	6.8466	7.45855	7.61435	8.17333	7.96161	8.35599	8.01708	7.98929	7.57178	7.5429	7.57737	8.18758	7.50024	8.25303	7.90116	7.57636	7.62116	7.52027		9.52696	9.40019	6.95112	7.57271	7.76258	8.44145	8.42375	7.33404	7.55669		7.12093	6.95455	7.35322	7.08013	6.99442	6.95009	6.83657	7.93435	7.83624	7.82571	8.16922	7.11575	7.64352	6.94	7.41221
Adamtsl5	6.57755	7.73977	7.71748	7.43953	7.56924	6.74945	6.92602	6.93761	6.3291	6.47765	7.93632	7.27131	7.35278	7.49332	6.90316	6.23271	6.37645	6.4052		7.37502	5.86352	6.12346	6.32273	6.03706	6.10374	5.71535	6.43813	5.95748		8.32881	7.95456	8.67682	8.45891	6.39791	6.31598	6.16153	6.94857	7.33493	6.74191	6.4885	5.90444	5.70354	6.38852	6.09263
Adap1	6.58026	7.21581	7.57898	7.61156	7.66111	7.6265	7.77021	7.81356	7.73807	7.29833	7.5083	6.64304	6.68027	6.64467	8.51767	7.83338	7.50331	6.97182		9.1152	9.33675	8.47033	7.67842	8.7019	8.60832	9.08641	7.97056	8.01544		6.91081	6.75101	7.02467	7.16069	6.40375	6.40887	6.35625	8.04581	8.36319	8.25794	7.65308	8.28684	8.63336	9.15378	7.40478
Adap2	10.6514	10.978	10.6356	11.0854	10.2963	11.2687	10.8451	10.871	10.4956	10.5944	10.7865	10.8775	11.0984	10.4646	10.557	10.8036	10.785	11.3143		9.41859	9.32277	10.2243	10.6344	10.7702	10.141	10.3023	10.4268	10.4693		10.6007	10.3023	10.832	10.6447	11.1136	11.048	11.0278	10.2823	10.1387	10.2358	10.1692	10.5293	10.458	10.6253	10.6926
Adar	8.6086	8.97422	8.29528	8.26026	8.97296	9.19099	8.96051	8.93745	8.83956	8.45279	8.34954	8.92561	8.88185	8.62562	8.49112	8.09636	8.94156	7.84036		9.26658	8.49237	8.10472	8.01561	8.90873	9.26292	9.12848	8.7704	7.65539		8.67627	8.56509	8.75279	8.53039	8.54963	8.57752	8.49226	8.88961	9.15302	8.80052	8.7527	8.3408	8.6509	8.49549	9.01431
Adarb1	5.97996	7.42641	6.92527	7.78515	6.82795	7.2583	7.72516	7.73046	7.8204	7.36886	7.31269	7.17941	7.94569	7.59293	8.75091	7.68009	7.63044	7.30228		6.6594	8.4812	7.47327	7.34868	8.37184	7.70233	8.50962	9.28999	7.77568		7.67441	7.54439	8.08313	7.81257	7.96738	7.96225	7.91951	8.70108	8.76894	8.8385	8.26191	8.99181	9.56164	8.70654	8.84669
Adarb2	7.81625	6.65669	6.61553	6.73811	7.225	6.77584	6.64714	6.62824	6.87487	6.86121	6.5487	6.83078	6.38285	6.4684	6.00653	6.6104	6.81878	6.42392		6.04856	5.54488	6.89496	6.5927	6.62632	6.50689	6.39557	6.61159	6.84859		6.8876	7.04207	6.61111	6.8393	6.93853	7.00334	7.06368	6.68425	6.70257	7.00947	6.75255	7.01375	6.7154	6.61057	7.03498
Adat1	7.31772	8.17066	8.16883	8.02817	8.26283	7.09343	7.09992	7.09821	6.66516	6.51497	7.43922	7.74715	8.19409	7.26202	7.16806	6.90277	6.6086	6.72878		9.57892	9.20479	6.6615	5.721	6.53466	8.31469	8.77987	7.27586	6.91229		8.18606	7.86133	8.64317	7.87758	6.74399	6.70249	6.58642	7.68978	7.36715	7.9446	6.97927	6.0739	5.88813	6.2612	6.36647
Adat2	6.42324	6.7576	6.70324	6.14033	6.58458	6.91873	6.73735	6.69305	6.61439	6.79344	6.78543	7.16326	6.59138	6.331	7.05443	7.52462	7.01314	6.67133		6.47436	7.28718	6.69623	6.76758	6.71022	6.56921	6.77722	7.0061	6.52478		6.69987	6.95818	6.35199	6.77521	6.51725	6.5439	6.59672	6.65304	6.11894	6.97099	6.67998	6.96926	6.4543	6.59836	6.66219
Adat3	7.60033	6.54382	7.3524	6.55692	6.92313	6.73858	6.04791	6.00743	6.21504	6.25697	6.4827	6.98596	7.13954	6.60267	6.42167	7.57247	6.73519	6.78629		6.66417	6.63726	6.49722	6.8092	6.75516	7.16358	7.01058	6.37491	7.67576		7.21312	7.59975	7.29601	6.38345	6.09261	6.10257	6.18649	6.7359	6.47466	6.42507	7.89386	7.17103	6.48398	6.31885	6.34851
Adck1	8.87011	8.07302	7.62458	7.50589	8.39047	8.94921	8.68669	8.68409	8.92956	8.84508	8.89316	8.00796	9.32983	9.2177	8.70894	9.12547	9.08606	8.45524		7.80668	7.29399	9.63329	8.14669	9.23014	8.25443	7.97445	9.61324	8.45114		7.94664	8.16376	8.00383	7.34689	8.33491	8.43027	8.43359	7.83563	8.24951	8.30639	8.10979	9.09418	8.54079	8.67217	8.49139
Adck2	8.02511	7.47663	7.59507	7.63372	7.14773	8.06161	8.34675	8.31539	8.23752	8.62896	7.0036	7.70244	7.78247	7.52076	8.25764	8.33691	9.19968	8.98754		7.30329	6.94625	8.63335	9.18711	8.27084	7.34957	7.62894	9.01673	9.1289		8.01049	7.9666	7.99258	8.17043	7.8993	7.88103	7.92675	7.51622	7.50135	7.36276	6.92716	8.63033	7.37064	7.71648	9.08023
Adck5	8.85685	7.63115	8.07093	6.84475	8.04451	8.61222	7.82892	7.79748	8.2156	8.02472	7.90475	8.28006	6.97051	7.78685	7.38679	8.08262	8.66557	6.75758		9.06051	8.52892	7.79777	7.80306	7.93901	7.92091	7.93703	8.82716	9.14753		8.66577	9.31208	8.36227	8.0809	8.51311	8.65196	8.74321	8.17507	7.71404	8.67495	9.03225	9.04354	8.83604	8.61779	7.53342
Adcy1	6.57144	6.21948	7.02118	7.74555	7.00673	6.86488	6.99192	7.01129	6.71285	6.63759	6.43976	6.83596	6.22254	6.05665	6.7709	6.6502	6.81709	6.70389		5.15302	4.18606	6.74963	6.74809	6.24988	5.52004	6.02172	6.69453	6.63199		7.68298	7.29867	8.23474	7.78086	6.89373	6.86067	6.79415	7.14191	6.9761	7.47499	6.33293	6.5734	6.70796	6.57514	6.52058
Adcy10	6.21574	6.33448	6.52729	6.28769	6.41833	6.86973	6.77438	6.77212	6.70963	6.78618	6.30203	6.33469	6.50917	6.23058	6.8768	6.87436	6.68618	6.75816		5.85643	5.91127	6.91303	6.59921	6.44078	6.50905	6.3261	6.79574	6.5475		6.12594	6.13431	6.21685	6.06414	6.61592	6.61246	6.61134	6.3884	6.51976	6.16758	6.55352	6.55174	6.68684	6.72297	6.52687
Adcy2	7.76314	8.21014	7.47018	7.25718	8.04384	6.98359	6.83516	6.76302	6.8572	6.83718	7.62575	9.00355	8.21077	8.19538	6.74341	6.77579	7.15163	7.07905		7.23014	6.8018	6.75451	6.78088	6.56126	7.20777	6.67171	6.61585	6.60966		8.41468	8.51568	8.22533	8.55129	7.0873	7.101	7.16687	8.03759	8.59352	7.5415	8.29244	7.62288	6.41094	7.61844	6.53199
Adcy3	7.67745	7.13448	6.67945	7.00708	7.11493	6.56308	6.60324	6.60137	7.1811	7.0969	6.68144	7.43181	6.82725	7.19784	6.72813	6.42137	7.58667	6.26861		7.58962	7.51895	6.59801	6.63514	6.72456	7.60936	7.3022	7.28192	7.57597		6.75773	7.18349	5.99161	7.2507	6.19004	6.31464	6.40433	7.12792	7.08934	7.56514	7.65658	8.72683	9.37139	8.06295	7.81508
Adcy4	6.81903	6.48561	7.08116	6.75465	7.3273	6.38973	6.52742	6.51396	6.35302	6.63791	6.69549	6.65797	6.36692	7.29008	7.08157	6.31225	7.57742	6.28478		6.63127	6.40028	6.17017	6.32006	6.1166	6.23758	6.28188	6.44544	6.14451		6.58236	6.70008	6.51865	6.57989	6.50616	6.54148	6.49263	7.18811	7.34461	7.08658	7.01374	6.43192	6.29412	6.4042	6.61262
Adcy5	7.37363	6.12475	7.25629	7.28406	6.62629	7.22798	7.12207	7.09074	7.15954	7.31617	6.07025	7.06616	5.7949	6.4452	6.52851	7.15194	7.20464	6.82085		8.08051	8.52591	7.13336	7.87713	7.07392	7.40172	8.22325	7.13309	7.11399		6.55142	6.69932	6.3803	6.79406	7.33869	7.35489	7.44309	6.69762	6.36652	6.70802	6.51503	7.50059	7.02695	7.06511	7.21592
Adcy6	7.08303	7.51538	6.80479	7.44631	7.047	7.56485	7.38694	7.36356	6.99144	7.73816	6.59641	6.64775	7.06628	6.92959	7.4271	7.86096	7.23492	6.94735		6.56196	5.32179	7.50818	8.36191	6.87431	8.15365	6.60897	7.15526	6.96833		6.7177	6.73264	6.83751	6.99985	7.02607	7.02006	7.03388	7.4057	8.10669	6.91798	8.09427	7.25202	7.74388	7.03496	7.20654
Adcy7	10.1275	9.91311	9.39301	9.17221	9.60637	9.07019	9.49436	9.51389	9.69249	9.83475	9.77959	8.72434	8.60455	8.92586	9.47682	9.72316	9.49717	9.52571		8.8794	8.37351	9.05925	10.6898	9.76389	10.3585	9.50701	10.3477	10.0684		9.81458	9.92189	9.66326	9.85502	9.71971	9.71494	9.74983	10.4237	10.6269	10.1021	10.5878	9.22743	9.76735	9.989	10.1154
Adcy8	8.14352	7.87444	7.76782	6.84857	7.53827	6.575	6.19396	6.14321	6.4809	6.3093	7.48303	7.66976	7.56227	7.19096	6.37923	7.10419	6.80042	6.31328		8.32015	8.08949	6.44584	6.66432	6.73476	7.12087	6.90369	6.78331	6.59135		7.62582	8.03746	7.58606	7.0358	6.80763	6.85218	6.92143	7.36031	7.19763	7.45238	8.09856	7.22673	6.32064	6.25932	6.20303
Adcy9	8.34229	8.3617	7.78762	8.24969	8.03284	9.81991	8.84752	8.91405	8.15959	8.41758	7.60622	7.14235	7.27443	7.3507	7.45094	7.6959	8.10246	7.30334		8.18009	7.14138	8.10971	8.07938	8.61594	8.0659	7.8294	7.46076	8.68691		8.10796	7.7626	8.40681	7.87207	8.29	8.28343	8.17851	7.71819	7.3752	7.98089	7.73808	6.61973	8.3276	7.49751	8.2178
Adcyap1	6.39074	6.44661	6.76685	6.5579	6.35891	6.36636	6.3592	6.36932	6.3228	6.30168	6.46675	6.4588	6.4401	6.41134	6.38752	6.30465	6.32658	6.34636		6.25605	6.19777	6.31415	6.30938	6.24745	6.17941	6.24442	6.29051	6.27872		6.81855	6.80362	6.39094	7.3208	6.32485	6.31267	6.30119	6.37461	6.3994	6.32977	6.31775	6.22923	6.24777	6.292	6.27319
Adcyap1r1	8.05402	9.39586	8.74087	8.48752	9.37151	6.77982	7.48216	7.47042	7.22143	6.8115	9.5014	9.28988	9.23351	9.72373	8.19703	7.13285	7.1438	6.56949		8.43987	7.94274	6.85734	6.22835	7.51424	6.89798	7.26767	6.59842	6.48834		9.9076	9.562	10.2636	9.81551	7.78129	7.76154	7.62374	9.49999	10.0358	9.25647	8.45291	6.45304	6.66329	7.68899	7.44137
Add1	10.2108	9.49136	10.0133	9.39391	9.60384	10.0013	9.95027	9.97988	10.4165	10.2378	10.122	9.65127	9.50866	9.67512	10.2206	10.2887	10.4435	10.7513		10.381	10.6578	10.1824	9.93313	10.3443	9.93552	10.068	10.2831	10.1499		9.98881	10.225	9.70174	9.84149	9.82671	9.8509	9.89039	9.70792	9.62748	9.75956	10.2576	10.1705	10.3792	10.168	9.62781
Add2	7.25227	7.20984	7.28194	7.00803	6.51478	7.05408	6.91969	6.90003	6.72741	6.68099	6.2717	7.7825	6.75338	6.2617	6.31472	6.6859	6.73165	6.59959		7.09111	5.81708	6.72876	6.74687	6.55144	5.87643	6.27181	6.68064	6.65808		6.96469	6.72298	7.32661	6.91005	6.88112	6.85121	6.84829	7.09662	7.11353	6.78014	6.773	6.52605	6.67703	6.61592	6.75913
Add3	9.16716	9.01941	8.97976	8.48879	8.53345	9.90882	8.89321	8.90446	8.46184	8.24928	8.73805	9.00033	8.735	9.09738	7.74774	8.28348	8.62905	8.08533		8.41842	8.6863	8.48179	8.75455	8.21482	8.53953	8.70435	8.25057	9.20814		8.96276	8.72848	9.07615	8.94279	9.26798	9.25249	9.25389	9.07708	8.89291	8.50906	8.77602	7.20663	7.80853	8.66397	9.21015
Adgb	5.99996	6.22879	6.33009	6.1644	6.40909	6.80473	6.79621	6.71569	6.7021	6.73654	5.97603	8.15795	5.94919	6.52576	6.88283	7.13221	6.70593	7.17918		5.55421	5.55355	7.45524	6.84209	7.2871	6.07524	6.45491	6.80208	7.55398		6.15437	6.17032	5.64957	6.6284	7.79181	7.78735	7.81773	6.29953	6.39951	6.04139	6.41697	6.89973	6.8012	6.74037	6.74203
Adgra1	8.0004	7.85442	8.03343	7.92974	7.9777	6.95596	7.02185	7.05052	6.87654	6.86136	7.84156	8.13118	8.57458	7.54216	6.95673	7.08399	7.07714	6.87955		8.21175	7.04691	6.87477	6.86048	7.62481	7.14102	7.50671	7.08413	6.87291		8.02302	7.95706	7.81481	7.95103	7.37935	7.37287	7.28294	7.07345	6.16854	7.90839	6.65124	7.23572	7.17872	6.82284	7.00048
Adgra2	6.21473	6.38275	6.34631	6.3945	6.41458	6.93794	6.90647	6.8867	6.58539	6.79379	6.62643	7.09159	7.03005	6.65754	6.85881	7.11537	6.58162	6.64744		6.18532	5.96248	6.5795	6.5598	6.89893	6.10275	6.38372	6.53848	6.48689		6.77734	6.64731	7.42894	6.13839	6.66059	6.63222	6.59997	6.56866	6.39469	6.49741	6.4183	6.47739	6.45212	6.48632	6.65552
Adgra3	8.28815	7.2813	7.60613	6.70403	7.34359	7.56689	7.91303	7.8946	8.02908	8.16691	6.3944	7.07692	6.78013	6.98358	8.20279	8.59001	8.26752	7.69752		6.74612	6.16786	8.56729	7.66648	8.39926	7.54594	8.07323	7.31578	8.0321		7.33131	7.40338	7.24206	7.09128	8.86989	8.91304	8.96436	7.38285	7.83827	6.82886	7.05786	7.5713	7.65764	8.37366	8.374
Adgrb1	6.72335	7.59307	7.47337	6.88693	7.11256	6.8342	6.86693	6.87209	6.67319	6.65346	7.10699	7.23069	7.54542	7.30394	6.95146	6.63419	6.68061	6.67838		7.86051	7.89734	6.77272	7.23367	7.10372	7.3239	7.30073	6.57002	6.533		8.47934	8.46008	8.38028	8.52161	7.47537	7.44191	7.3925	7.89258	7.46816	7.7874	7.69943	6.35648	6.32894	6.83523	6.50614
Adgrb2	8.37192	8.4378	8.55121	8.09416	8.01673	6.53418	6.72446	6.75184	6.59147	6.47237	7.53445	7.6402	7.81032	7.55907	6.52046	6.46916	6.61472	6.6719		8.03775	6.16579	6.42577	6.87489	6.56738	7.95764	7.81143	6.26969	6.4473		8.91508	8.68002	8.93923	9.01135	6.73904	6.69141	6.60647	7.78627	7.73167	7.65164	7.3679	5.84121	5.93472	6.33415	6.23304
Adgrb3	7.33043	8.31497	8.43999	8.66109	7.59923	7.35235	7.37626	7.37951	7.00619	6.9175	7.28637	7.46154	8.58902	8.28186	7.63709	7.10362	7.1652	7.06416		7.58864	7.08764	7.01382	7.51187	6.95345	7.19467	7.21845	6.95826	7.02041		7.76101	7.449	8.17841	7.99674	7.44806	7.37105	7.28878	8.28467	8.61243	7.7523	7.92746	7.11298	6.77465	7.04741	7.07492
Adgrd1	6.40527	6.3777	6.56683	6.49201	6.3745	6.30055	6.37388	6.37267	6.42105	6.28908	6.36762	6.38252	6.36896	6.37816	6.45117	6.47464	6.29275	6.2927		6.62322	6.54186	6.30888	6.305	6.32889	6.47017	6.63544	6.31172	6.31811		6.46484	6.44398	6.57132	6.40328	6.29124	6.28605	6.27857	6.40607	6.4052	6.38696	6.3314	6.33706	6.34817	6.31216	6.30782
Adgre1	11.124	11.2294	11.3951	10.9421	11.1612	10.9744	11.1689	11.1464	10.9903	11.2096	10.4044	11.4749	10.6681	10.9535	10.757	11.0819	10.8073	11.1674		9.88825	8.96176	11.1562	11.9833	10.7588	11.186	10.8855	10.936	10.848		10.7432	10.7533	10.5426	10.8816	10.8784	10.8549	10.8182	10.8681	10.1705	10.8458	10.6406	10.1707	10.6016	10.573	10.877
Adgre4	7.0003	7.22298	6.33163	6.52678	7.00756	6.70711	7.03825	7.01595	7.79076	6.90602	6.76462	7.14247	6.94371	6.89966	7.36801	7.18656	7.04078	6.90454		6.96782	6.66246	7.08385	6.43427	6.99295	6.39631	5.97462	6.42689	6.6312		6.47346	6.58175	6.4927	6.36176	6.58105	6.64968	6.68416	6.30077	6.82385	6.26527	6.63235	6.35369	7.06925	6.26294	6.21755
Adgre5	6.20725	7.57409	7.18288	8.03426	8.20651	8.80343	8.2789	8.23839	8.50804	7.19441	7.61534	8.25554	7.34977	8.27615	9.0017	8.00586	9.02412	8.30411		7.12643	7.16891	6.72629	7.34332	7.06704	6.56128	6.09519	6.60829	7.21001		7.49291	7.49142	7.47456	7.76091	8.76951	8.79545	8.68661	6.86406	6.49224	7.46605	7.21378	7.54243	7.8195	6.71042	6.57961
Adgrf2	6.28164	6.27365	6.56013	6.25864	6.27612	6.51412	6.56068	6.56519	6.71077	6.48329	6.32393	6.27917	6.31021	6.28367	6.57532	6.47482	6.48106	6.50722		6.01269	5.95215	6.48452	6.49613	6.40347	6.32311	6.34201	6.47479	6.46348		6.19095	6.22629	6.15317	6.18929	6.51391	6.5123	6.50183	6.30676	6.26059	6.24545	6.3827	6.451	6.59785	6.44828	6.44824
Adgrf4	6.07673	6.1161	6.80784	6.02407	6.15475	6.73291	6.75508	6.76305	6.67076	6.68738	6.21916	6.09904	6.20149	6.13642	6.79709	6.66436	6.6595	6.71207		6.2165	5.40566	6.69686	6.75701	6.5309	6.49814	6.3953	6.68331	6.66782		5.93109	5.94068	5.83608	5.92615	6.82286	6.79273	6.7303	6.24249	6.15789	6.09084	6.36595	6.62777	6.63095	6.59896	6.60561
Adgrf5	7.56964	7.29719	8.04562	7.07457	8.20561	6.52522	6.57937	6.6044	6.29976	6.56584	8.74709	7.63478	7.85918	8.35987	6.76254	6.46947	6.62952	6.48417		7.67309	6.3135	5.9886	5.87918	6.76331	6.77873	6.47946	6.25129	6.22456		7.84296	7.91963	7.07502	8.01702	6.59026	6.57024	6.42427	6.85313	6.80919	7.10029	7.0294	6.09824	5.8575	6.24395	6.20502
Adgrg1	11.2788	11.9571	11.4653	11.7038	11.6618	11.3076	11.4576	11.4217	11.3251	11.2759	10.7984	11.0176	11.5546	11.5251	11.4833	11.144	11.5424	11.0412		11.5978	11.8333	11.5147	11.5109	11.1836	11.0108	11.1243	11.0095	10.7269		11.5503	11.5238	11.8084	11.4831	11.0698	11.0787	11.0646	10.5309	10.4289	10.7379	9.98913	10.9468	10.0344	10.3693	10.7947
Adgrg2	6.2146	6.4375	5.8623	6.21855	6.36901	6.83861	6.73244	6.7134	6.83995	6.84715	6.36134	6.28249	6.2099	6.35682	6.73201	6.68423	6.81919	6.81314		6.34977	7.48188	6.94739	6.69063	6.78039	6.48556	6.34271	7.07507	6.62943		6.03374	6.13953	5.90225	6.15685	6.90197	6.93547	6.99197	6.2743	6.45739	6.30009	6.45237	6.7569	6.73209	6.61858	6.81653
Adgrg3	6.31103	6.60347	6.22428	6.40536	6.98221	8.32126	7.26537	7.27409	6.80782	6.69633	6.94854	6.35083	6.40241	7.39422	6.44304	6.75576	6.77637	6.76509		6.58495	6.2175	6.64871	6.86863	6.72077	7.22379	6.49155	6.96376	6.9098		6.41169	6.29663	6.2887	6.50159	6.98305	6.97288	6.90248	7.24514	7.34761	7.25123	7.57873	6.83549	6.75736	7.86838	6.71759
Adgrg4	6.31872	6.30488	6.34885	6.3511	6.34157	6.35563	6.40586	6.4168	6.41723	6.31412	6.4205	6.29445	6.31661	6.46012	6.4855	6.31391	6.57785	6.78915		6.63243	6.52297	6.371	6.64319	6.57691	6.66128	6.64433	6.38552	6.40716		6.4619	6.38011	6.46892	6.47865	6.33107	6.30989	6.28325	6.45973	6.45604	6.35572	6.37656	6.42558	6.49001	6.62019	6.77127
Adgrg5	6.05001	6.13294	6.09705	6.24426	6.26195	6.80674	6.65081	6.65752	6.55371	6.68441	6.19527	6.18641	6.89061	6.70829	6.60857	6.60968	6.53191	6.78331		5.9486	5.88572	6.71735	6.99825	6.74588	7.14622	6.75243	6.67965	6.74359		6.30213	6.30626	6.55516	5.95147	6.62085	6.60469	6.57386	7.0521	6.88111	6.92678	7.35924	6.42068	6.65021	6.45975	6.48675
Adgrg6	6.61305	6.48335	6.6257	6.55536	6.45332	6.16883	6.26769	6.26786	6.49922	6.13813	6.45397	6.53048	6.44984	6.49084	6.19726	6.1532	6.1604	6.16853		7.28971	7.53207	6.15428	6.10891	6.345	7.02233	7.37302	6.15979	6.16358		6.60412	6.61005	6.62025	6.57548	6.08498	6.09063	6.10104	6.47411	6.448	6.48535	6.3587	6.22438	6.19576	6.2006	6.19439
Adgrl1	9.36193	8.30022	8.14869	8.24633	8.11513	7.6065	7.20006	7.21922	7.08343	7.5611	7.78051	8.88113	8.8771	8.25078	6.97888	7.93861	7.5515	7.49623		8.24998	7.72489	7.70572	7.73416	8.38238	8.27617	8.31358	7.70002	7.60022		9.16083	9.21415	8.95541	8.93046	7.27896	7.30559	7.33116	8.77261	8.35054	8.72019	9.16569	6.74496	8.02806	7.14879	7.62523
Adgrl2	8.35473	8.1943	8.34361	7.61621	8.37696	8.04585	8.07329	8.06472	8.14383	8.48553	7.51516	8.10058	7.98904	8.68287	8.38865	8.00752	8.57751	8.71313		7.04568	6.56413	8.3599	7.06803	8.30612	6.85182	6.90809	6.90781	8.0126		7.98065	8.26917	7.63622	7.37847	8.58235	8.62261	8.52847	7.1626	6.41282	7.67401	7.82602	7.44967	8.22833	6.49389	7.80361
Adgrl3	7.61834	7.52149	8.44045	8.70464	8.43567	7.13958	7.05489	7.14258	6.70236	6.8073	9.18423	7.05937	8.21442	7.31352	7.28801	6.70293	7.04074	7.14983		7.97069	7.2453	7.05617	7.30118	7.09676	8.75726	8.26685	6.95677	6.84439		7.72173	7.37917	7.72845	8.16354	7.03483	6.95928	6.85585	7.60886	8.10626	7.58155	7.50563	6.80732	6.74729	7.08547	6.86935
Adgrl4	6.43204	6.47756	7.59315	6.59951	8.16236	6.84898	7.24282	7.19432	6.68787	7.4529	6.75647	7.46597	6.74238	8.62875	8.0789	6.5454	8.09456	6.77929		6.0123	5.04577	6.4572	6.11673	6.94512	5.99919	5.9558	6.39895	6.28607		7.1633	7.3736	6.4452	7.39014	6.88812	6.90419	6.72479	6.93295	7.2531	6.56849	7.00763	6.518	6.22526	6.57473	6.51878
Adgrv1	7.46864	7.11649	7.4055	6.56395	7.38515	7.21912	7.1822	7.16841	7.29867	7.44189	7.52155	7.67537	6.99604	6.72574	7.14414	7.45766	7.31593	7.43826		7.77452	7.37012	8.19185	7.44448	7.62904	7.29451	7.08612	7.31544	7.5209		6.91	7.1224	6.39903	6.94396	7.52367	7.55405	7.57312	6.82434	6.62194	7.05638	7.17379	7.46862	7.51728	7.14714	7.48631
Adh1	6.49928	7.17798	6.45442	6.54177	6.39342	6.3273	6.32907	6.30562	6.27248	6.26227	6.46271	6.50129	6.45572	8.05408	6.40687	6.26294	6.27668	6.32075		6.43779	6.43536	6.26878	6.26521	6.25261	6.35466	6.27413	6.25316	6.24737		6.6346	6.68343	6.46061	6.80778	6.25895	6.26952	6.2329	6.32022	6.38443	6.3811	6.31739	6.21948	6.2127	6.2614	6.25108
Adh5	11.3296	9.95264	10.4127	10.0307	10.1545	8.45978	8.60361	8.65117	9.1056	8.88371	10.7997	9.92143	10.1517	10.3167	9.03396	9.2496	9.53794	9.09847		11.1707	11.0734	8.91268	8.58992	8.97104	9.84916	10.0959	9.60344	9.58182		10.4463	10.6044	10.0828	10.4699	9.0336	9.09334	9.13628	9.74396	9.82099	9.90719	9.76253	8.82485	9.4343	9.03794	9.4543
Adh6.ps1	6.57557	6.5487	6.37423	6.50073	6.37992	6.34271	6.33967	6.34027	6.3683	6.3407	6.43697	6.42301	6.41029	6.40532	6.37289	6.47346	6.36757	6.4887		6.42545	6.45233	6.31908	6.2699	6.41597	6.24596	6.26773	6.30436	6.29157		6.61068	6.57358	6.57218	6.69921	6.35036	6.34792	6.3624	6.43307	6.60516	6.36398	6.42881	6.28376	6.26391	6.34147	6.33405
Adh6b	6.78695	6.92029	6.87069	7.01072	6.64736	6.89664	6.83907	6.85062	6.77045	6.94201	7.08044	7.02929	7.1686	6.91257	6.89363	6.86129	6.73427	6.90751		6.75821	6.87736	6.79168	6.83148	7.13467	6.68337	6.68406	6.89819	6.90785		6.91422	6.88158	6.98195	6.89522	6.75028	6.73118	6.72976	6.78403	6.90221	6.64014	7.05663	6.83534	7.14859	6.7047	6.80185
Adh7	6.37011	6.36709	6.35823	6.3781	6.35829	6.36798	6.36447	6.36046	6.35946	6.35863	6.48875	6.37507	6.37165	6.95827	6.38517	6.35727	6.35991	6.36815		6.34266	6.33542	6.3577	6.36016	6.35008	6.33559	6.34823	6.35339	6.35217		6.37305	6.3969	6.35911	6.35724	6.3675	6.37139	6.35572	6.32966	6.35213	6.3534	6.35203	6.34058	6.33994	6.35275	6.35107
Adhfe1	8.5436	8.42133	9.2111	8.74356	8.4372	7.14307	7.51628	7.52513	7.46836	7.27287	8.8285	8.67656	8.59565	9.09968	7.44228	7.41024	7.01783	7.24557		8.36197	8.31591	7.41852	7.56527	7.53462	7.57017	8.51478	7.59275	6.70912		8.63363	8.48834	9.2425	8.16921	7.1806	7.14225	7.08276	8.36877	8.03071	8.37192	7.64786	7.16254	7.04855	7.64913	7.34429
Adi1	8.84732	8.29268	8.47344	8.29221	9.08651	9.82441	9.25699	9.29938	9.36175	8.98909	8.51724	8.39859	8.22351	8.75765	8.79091	8.92309	9.18722	8.96414		9.53882	9.07474	9.1958	8.56001	8.30596	9.60053	9.16716	8.4125	9.38432		8.44743	8.43111	8.33872	8.43378	9.19701	9.24624	9.24995	8.70723	8.65865	8.7372	8.78787	9.06908	9.73867	10.6662	8.9036
Adipor1	10.7619	10.4409	11.0391	10.367	10.8227	10.5391	10.5213	10.5133	10.8362	10.5396	10.579	10.7362	10.8511	10.3806	10.8333	10.7482	11.2295	10.8004		10.8283	11.2018	10.7428	11.5061	10.2569	11.4538	11.0624	10.9599	11.0017		10.3038	10.5364	9.89777	10.5957	10.3349	10.3556	10.4194	11.1133	10.979	10.7717	11.2369	11.4108	11.1126	11.5651	11.4242
Adipor2	9.5853	9.05381	8.82681	8.78642	8.94824	9.90869	9.554	9.52121	9.55498	9.5438	8.76619	9.64364	9.05305	9.22711	8.7334	9.05146	9.63766	8.63552		9.78221	9.8885	9.62511	9.41713	9.38497	9.62299	9.93907	9.94091	10.1455		8.80201	8.86715	8.66614	9.0256	10.1271	10.1809	10.294	9.07837	9.53266	8.82317	8.81204	10.2078	9.20576	10.5029	9.53493
Adk	8.13719	9.37746	9.70939	9.15458	9.46277	8.51923	8.14786	8.14854	7.87361	7.54717	9.60185	9.10196	9.63099	9.50687	8.30673	7.52286	8.05374	7.55642		9.36002	9.08585	7.87091	7.4919	7.58451	8.2434	8.15548	8.0392	6.98724		9.78426	9.77942	9.84374	9.77239	6.9146	6.90027	6.76122	8.59384	8.21409	9.09822	8.5988	7.92971	7.41983	7.40546	6.86233
Adm	6.7468	7.41021	7.15409	7.50838	7.53855	6.99344	7.0609	7.0162	6.29886	6.94902	6.64728	7.78445	6.5723	7.52251	6.68427	6.22691	6.58904	6.28763		7.76121	6.36314	6.10936	5.88247	6.34188	6.39717	6.35787	6.2242	6.18736		7.16096	6.87438	7.1849	7.50353	6.43709	6.39703	6.28614	7.06291	7.64526	6.77298	6.81295	6.15401	6.09788	6.21417	6.27344
Adnp	6.98011	7.2592	6.25933	6.6707	7.03139	6.7035	6.97044	6.9479	7.3609	7.19272	7.20755	6.7379	6.80238	6.49841	6.84864	6.89614	7.17946	7.15223		6.02093	5.05311	6.59502	7.54502	6.60909	8.1553	7.0544	7.47086	8.37702		6.47278	6.6652	6.41199	6.42799	6.85918	6.88127	6.93541	6.23076	6.27226	6.68659	6.58789	7.77995	6.78997	6.57571	6.6403
Adnp2	7.43169	7.7431	7.59366	8.13193	7.67427	7.24983	7.65382	7.61493	7.47174	7.6832	7.61954	7.42824	7.85564	7.68167	7.64308	7.68048	6.97585	7.36928		8.87073	8.4389	8.01906	8.32912	8.32895	8.30318	7.9913	8.1284	7.80435		8.10466	7.96757	8.20665	8.26485	6.90933	6.85848	6.81236	8.14053	8.80246	7.81426	8.22137	7.6885	7.43032	6.73147	8.33699
Ado	7.897	8.13636	7.23107	8.09118	8.06176	9.04393	8.85949	8.89385	8.51187	8.83369	8.60762	7.28859	7.73369	8.04685	8.2122	8.36591	8.19865	8.34857		9.21053	9.46964	7.71172	8.76499	8.95384	10.1708	9.79955	8.81493	9.21785		6.93367	6.77295	7.0652	6.90271	8.85169	8.81764	8.81305	7.98821	8.13022	8.07767	7.92639	8.60866	8.42403	9.25795	8.81836
Adora1	7.45919	8.09792	7.31333	7.91733	8.48547	7.07379	7.13808	7.1393	7.89614	6.70069	7.41622	7.08206	8.42593	7.97252	6.92476	6.68389	6.70116	6.90886		8.54588	7.83986	6.99258	7.66329	7.0696	8.72212	7.61893	7.24861	7.27315		8.27492	8.50737	8.13091	8.16698	6.75022	6.79633	6.76228	7.4899	6.90215	8.43742	7.81686	9.51271	8.75459	8.78081	7.36893
Adora2a	6.19073	6.80217	7.65875	6.34504	6.26766	7.18019	6.86481	6.82982	6.81985	6.56376	6.48371	7.65291	6.38916	6.85129	6.65775	6.54702	6.546	7.04011		5.45142	6.00004	6.56193	6.48896	6.406	5.67689	6.24456	6.50806	6.49488		6.85767	6.94074	6.43338	7.15528	6.66708	6.62141	6.59981	6.90018	6.5113	6.46274	7.19123	6.45637	6.50208	6.46508	6.47873
Adora2b	7.65024	8.36599	8.04349	8.00683	8.15435	6.88804	7.02218	6.98702	6.58389	6.99556	7.84415	8.47312	8.13555	7.98285	6.8112	6.64777	6.58024	6.55605		7.82488	8.88453	6.78493	6.95434	7.39279	7.88873	8.45805	6.81175	7.09854		8.89171	8.83385	9.22588	8.42973	6.76538	6.73644	6.70354	7.59161	6.91931	7.6344	7.22701	6.845	7.05262	6.62872	8.14669
Adora3	8.69269	9.28403	9.28221	8.7955	9.25837	10.8397	10.522	10.4976	10.4149	10.1364	9.50207	8.95808	8.95329	8.32116	10.5449	10.3972	10.4429	9.26283		7.99582	7.53397	11.0288	10.3884	10.2207	10.2708	9.81753	10.4572	9.9421		8.40363	8.42524	8.53836	8.46764	9.70423	9.73756	9.71487	8.60699	9.11109	8.6163	8.76413	9.84936	9.85797	9.35464	9.86505
Adpgk	9.44156	8.58984	8.79921	8.20571	8.83734	9.22281	8.76616	8.72572	9.54728	8.63599	7.87927	7.83654	8.87923	8.13562	7.79907	8.90259	8.19065	9.11728		7.131	8.13727	7.80627	7.42757	7.09817	7.7732	7.73718	8.47522	8.213		8.42053	8.78479	8.31628	7.85684	7.50727	7.5458	7.67331	7.50907	7.17018	7.68467	7.94236	9.46327	7.59357	8.76089	8.24089
Adprh	10.0029	10.6536	10.3029	10.0497	9.77236	9.23682	9.71137	9.72723	10.0317	9.85408	9.82525	10.1656	9.96382	10.0209	10.2349	9.72263	10.2133	9.93259		9.64974	9.27124	9.78476	10.9801	9.40002	9.94745	9.38866	9.24096	9.48087		10.314	10.3981	10.3663	10.5428	9.74954	9.75481	9.78389	9.70903	9.48141	9.43747	9.65963	9.21593	10.08	9.67905	9.31189
Adprhl2	7.82067	8.29633	7.2738	8.5181	8.04816	8.69734	8.54078	8.50174	8.65209	7.96221	8.46947	8.08896	8.76855	7.83046	7.89126	7.79615	8.30053	8.07805		8.14429	7.99206	7.73804	8.03832	8.25434	7.474	7.34926	8.02536	7.9769		8.39228	8.13616	8.72116	8.60366	9.56302	9.54127	9.57946	8.14019	9.05301	8.27238	7.81118	10.168	7.90045	8.75253	8.97135
Adprm	6.87222	8.53398	7.63162	7.70779	7.60502	8.61677	8.70794	8.74009	8.32019	8.12641	7.51467	7.83474	8.33686	8.06614	8.86374	8.43003	8.37382	9.2272		7.59666	7.45267	7.66019	8.0076	7.2328	7.8749	7.68225	7.12445	7.34436		7.324	6.90557	7.77283	7.29676	8.43693	8.36305	8.26565	7.8934	7.14847	7.88397	7.01357	7.02056	7.61612	8.50783	7.99052
Adra1a	7.02846	6.91124	6.86804	6.12175	6.50486	6.31784	6.71701	6.70606	6.78562	7.0242	6.56265	7.60837	7.24242	6.69999	6.50429	6.88434	6.7983	6.85378		7.5516	6.16476	6.55839	7.32196	6.59391	6.78239	6.55913	6.61264	6.51308		6.50334	6.67476	6.11785	6.51985	6.94614	6.9498	6.94801	7.52411	6.64732	7.8365	7.32678	6.94384	6.85454	6.81776	6.80142
Adra1b	6.44501	6.71576	6.26953	7.15353	6.6249	6.70159	6.53304	6.5492	6.31343	6.36948	6.76495	6.40863	6.8247	6.28421	6.41845	6.35242	6.43455	6.4335		6.66825	6.41659	6.44824	6.57879	6.65744	6.59366	6.49041	6.61531	6.7088		6.5362	6.28404	7.26287	6.19037	6.34673	6.31879	6.29934	6.18759	6.38999	6.28622	6.11539	6.61599	6.52403	6.34043	6.34456
Adra1d	6.28435	6.30893	6.8027	6.3401	6.85954	6.49684	6.54643	6.51788	6.4986	6.47686	6.36398	7.04199	6.32559	6.30048	6.58337	6.47464	6.49596	6.49349		5.95497	5.85642	6.46352	6.43675	6.35807	6.23629	6.27562	6.44832	6.42596		6.26002	6.31255	6.17808	6.21748	6.54256	6.5364	6.51726	6.39346	6.25518	6.24478	6.44714	6.42388	6.38943	6.45092	6.44548
Adra2a	6.6732	7.48355	6.14516	6.53547	7.86085	6.44369	6.85818	6.86722	6.75595	6.69362	8.12736	6.93584	7.31183	6.473	7.43306	6.69284	7.07041	6.57489		7.54991	6.64033	6.52741	6.36924	7.78413	7.33395	6.54257	6.66633	6.46339		7.31775	7.14244	7.38942	7.18564	6.89009	6.89217	6.81936	6.9523	7.75664	7.07389	6.83968	6.46573	6.28274	6.6648	6.65297
Adra2b	6.5039	6.64285	6.53151	6.5626	6.56848	6.698	6.55042	6.52911	6.54735	6.38256	6.52601	6.73049	6.39278	6.61895	6.56518	6.72071	6.59959	6.88942		6.49653	6.51217	6.5372	6.44111	6.62984	6.43734	6.52999	6.61414	6.3094		6.41488	6.39592	6.39273	6.40035	6.41823	6.40981	6.39544	6.44657	6.41428	6.5508	6.51142	6.68163	6.41912	6.38166	6.57347
Adra2c	6.29041	6.28504	6.57946	6.27826	6.29002	6.45527	6.49906	6.50832	6.44738	6.43509	6.33047	6.26733	6.29114	6.28642	6.48069	6.43796	6.44054	6.43979		6.40639	6.0259	6.443	6.41824	6.49895	6.16325	6.31743	6.44484	6.43162		6.2481	6.23538	6.1921	6.23228	6.51531	6.50444	6.46638	6.54209	6.30871	6.69431	6.42863	6.48204	6.45505	6.43734	6.43982
Adrb1	9.22289	8.66773	9.82594	9.04331	8.85092	8.41478	7.84503	7.87498	7.6534	7.48704	8.40581	9.49159	9.69342	8.27661	7.97302	8.0384	8.56216	7.61658		10.1156	9.35691	8.36895	8.5172	9.00107	8.16067	8.83985	8.10546	7.7994		10.1452	10.0848	10.0688	10.1779	8.13951	8.12526	8.10572	9.33317	9.00994	9.10256	9.22027	7.98604	7.72919	8.38956	7.08203
Adrb2	11.9052	12.1806	11.7621	11.6691	12.069	11.5635	11.7767	11.7521	11.9695	11.9042	11.5538	11.9291	12.2157	11.9723	12.242	11.8916	12.4658	11.8302		10.7633	11.2087	11.5516	11.6774	10.9769	11.387	11.1289	11.2069	11.7404		11.4955	11.6503	11.7093	11.2518	11.538	11.5802	11.6372	10.7703	10.6713	10.6604	10.6429	10.8276	10.6098	10.7008	10.8787
Adrb3	6.86782	6.90554	7.0799	7.2218	6.57453	7.1416	7.01363	7.00886	7.04729	6.98415	6.7044	6.81683	6.75778	6.49278	7.0281	7.15381	7.06423	7.21175		6.11419	6.21093	7.24302	7.57138	7.24918	6.75658	6.83083	7.14668	7.31302		6.19629	6.16729	6.33716	6.26295	7.38325	7.35884	7.38774	6.63205	6.7466	6.47856	6.82365	7.3615	7.14	6.85063	7.00077
Adrm1	10.013	9.72239	9.26639	9.01603	8.91751	8.90747	9.33728	9.38379	9.80713	9.29946	9.6752	8.98118	8.74861	9.81746	9.44981	9.4513	9.6202	10.1345		9.58262	9.18899	9.22117	9.95537	9.25621	9.64411	9.45376	9.58949	9.86479		9.70632	9.58469	9.59616	9.92003	9.80056	9.79317	9.80866	10.1322	10.3339	9.73354	9.7793	8.28596	9.30842	9.73132	9.80744
Adsl	8.1717	8.63512	8.34046	8.27232	8.20718	8.7897	8.81497	8.82598	8.81814	9.05534	9.53534	8.54317	9.03025	7.9862	8.45775	8.33983	8.41123	8.35352		8.15	9.0003	9.71246	9.5301	8.7549	9.20334	8.76196	8.63082	9.21804		8.11424	8.15045	8.41308	7.97374	8.71862	8.71882	8.78578	8.37277	8.40944	8.37132	8.51146	8.63432	8.73386	8.08626	9.21003
Adss	8.03831	8.0392	8.73197	7.59402	8.29724	7.9868	8.20962	8.15917	8.17961	8.30369	7.62015	7.22582	7.4246	8.25837	8.44826	8.62157	7.74517	7.76896		7.91082	8.10661	8.18155	8.40442	8.20613	7.6905	7.62637	7.95792	8.57142		8.23616	8.49423	8.16449	7.88971	8.11626	8.09991	8.08982	8.20916	8.40859	7.64662	8.52485	7.91967	7.27395	7.85639	8.18336
Adssl1	8.27761	7.51484	8.18361	8.36374	8.10068	7.27542	7.57222	7.5823	7.8429	7.89898	9.15737	7.59609	9.50077	8.35703	8.20334	8.42677	8.13261	7.6601		10.2327	10.8279	8.68353	9.57912	8.29955	10.1296	9.50807	9.51308	8.9979		7.77772	8.01744	7.20902	8.43259	8.35967	8.37606	8.45799	8.8758	9.26825	8.82275	8.91452	10.5427	9.49726	9.6312	10.5146
Adtrp	6.39524	7.49142	6.31347	6.26769	6.86381	7.23878	7.31677	7.29011	7.13808	7.18714	6.34788	6.37894	6.70308	6.56093	7.21257	7.25426	6.81333	7.58226		6.35523	6.36762	6.95787	6.48161	6.94327	6.92404	6.48124	6.73967	6.45111		6.51905	6.45744	6.28336	6.51939	7.65404	7.63687	7.57532	6.58329	6.35312	6.81523	6.52072	6.50315	6.55888	6.41408	7.43516
Aebp1	8.12752	6.98141	7.00618	6.58994	7.65743	6.96908	7.10417	7.04894	7.52804	7.57326	5.92582	6.94166	6.60046	6.63123	6.88659	7.50003	7.55358	7.1808		7.15709	7.22501	7.33936	7.46943	7.32633	7.30188	7.19999	7.28964	7.29061		6.39101	6.82758	6.04606	6.01751	7.67886	7.76033	7.86327	6.44745	6.15229	6.5241	6.67244	7.61585	6.92629	7.27782	7.27398
Aebp2	8.46326	7.89079	7.88561	8.41342	8.16833	7.77591	7.95476	7.94718	8.39056	8.36591	7.71969	7.90559	7.19545	7.9693	8.23253	8.32438	8.12978	8.23453		7.94207	7.56759	8.62808	8.3333	8.63598	8.59596	8.40268	8.60537	9.8291		7.99037	8.18388	7.73485	8.17583	8.35151	8.39528	8.46377	7.99075	8.48453	8.09488	8.64001	8.91442	9.02154	8.31334	7.63116
Aen	7.03768	7.02953	7.58278	7.36717	7.73865	7.10179	7.53887	7.54955	7.55178	7.57018	7.3316	7.84874	7.87292	8.08114	8.28598	8.0048	7.71144	8.19573		9.35637	8.9689	6.89761	7.74693	8.24934	8.8244	9.13577	8.36294	9.07235		8.34408	8.41094	8.24996	8.08038	8.32463	8.28416	8.22606	8.19256	7.5681	8.26763	8.11049	8.27336	7.86088	8.75945	7.15118
Aes	8.48919	8.45298	8.36581	8.65193	8.09242	8.1657	8.14139	8.11093	8.48514	7.80303	7.58362	7.9185	7.77655	7.72629	8.18925	8.44082	8.16384	8.20276		8.79475	8.69634	8.7337	8.26357	8.35708	8.54538	8.81368	8.28563	8.47734		8.5721	8.52061	8.56864	8.79107	8.84301	8.85705	8.88318	8.35471	8.66714	8.45922	8.28509	8.48534	8.15204	7.61207	8.35527
AF366264	6.39818	6.47895	6.44163	6.30219	6.39651	6.37183	6.25305	6.25052	6.18876	6.39284	6.36463	6.3773	6.38771	6.3804	6.22514	6.23538	6.17536	6.31405		6.55741	6.63207	6.31851	6.41921	6.69393	6.6108	6.47916	6.33949	6.53306		6.53976	6.60944	6.53603	6.35743	6.16229	6.1516	6.14837	6.54887	6.55717	6.40246	6.96345	6.36726	6.46973	6.24274	6.26099
AF529169	5.5124	5.62941	5.90464	5.73825	5.94916	7.57384	7.41013	7.4045	7.22233	7.33575	6.26216	6.44426	5.87823	5.66748	7.52645	7.25274	7.91557	7.36312		4.49633	4.0818	7.39089	7.74435	7.12604	6.9111	6.64726	8.46096	7.93037		6.12812	6.11063	6.23718	6.1771	7.42933	7.42775	7.40522	7.36151	7.33054	7.32761	7.39299	8.35093	8.41703	8.26455	8.26457
Afap1	7.62687	7.78346	7.70859	7.83206	7.45411	7.81415	7.86949	7.875	7.78867	8.48087	8.45725	8.08732	8.08201	8.21723	7.89939	7.88464	7.82699	8.73739		7.31987	7.11503	8.16138	7.19719	6.91886	7.65075	7.15416	8.89278	8.08616		7.45344	7.52623	7.35234	7.55989	7.21294	7.20981	7.19663	7.07675	7.16278	7.38438	7.64053	8.57618	8.91628	7.5874	8.29474
Afap1l1	7.61444	8.34331	8.9129	9.34167	8.84313	7.70213	8.56762	8.57053	8.54405	8.99148	7.5689	9.01538	9.60047	8.61224	10.0219	8.63288	9.45359	8.75819		8.0387	8.43552	8.23512	9.12833	8.20097	7.55434	7.43458	9.24515	9.36163		7.57789	7.70249	7.12572	8.50944	8.35277	8.34851	8.37223	7.45206	7.34938	7.12499	7.1274	8.30339	8.05623	8.27112	6.73796
Afap1l2	6.54672	7.75496	7.20494	8.07158	7.40508	6.78343	6.82622	6.84516	6.51104	6.5032	6.82606	6.44358	7.36812	6.91911	7.26906	6.91451	6.48215	6.88834		6.32811	7.02211	6.49474	6.47382	6.62171	6.13913	6.17649	6.46046	6.42195		7.01958	6.78005	7.15184	7.31887	6.55882	6.51659	6.4595	6.82759	6.60394	7.15193	6.43607	6.42382	6.49421	6.40366	6.42626
Afdn	7.32962	7.17525	7.72248	6.67163	7.36222	7.12203	7.71259	7.65255	7.80701	7.84337	7.73231	7.21801	6.76627	6.93996	7.90516	7.94812	7.51273	6.79881		8.05409	7.99281	7.51669	7.91145	8.15515	7.6741	7.99595	7.87375	7.51858		7.40587	7.65714	7.4151	7.04024	8.4324	8.43836	8.43288	7.21151	7.39281	7.08046	7.18423	7.97781	7.30769	7.01177	8.52541
Aff1	8.8413	8.7567	8.61337	8.55724	8.79608	8.34827	8.30217	8.28599	8.47985	7.91017	8.17432	8.21274	9.05627	8.63666	7.96804	8.08909	7.85737	7.39129		8.02959	8.12976	7.94724	7.76166	8.77023	7.85692	8.16733	8.46174	6.88312		8.63499	8.67324	8.53725	8.49348	8.28884	8.31749	8.2657	8.1847	8.15747	8.35778	8.04914	7.40729	7.37906	7.15519	7.77488
Aff2	6.25742	6.69065	6.52378	6.45372	6.59269	6.76373	6.68743	6.68022	6.60661	6.57535	6.82449	6.95019	6.46453	6.3735	6.73156	6.61221	6.6078	6.4598		5.92456	5.88341	6.79335	6.65297	6.74663	6.45411	6.33085	6.79292	6.89755		6.53585	6.51335	6.4071	6.7534	6.71829	6.71907	6.71391	6.95933	7.0497	6.95932	7.0279	6.81184	7.02694	6.8584	6.80849
Aff3	6.54643	6.74487	6.83432	6.68808	6.73609	6.36581	6.72923	6.703	6.68703	6.53576	6.73553	6.49717	6.36828	7.94332	7.06589	6.55782	6.73787	6.49233		6.68424	5.95728	6.38897	6.16423	6.10057	5.88213	5.88138	6.32159	6.44058		6.74662	6.62902	6.85022	6.91936	6.79227	6.7816	6.72079	7.21208	8.12657	6.68928	6.92593	6.23099	5.89759	6.54514	6.47957
Aff4	7.5152	8.64735	9.12555	8.27272	8.70972	9.27846	9.47117	9.42475	9.44641	9.22638	8.38151	9.10399	8.92412	8.78659	10.2015	9.25391	9.74629	9.27373		8.85228	9.35254	9.74376	9.6617	9.25098	8.93707	8.95097	9.05808	8.61427		8.8316	8.95815	8.89416	8.81475	10.1799	10.1722	10.1197	9.46856	9.31939	9.14889	9.51174	9.91251	9.80258	9.53824	9.75242
Afg1l	7.95153	7.55783	7.02111	6.53129	8.28472	7.21374	7.32029	7.35631	7.8064	7.6501	7.05987	7.60875	8.20933	6.80405	6.97148	6.93137	7.23367	7.47274		6.44302	6.66052	7.83584	7.26791	7.54408	7.19641	6.33685	7.37386	7.39221		7.9732	8.228	7.30246	7.8733	7.83212	7.90807	7.95663	7.41664	6.82533	7.51206	7.66871	7.06856	8.10342	8.42297	7.56581
Afg3l1	6.46974	7.87248	7.41888	8.40376	8.06668	9.0593	8.83223	8.78684	7.73443	8.41952	7.88015	7.98123	8.98339	7.84518	8.61499	8.58688	8.05479	7.26572		8.73243	7.8133	7.92774	8.80182	8.54273	9.26923	8.69903	7.87577	8.30557		7.56838	7.33761	7.41907	8.20734	8.22158	8.15544	8.05422	7.75839	7.77657	8.1138	7.3741	9.53615	7.99829	8.36015	8.83368
Afg3l2	8.26459	8.69397	8.87598	8.21513	8.51983	9.15332	8.65205	8.67695	8.34868	8.15786	8.13967	8.16539	8.51558	8.49246	8.3651	7.9448	8.25776	7.2431		9.02015	8.39924	8.93806	7.22263	8.4778	9.08389	9.38484	7.25791	8.4122		8.83508	8.70815	8.68813	8.91913	7.90784	7.93516	7.84472	8.52197	8.65898	8.57068	8.42174	7.98675	8.65394	8.47126	8.33772
Afm	6.5686	6.52594	6.56382	6.66704	6.44536	6.18772	6.19054	6.20866	6.2772	6.22352	6.49971	6.55347	6.46655	6.50142	6.34009	6.24201	6.28674	6.21982		6.57971	6.57384	6.17713	6.06864	6.18169	6.40822	6.45747	6.1646	6.50045		6.58909	6.5851	6.61972	6.58888	6.23934	6.2488	6.24766	6.41393	6.34148	6.45707	6.51964	6.17885	6.81326	6.26971	6.25557
Afmid	6.22789	6.42326	6.59756	7.13623	7.09294	7.77081	7.45146	7.45949	6.90715	7.81969	6.87051	7.46714	6.20212	6.89879	7.69151	6.91614	8.1142	8.53373		7.12066	7.64661	7.80236	8.08566	7.98683	8.03091	7.60959	8.48993	8.16562		6.66244	6.53766	6.43911	7.13288	7.71468	7.66886	7.64271	7.65449	8.07739	7.03516	8.23943	8.32613	9.04421	8.83962	8.50539
Afp	6.90802	6.9809	6.96078	6.79788	7.15959	6.76841	7.15202	7.1457	6.83862	6.97623	7.02376	7.42928	7.24533	8.07202	7.17053	6.61564	7.47509	7.29952		7.42766	6.8351	7.50509	6.23444	6.34304	6.66862	7.28556	6.36899	7.427		7.29304	7.01997	7.46948	7.24435	6.18597	6.18825	6.11681	7.78082	7.62071	8.02613	6.5358	6.7996	6.29833	7.20052	7.77076
Aftph	9.89949	9.02246	8.90925	9.09264	9.22625	8.74298	8.88539	8.89752	9.07425	9.09648	8.81456	9.50086	9.03846	8.86051	8.88489	9.37961	9.49333	9.80997		8.7589	8.98891	9.31198	9.55176	9.45244	8.65331	9.02467	9.20378	8.39436		9.14155	9.15598	9.11	8.95242	8.90527	8.93282	8.97437	8.65255	7.95264	8.97939	8.22976	8.49918	8.97065	9.0008	9.21835
Aga	9.80688	9.58246	8.97029	9.30003	9.43485	8.71103	8.7597	8.78082	9.09271	8.8865	9.75788	9.24709	10.3976	9.34223	9.17011	9.07927	9.50072	9.72505		9.87151	9.19273	7.92029	8.08381	8.79346	9.7399	9.04099	8.65867	8.65243		9.18231	9.22554	8.50513	9.58708	8.09157	8.0924	8.09369	9.29778	9.76055	9.34371	9.7631	9.73988	9.2727	9.00008	9.47017
Agap1	7.34085	8.43105	7.60651	7.56518	8.05164	8.06192	8.12582	8.08484	7.92982	8.30668	8.34942	8.61573	7.09501	7.76582	8.22019	7.27049	8.50558	8.50879		9.25685	9.17278	8.37804	8.41603	9.79359	9.18978	9.17446	8.64767	9.58948		7.65522	7.7331	7.43762	7.52766	7.41644	7.3909	7.33194	7.66123	7.69283	7.92138	8.27839	8.7386	8.32619	7.2719	8.26193
Agap2	6.91124	7.23191	7.02544	7.33364	6.92287	6.95747	7.16312	7.16242	7.16794	6.84883	7.10327	7.41745	6.88306	7.18079	7.54597	7.28343	7.42168	7.07294		6.35173	5.5399	6.66961	6.83981	7.04656	6.89266	7.12912	7.38722	7.51367		7.18894	6.99794	7.21197	7.57333	7.48417	7.47388	7.44822	7.37816	7.74976	7.3621	6.97235	6.98741	6.91536	7.13101	6.60407
Agap3	7.74139	7.69149	7.76941	8.1728	8.04472	7.5925	8.03313	8.00179	8.31145	8.28805	7.80843	7.99802	8.62358	8.37934	7.59355	7.13787	7.65534	7.99497		9.56749	9.57869	8.71809	9.17044	9.094	9.13969	9.05199	9.02621	8.88298		7.71546	7.84357	7.67379	7.71622	7.75554	7.73919	7.76223	8.214	8.48623	8.21521	8.34543	9.87219	8.13768	8.57575	8.24282
Agbl1	6.5236	6.38611	6.64189	6.42283	6.36048	6.35858	6.35077	6.35721	6.36192	6.34986	6.51109	6.50675	6.37844	6.579	6.37925	6.4799	6.36208	6.35663		6.4898	6.28481	6.67644	6.73832	6.49919	6.29036	6.31165	6.33921	6.33202		6.44607	6.45959	6.3703	6.53736	6.36096	6.36041	6.35883	6.39879	6.35931	6.35224	6.38214	6.33031	6.48167	6.55694	6.34665
Agbl2	7.97007	6.57529	7.00853	7.32817	7.44733	7.00715	6.87346	6.87959	6.9153	6.96767	6.76162	6.58342	6.53649	7.42241	6.57967	6.93133	7.11544	7.14485		7.26736	7.24444	6.79185	6.28587	6.90606	6.23016	6.69494	6.98689	6.73986		7.32802	7.28468	7.48408	6.97475	6.86358	6.88885	6.88834	7.63759	7.88257	7.6537	7.50724	6.77722	6.64181	7.03335	7.15806
Agbl3	7.28169	7.50685	7.95465	7.06897	7.50652	6.85687	6.87999	6.84735	7.08822	6.85347	7.17269	7.45595	7.398	7.36524	7.02382	7.24092	6.49927	7.44764		7.57071	8.0119	7.20464	6.35096	6.64365	6.84064	6.89396	6.76851	6.61031		7.73443	7.91916	7.11554	7.94438	7.00215	6.99389	6.98555	7.54813	7.35345	7.55249	7.88785	6.96056	6.64804	6.55515	6.91017
Agbl4	6.36094	6.43639	6.85645	6.29739	6.93806	7.20702	6.81618	6.78062	6.8847	6.87931	6.57883	6.67488	7.40573	6.61863	6.86377	6.90843	6.68408	6.8431		6.46103	6.27616	6.8948	7.00392	7.06442	7.35502	6.53841	6.95185	6.84233		6.62585	6.88699	6.60442	6.17999	6.60834	6.59556	6.57721	6.88506	7.11363	6.44169	8.0861	7.47687	7.02427	6.5882	6.6723
Agbl5	6.88243	7.40498	6.71669	6.59676	7.40226	7.30158	7.55105	7.50607	7.35705	7.31674	6.62688	7.81704	7.7782	7.07292	7.17839	7.35308	7.04861	6.76844		7.05337	5.7729	6.75181	7.13826	6.99657	7.04968	6.55246	6.40712	7.35869		6.88601	6.83252	6.72524	6.85234	6.14439	6.1413	6.09232	6.99866	6.6244	7.043	6.64715	6.50424	6.4477	6.52503	7.2979
Ager	5.91765	7.13589	6.51443	6.19416	6.24841	7.51542	7.11382	7.09237	6.84394	7.18298	6.20115	6.57134	6.71335	6.62818	6.77274	6.73733	6.39733	6.13708		6.46029	8.34461	7.24436	7.0621	7.04681	6.35357	6.40524	6.42074	6.67561		6.40212	6.59729	6.24482	6.50854	6.41671	6.43344	6.50236	6.88364	6.55628	6.70562	7.12353	6.55119	6.6925	6.94811	6.40148
Agfg1	9.36678	8.66321	9.25971	8.44614	9.09419	8.2104	7.66927	7.69501	7.50865	7.69777	9.68029	8.71837	8.66199	9.28391	7.23151	7.71581	7.89149	8.45445		9.98453	10.0373	7.74442	7.31133	7.57582	8.55413	8.82141	8.66079	7.37216		9.17673	9.27479	8.91891	8.89737	7.60807	7.60508	7.56505	7.95198	7.36503	8.51264	7.98342	7.8668	7.13095	8.11918	7.53048
Agfg2	7.74385	7.8068	7.27009	7.62554	7.66201	8.61749	8.62073	8.6294	8.76166	8.3927	7.61953	7.31334	7.86139	7.45516	8.28766	8.07532	8.58974	7.6807		7.94882	7.98389	8.1821	8.40539	8.23959	9.0182	8.79303	7.70412	7.737		7.52399	7.47425	7.46611	7.78938	8.61137	8.64753	8.67037	7.58134	7.8778	7.56339	7.26986	8.06681	8.14747	8.22083	8.56302
Aggf1	8.41422	8.12994	8.68391	7.85046	8.59923	7.70493	7.771	7.77784	7.53975	7.84398	8.59886	8.27565	8.55721	8.53117	7.85121	7.9965	8.13871	7.96165		8.91366	9.37546	7.84871	8.33323	7.66907	8.18173	8.37179	7.51702	7.50767		8.22072	8.35293	7.84804	8.21138	8.07124	8.06984	8.06004	8.64184	7.72585	8.90869	8.06607	8.00156	7.47546	8.52002	8.75967
Agk	7.81906	7.62079	8.38727	8.30368	8.05316	8.48793	8.50579	8.48075	8.49221	8.14043	7.76324	7.62413	8.17084	7.93697	7.87006	7.9453	7.75396	7.79439		8.34473	8.38896	9.04887	8.34198	8.16474	8.21873	8.88767	8.02037	7.98865		8.1866	8.06411	8.62181	8.0449	8.37899	8.3603	8.37046	8.2203	8.47156	8.30122	7.57647	9.66017	7.74688	9.12334	8.50567
Agl	9.00674	8.78434	9.7638	8.96646	8.6654	8.25378	8.08667	8.13062	7.70607	7.96754	9.15139	8.35955	8.19387	8.98919	8.09003	8.13105	7.65833	8.35094		8.19513	7.57203	7.9236	7.12234	7.712	7.53614	7.85464	7.21809	7.92966		9.29024	9.05059	9.21988	9.30103	7.03507	6.96776	6.84704	8.45578	8.58484	8.10479	8.59722	6.54926	7.75501	7.12677	8.21603
Agmat	6.41002	6.37265	6.41173	6.37505	6.35404	6.40787	6.42092	6.41673	6.3859	6.4046	6.3588	6.4394	6.42378	6.38933	6.51645	6.7209	6.4002	6.43776		6.39097	6.40042	6.38743	6.45594	6.38236	6.33381	6.39589	6.36016	6.36532		6.35591	6.3558	6.36776	6.34207	6.36876	6.36691	6.37284	6.33731	6.25377	6.33836	6.25971	6.232	6.24536	6.34152	6.32993
Agmo	9.03494	9.03616	9.38718	8.99601	8.79638	8.64925	8.87588	8.84943	9.19471	8.92298	8.62523	8.56631	8.47664	9.09428	8.52889	8.25856	8.85212	8.2758		9.28424	9.65304	8.19147	9.59676	8.34189	8.67976	8.74932	8.40604	8.49678		9.01424	9.26015	9.04648	9.03586	8.19611	8.2015	8.25978	8.88642	8.79606	8.6887	8.85412	8.90713	7.88972	8.41767	8.09101
Ago1	8.58115	8.58673	8.48186	8.22321	8.1716	8.51626	8.96125	8.99709	9.52757	9.16245	8.57994	8.60664	9.3858	8.18794	9.28711	8.8368	9.28506	9.37157		8.87228	8.58365	9.17362	8.74954	9.26994	8.87084	8.88686	9.57905	9.40473		8.27897	8.39154	7.87568	8.52404	9.83989	9.86326	9.88996	8.55023	8.50157	8.78702	8.5736	9.31023	9.18299	8.91146	8.39212
Ago2	9.32125	8.97796	8.35313	9.13453	8.58198	9.75828	9.4348	9.44545	9.33704	9.47139	8.82227	7.94494	8.23386	8.31407	8.38677	8.8966	8.8436	9.4935		7.51469	7.3874	9.38179	9.18337	8.8991	9.46545	9.07815	9.22445	9.34006		8.69853	8.45936	9.04273	8.62992	9.61096	9.58691	9.6143	8.94875	9.55007	8.84129	9.06328	8.91967	8.82613	8.61874	9.76787
Ago3	8.72914	8.40101	8.51389	8.34186	8.81182	9.04307	9.11477	9.11551	9.06475	9.14689	8.87059	8.27801	8.14856	8.5923	8.6136	8.66887	8.58246	8.17183		9.13767	9.56089	8.9836	8.93661	9.30533	9.02052	9.25056	9.60637	8.33744		8.50176	8.55895	8.5897	8.27174	9.01077	9.03776	9.02089	8.60044	8.61815	8.69136	8.42541	8.36119	8.66565	8.79018	8.96298
Ago4	8.58654	8.42778	7.29239	8.11179	8.71087	6.73014	7.20074	7.16025	7.23225	8.01861	7.80284	8.45566	7.28922	7.67519	7.92894	8.25581	7.47217	8.09175		8.02685	8.93158	7.91233	6.75344	7.58917	8.16196	7.94423	7.1744	7.89861		9.02917	9.1195	9.06187	8.85962	8.50121	8.55459	8.67613	8.52668	9.10589	8.37747	8.7902	6.47849	7.16783	6.80325	6.93613
Agpat1	7.8437	8.49512	8.08844	7.95553	7.93928	9.04536	9.06152	9.01479	8.99382	8.80729	7.75286	8.24469	7.72158	7.8895	8.95779	9.2179	8.86926	8.80487		8.22945	8.08967	8.94701	9.51542	8.59771	9.27809	9.1218	8.60831	8.53572		8.14924	8.13339	8.3025	8.21162	8.47388	8.4631	8.47951	7.89606	7.80217	7.811	7.66222	8.9571	8.58204	8.85004	9.09907
Agpat2	8.6606	8.22184	8.87219	9.14928	8.92682	7.28947	7.49433	7.50254	8.0773	7.41529	8.38675	7.96576	9.35103	7.98054	8.53056	8.39063	8.44303	7.7432		8.08766	9.07964	8.8593	8.64551	8.05084	8.32862	8.45281	9.02292	8.06041		9.17358	9.39947	9.2626	9.10959	8.35316	8.4224	8.46151	8.48921	7.99865	9.12324	8.311	8.94182	8.88481	7.84538	8.58631
Agpat3	8.95383	9.25575	9.81755	9.09309	9.02548	9.4352	9.4725	9.45744	9.57308	9.28199	9.38646	9.08075	9.09138	9.0353	9.26643	8.68511	9.24391	7.95326		9.76995	9.70292	8.96888	9.06892	9.22648	9.49949	9.76028	9.03731	8.36043		9.36825	9.51734	9.30644	9.4948	8.85607	8.87573	8.84868	9.37929	9.67698	9.26188	9.50086	9.93663	9.75523	9.17871	9.56362
Agpat4	8.67953	8.02185	8.22429	7.44477	8.38517	8.05606	7.64803	7.5357	7.60757	8.21241	7.52563	8.121	6.72744	6.99379	7.40733	8.02295	7.94112	7.64559		9.43167	9.65614	7.7306	7.53441	8.51351	9.61107	9.41443	7.8134	7.41838		7.59565	8.04868	7.037	7.48637	7.98755	8.00964	8.11326	7.61564	8.65637	6.98431	8.95617	9.1493	7.53102	7.50613	8.17185
Agpat5	9.343	9.82423	9.65528	9.53206	9.74014	8.5603	8.87574	8.8753	8.51982	8.89586	9.80539	9.82596	10.0363	9.70724	8.7646	8.89403	8.34568	8.73026		8.90715	8.45453	9.04666	9.67009	8.82733	8.58581	8.16486	8.8319	7.99195		9.73586	9.60767	9.63165	10.0405	8.19442	8.15253	8.11848	9.10898	8.98403	8.93905	8.63382	8.00512	8.00162	8.80607	8.60386
Agps	9.64967	9.32776	9.55174	8.89682	9.80995	9.35957	8.99573	8.95228	9.27881	8.64972	9.07353	9.43484	9.30841	9.98397	8.75735	9.19839	8.96895	8.48396		8.98179	9.38979	9.23795	9.40493	8.74986	8.84648	8.67944	9.21054	8.41069		9.64547	9.90023	9.58423	9.39771	9.19809	9.2566	9.28381	9.28449	9.10822	9.13242	9.38393	8.50868	8.3367	9.12802	8.54943
Agr2	6.37043	6.37262	6.33773	6.39938	6.35146	6.3858	6.38449	6.36957	6.37155	6.36673	6.3856	6.38455	6.38083	7.67197	6.42176	6.36458	6.37198	6.38525		6.28882	6.2633	6.36355	6.36321	6.33879	6.27908	6.32733	6.35386	6.34923		6.3829	6.44032	6.34535	6.34537	6.39104	6.40123	6.36636	6.32052	6.34052	6.33857	6.35632	6.32787	6.32431	6.35444	6.35036
Agrn	8.68185	8.56292	8.09713	8.50771	8.12692	8.10064	7.97018	8.01109	7.79184	7.63591	8.94735	8.11651	7.82992	9.16149	7.79282	7.89719	8.14995	7.78852		9.05918	8.38296	6.84264	8.41427	7.44508	8.27866	7.99825	7.17049	6.9631		9.23655	8.94962	9.70131	9.24316	7.59131	7.56447	7.53212	8.90762	9.21592	8.47829	8.49969	6.29452	7.17331	7.91867	7.51374
Agrp	6.31608	6.29829	6.30149	6.47508	6.33773	6.43433	6.40338	6.40222	6.4986	6.39649	6.31353	6.30201	6.32892	6.31883	6.39359	6.38682	6.36146	6.41736		6.30598	6.78718	6.41853	6.47074	6.42868	6.38288	6.43735	6.42797	6.43899		6.25091	6.27435	6.26774	6.27684	6.34071	6.34527	6.36851	6.36196	6.37879	6.3333	6.4267	6.43115	6.4659	6.37672	6.38816
Agt	10.6164	10.5955	10.2011	11.1754	9.84089	6.16939	6.4287	6.49568	6.51632	6.22213	10.9473	10.0582	10.7751	10.8197	6.29772	6.7132	6.07119	7.41041		11.4298	11.5903	5.92412	7.77775	7.06467	9.19486	9.46999	5.86058	5.835		11.204	10.8537	11.6091	11.2779	7.29675	7.20421	7.21566	10.2485	9.90965	10.2854	9.59935	5.93468	5.75263	6.84269	6.00814
Agtpbp1	7.53992	7.94448	8.0886	8.07668	8.21165	8.3235	7.93967	7.89001	7.99919	7.5945	7.76048	8.59577	8.34726	7.6054	7.37117	7.48489	7.36896	6.66689		8.96878	10.2182	8.03913	7.86076	7.20815	7.86741	7.97474	7.01405	7.61453		8.50078	8.63192	8.68091	8.43628	6.41256	6.45145	6.52371	8.08593	7.73306	8.12867	8.08823	7.56594	7.369	7.09292	7.46173
Agtr1a	6.59616	6.61205	6.55319	6.71286	6.61674	6.23821	6.37144	6.37289	6.40275	6.41244	6.59806	6.49976	6.46869	6.45223	6.30214	6.26471	6.2807	6.24736		6.72652	6.60817	6.2579	6.43528	6.28817	6.43183	6.34351	6.23129	6.46789		6.78033	6.78046	6.56284	7.08094	6.25405	6.2539	6.26573	6.34919	6.4298	6.42355	6.25931	6.3701	6.18017	6.24976	6.23111
Agtrap	9.31747	8.29131	8.51639	7.79742	8.43889	7.88508	7.74939	7.76631	8.16985	7.87399	7.86493	8.08462	8.14003	8.31339	7.733	8.11266	8.14844	7.86644		8.62602	8.19418	7.83299	7.98076	8.63344	8.87691	8.92697	7.96953	8.48792		9.05512	9.29741	9.00154	8.34269	7.75685	7.80229	7.80218	8.84683	8.42384	8.78053	9.37093	7.61239	8.58139	7.97566	8.22213
Ahctf1	7.27432	7.74479	7.86274	7.9282	8.59367	8.12627	8.30784	8.37805	7.92193	8.52137	8.63779	8.22986	7.91613	7.33454	8.8694	8.43043	8.10274	8.3806		8.19703	8.4586	8.02267	8.40905	8.91817	8.11134	7.87693	7.75127	8.56576		8.23456	8.18363	8.2866	7.95267	9.17807	9.15157	9.07915	8.05159	7.1112	8.40523	8.15057	8.01836	9.76541	9.30573	8.46264
Ahcy	8.88655	7.75302	7.71791	8.83133	8.45136	7.72112	7.50509	7.46045	7.67144	7.45999	7.87752	7.87749	8.18699	8.43632	6.23476	7.45026	6.46301	6.99146		9.11898	9.20113	7.3772	7.56601	7.52704	7.70483	7.77018	6.87046	7.82682		8.06465	8.11974	7.99802	7.91831	5.73263	5.7482	5.79523	7.43384	7.27553	7.99036	7.52362	7.95901	6.96328	6.58525	8.00389
Ahcyl1	8.60726	9.14928	9.3394	9.40865	9.61004	8.32783	8.86929	8.93136	8.6895	8.46791	10.0323	8.80904	9.54897	9.34415	9.26256	8.60326	8.34296	9.58178		9.7859	10.0051	8.3414	8.51899	8.86854	9.22442	9.28603	8.34793	9.29022		9.63599	9.22318	9.84445	9.46057	9.70665	9.61008	9.45748	9.79314	9.32839	9.78182	9.17642	7.25399	8.3266	8.20218	9.60343
Ahcyl2	8.2992	8.37591	8.48977	8.56997	8.58595	8.39965	9.09029	9.07256	9.23639	9.23624	8.37913	8.01365	7.2765	8.57914	9.68088	9.09288	9.12772	8.93694		8.62283	9.07032	9.20576	8.54375	9.6264	8.59345	9.37087	9.21836	9.24462		8.28861	8.34383	8.2678	8.26838	8.57418	8.59736	8.56358	8.78275	8.99086	9.10042	8.47919	9.26157	9.34107	8.76944	9.3441
Ahdc1	8.15169	7.57798	7.25113	7.13728	7.36296	7.27444	7.36345	7.37689	7.55282	7.46917	7.7624	7.8925	7.6661	7.26914	7.3738	7.78824	7.54415	7.16367		8.24514	7.86787	7.68131	7.51559	8.07087	7.54273	7.66364	7.44227	6.65281		8.21544	8.21512	8.31231	8.01505	8.25837	8.29735	8.33493	7.73006	7.92671	7.64168	7.64837	6.90892	7.65194	7.54001	7.42139
Ahi1	7.90018	7.72256	8.58901	8.26545	8.25961	7.34639	7.6382	7.57544	7.12328	7.90201	7.43399	8.78481	8.65761	7.98691	7.67984	7.74487	7.76372	7.30809		7.93841	7.20288	6.83761	7.16093	7.75579	7.82843	8.57666	7.39226	8.15944		8.75586	8.90998	8.46554	8.59949	7.05615	7.02356	6.96239	7.78751	6.924	8.31527	7.55317	9.01855	7.43389	6.99859	8.28124
Ahnak	6.93013	7.13657	8.08938	7.3225	7.67779	7.66668	7.53982	7.49677	7.52587	7.34739	7.89562	8.04174	7.51484	8.51157	7.81605	7.74924	7.52253	8.24394		7.61506	6.23343	7.06528	6.85723	6.89329	7.20616	6.978	7.01759	6.98733		7.62695	7.78244	7.25585	7.63486	8.49219	8.45316	8.33219	7.00525	6.86081	7.30917	7.64498	8.01347	6.93963	6.76861	6.44156
Ahnak2	5.88811	6.327	6.81085	6.03314	6.78463	6.08309	6.2231	6.1748	6.0425	6.20405	6.0924	6.21626	6.38022	6.66617	6.43882	6.17261	6.06825	6.05338		8.15927	7.74581	6.35311	6.72453	6.69327	7.28263	7.05098	6.34431	6.50854		6.75794	6.95759	6.61971	6.46407	6.18389	6.15674	6.07493	7.51131	7.23995	7.47539	7.8129	7.93567	7.07996	7.18705	7.5329
Ahr	7.08668	7.58629	7.20352	6.88098	7.20367	7.07067	6.88439	6.85421	6.84582	6.70378	7.17918	7.31615	6.63323	7.02987	6.50019	6.44707	6.85966	6.56908		6.52421	6.75133	6.1034	6.87572	6.45463	6.48392	6.34569	6.81333	6.31482		6.80123	6.87803	6.71063	6.86071	6.27665	6.27463	6.28289	6.71931	6.6115	6.64711	6.76449	6.52736	6.181	6.50787	6.57078
Ahrr	6.81329	6.91288	7.0725	7.02358	6.79437	7.20706	6.97815	6.93756	6.73619	6.8801	7.08637	7.26959	6.8115	7.02483	6.61937	7.28994	6.82189	6.87359		7.62999	7.19904	6.64376	8.70322	6.95555	7.44198	6.90401	7.05444	6.89403		6.91118	6.98078	6.94786	6.99162	7.11638	7.06881	7.08223	7.46399	7.14121	7.2764	7.64662	7.35855	6.73081	7.01385	7.31535
Ahsa1	8.96699	9.39239	9.75346	9.80961	9.93034	9.77901	9.85846	9.8577	9.37005	9.774	9.81085	9.503	9.33386	9.31928	9.56448	9.51365	9.31541	9.53785		10.2	9.7197	9.41705	10.1342	8.84102	9.63951	9.24191	9.52502	8.74854		9.36604	9.22366	9.72233	9.33783	10.738	10.6893	10.6252	9.39201	9.06446	9.51565	9.02954	9.31235	9.09071	9.61003	9.29145
Ahsa2	7.64591	8.51421	7.99175	8.89182	8.7244	7.72373	8.80257	8.81637	8.67266	9.38978	7.31478	8.75836	8.9882	7.75651	9.62559	8.78935	8.62951	8.36513		9.61218	9.96731	9.73167	9.37903	8.58105	8.8758	8.55526	7.81426	8.7363		7.92466	7.85106	8.18279	8.19248	8.68671	8.71763	8.75812	8.49977	8.14491	8.4752	7.8172	7.64856	9.17026	8.4175	8.00958
AI115009	6.20277	6.29703	6.15414	6.29343	6.2778	6.5116	6.49964	6.49829	6.46329	6.4708	6.336	6.27757	6.32812	6.28054	6.47819	6.46076	6.46131	6.48909		5.99912	5.9188	6.48806	6.53625	6.40228	6.44356	6.36125	6.47417	6.46998		6.48703	6.43159	6.86868	6.18696	6.49382	6.48783	6.48353	6.29173	6.33432	6.24038	6.2939	6.40558	6.45194	6.42394	6.41726
AI182371	6.73626	6.42815	6.48781	6.57813	6.45752	6.34616	6.40296	6.39509	6.85022	6.3854	6.46496	6.99022	6.29844	6.68942	6.25408	6.32574	6.37292	6.16994		6.70326	6.95519	7.32628	6.80881	6.23091	6.74242	6.79028	6.22067	6.39971		6.43822	6.5174	6.51923	6.51599	7.51235	7.57193	7.63495	6.2632	6.29288	6.30379	6.24389	6.29817	7.06557	6.46184	6.41792
AI197445	6.65046	6.6811	6.81849	6.68627	6.75014	6.22362	6.32792	6.30012	6.43517	6.42686	6.74565	6.57351	6.6833	6.66663	6.36188	6.3521	6.25571	6.21978		7.62061	6.90643	6.19947	6.1643	6.43699	6.70453	6.5313	6.33416	6.16554		6.88767	7.03515	6.64678	6.99916	6.21762	6.21687	6.20986	6.29081	6.6265	6.46686	6.63716	7.64123	6.48509	6.51116	6.20744
AI314180	8.76486	8.65548	8.52359	8.66297	8.92035	8.59281	8.69664	8.7177	8.49144	8.94515	8.49063	8.02824	9.32187	8.54634	8.65197	8.61589	8.22319	8.88516		9.18208	9.33723	8.7032	8.16745	9.29737	8.83918	8.72712	8.97872	9.03599		9.10214	9.01532	9.17176	8.75658	8.44641	8.41142	8.3771	8.90118	9.1716	8.63713	9.09808	8.45689	8.35851	8.61126	8.81119
AI314278	6.43221	6.5621	6.4907	6.51766	6.58614	6.30005	6.37021	6.36526	6.45505	6.21727	6.50958	6.41548	6.53319	6.54855	6.43584	6.24671	6.40002	6.29074		6.87275	6.67946	6.21874	6.27225	6.23009	6.76022	6.63919	6.21299	6.20509		6.66374	6.6279	6.70197	6.69417	6.49598	6.49483	6.47745	6.50734	6.69501	6.42793	6.47096	6.57875	6.51523	6.50565	6.6702
AI413582	10.4974	9.89182	9.99247	9.58882	9.43554	8.26338	8.54955	8.52947	8.9679	9.47082	9.78407	9.92688	9.19923	9.79103	8.90901	8.91238	9.7303	8.79016		10.7081	11.7638	9.7468	10.0265	9.07089	9.61613	9.99229	9.40833	9.02571		10.2979	10.8308	10.3589	10.0357	8.75697	8.85011	9.02081	9.62097	9.24443	9.96973	9.76519	9.75344	9.19669	8.86843	8.44434
AI427809	6.38895	6.35171	6.28755	6.41728	6.5712	6.50884	6.36532	6.37438	6.31878	6.27905	6.69442	6.3642	6.32773	6.32725	6.30572	6.29795	6.49034	6.26532		6.32598	6.35797	6.31698	6.26014	6.25395	6.29043	6.24248	6.28801	6.28414		6.50417	6.49345	6.49572	6.51212	7.06659	7.07996	7.07373	6.4457	6.32596	6.7226	6.36123	6.32591	6.2935	6.32663	6.29957
AI429214	6.29287	6.29499	6.60068	6.34596	6.24888	6.59485	6.65914	6.62053	6.54692	6.8224	6.385	6.31776	6.34577	7.60474	6.75361	6.64219	6.75238	6.58769		5.90017	5.63271	6.51222	6.50287	6.63531	6.01492	6.24699	7.16737	6.84686		6.19447	6.3695	6.09251	6.14001	6.59077	6.59069	6.55869	6.28198	6.44587	6.37271	6.42671	7.53728	6.37235	6.67123	6.45706
AI463170	6.2411	6.16361	6.21281	6.81213	6.28724	6.51317	6.48987	6.49443	6.40281	6.47415	6.18098	6.29208	6.23388	6.22411	6.42826	6.45268	6.39289	6.48871		6.28899	6.36417	6.52396	6.64764	6.56326	6.48828	6.58442	6.55244	6.58191		6.00169	5.89441	6.11837	6.14675	6.42981	6.41774	6.42065	6.26119	6.35193	6.29634	6.18985	6.58435	6.64673	6.43917	6.466
AI464131	9.60971	9.11605	9.99722	10.3446	9.74433	6.75176	6.94275	6.94422	6.93025	6.62802	9.12205	9.17385	10.0301	9.70772	7.17036	7.31628	6.93449	6.72331		9.52508	9.71775	7.62314	6.86002	6.40145	8.22379	8.98266	6.77009	6.74523		9.86592	9.71012	10.1052	10.0261	7.07675	7.08733	7.08416	8.55183	8.36707	8.92084	7.53785	6.90052	6.13572	6.72288	6.75317
AI467606	8.24491	8.23081	8.10819	8.43343	8.62149	8.39946	8.81572	8.77051	8.71721	9.15949	7.92919	8.63013	9.25242	8.79718	9.1459	8.70348	9.27534	8.33151		7.34853	8.62486	9.25403	9.01788	8.95044	8.26606	8.67648	8.99649	9.27831		8.75006	8.89016	8.84194	8.71025	7.72186	7.76561	7.84846	9.05502	9.13801	8.93137	8.47894	9.35078	8.24346	8.89458	9.20314
AI481877	6.4493	6.3724	6.39417	6.38076	6.37048	6.37636	6.34958	6.34981	6.32625	6.33463	6.67001	6.41315	6.3898	6.39083	6.45579	6.71067	6.3261	6.37498		6.5777	6.41575	6.33814	6.35427	6.34153	6.39744	6.35126	6.33767	6.33666		6.37128	6.36918	6.37476	6.36808	6.3037	6.30204	6.30455	6.30316	6.3449	6.36703	6.32855	6.33388	6.31928	6.32654	6.3306
AI504432	6.54655	7.3496	6.57874	7.37294	6.93674	7.16403	7.34618	7.37479	7.40335	7.19068	7.71816	6.70258	6.86319	6.87307	6.96919	6.45912	7.29083	7.46438		6.9269	6.56042	7.04202	9.0039	6.72549	8.03281	6.87906	7.23476	7.33068		6.34309	6.15138	6.62144	6.76716	7.3265	7.2805	7.29071	7.23607	7.36969	7.1524	7.0103	7.3695	7.20182	7.58275	7.42648
AI506816	10.0319	9.47105	9.63171	9.6661	10.1488	9.29288	9.19373	9.22509	9.37148	9.05993	9.84384	9.18884	10.0221	10.463	8.91667	9.28449	8.60556	9.6685		9.46379	9.71468	9.44379	9.13722	9.60198	10.1057	10.0146	10.0486	10.0818		9.87126	9.85088	9.73367	9.60194	9.17994	9.17281	9.13075	9.97292	9.72478	10.0742	10.0445	8.72369	8.97889	9.62477	9.18682
AI593442	7.19453	7.72349	7.5079	7.26851	7.45751	6.08576	6.14562	6.14652	6.19719	6.08308	7.32027	7.42324	7.67387	7.08768	6.18595	6.05452	6.0251	6.09623		7.36028	8.95614	6.01671	6.02597	6.19157	6.94488	7.46208	6.04242	5.97047		7.5554	7.63655	7.58981	7.37448	6.11149	6.11683	6.15715	7.60255	6.88148	7.82244	7.24473	6.19497	6.04629	6.42144	6.38259
AI597479	7.24022	7.99223	7.35961	6.96089	7.8521	6.73646	7.69727	7.63797	8.27054	7.59332	7.54854	7.32318	7.60897	7.46263	8.23443	8.06542	7.13134	8.00769		6.75161	6.04302	7.69267	6.82433	7.11935	6.89979	6.26401	8.02416	6.65812		7.772	7.85881	7.42669	7.91663	8.99263	9.00628	8.94345	6.92368	7.40522	7.05042	6.90754	7.26412	7.15133	6.46348	7.83473
AI661453	6.44682	6.60082	6.35868	6.28431	6.26907	6.68053	6.57352	6.55926	6.47959	6.46949	6.79762	6.26139	6.2999	6.41985	6.55064	7.0472	6.47254	6.49611		5.93571	5.85095	6.71582	6.98748	6.50227	6.4213	6.30549	6.86486	6.88561		6.31592	6.31461	6.51202	6.17796	6.48625	6.47972	6.49781	6.51758	6.47803	6.65423	6.40509	6.93021	6.47038	6.80593	6.96795
AI662270	7.04813	7.52636	7.5743	7.4127	7.41382	6.61607	7.50238	7.55249	7.58634	7.22964	8.35247	7.85926	7.48589	7.63328	7.47194	6.54478	7.15787	7.97542		7.47977	7.63163	6.67209	7.32341	7.0864	7.12538	7.67276	6.36853	6.72015		7.65476	7.26109	8.103	7.53165	7.36155	7.28237	7.21315	7.84947	7.51349	7.66999	6.7346	5.95005	6.43712	7.17261	7.46233
AI837181	8.34666	7.97354	7.55779	8.04299	8.00767	8.76538	8.55903	8.54453	8.46842	8.8222	7.47461	7.90411	7.00274	8.03423	8.93309	9.0119	9.31547	8.55482		7.03871	7.18244	9.6187	8.1111	9.24225	8.22843	8.64611	9.1225	9.62235		7.57445	7.66793	7.25959	7.77109	9.22758	9.31417	9.33603	7.58244	7.72775	8.14205	7.63638	8.84118	9.41932	8.39041	8.89243
AI847159	6.56646	6.5068	7.62058	6.63636	6.50978	6.56633	6.58874	6.61406	6.5255	6.62454	6.61011	6.43203	6.57272	6.37427	6.79302	6.61429	6.54746	6.67706		6.18613	6.00352	6.91369	6.64607	6.35022	6.30151	6.50427	6.7677	6.62544		6.37102	6.40462	6.20368	6.5068	6.43571	6.4076	6.37118	6.46541	6.28126	6.26609	6.52612	6.36825	6.60838	6.55465	6.3687
AI854703	6.80799	6.40501	7.05464	6.5656	6.33758	6.94454	6.76038	6.75324	6.60218	6.52453	6.59333	6.64799	6.4799	6.66691	6.80712	7.57297	6.56031	6.65787		5.93816	5.24843	6.44549	6.26121	6.2923	5.66809	6.09268	6.3744	6.33351		6.99132	6.93135	7.0918	6.86283	6.63479	6.6166	6.58911	6.81729	6.67387	6.8555	6.65461	6.32184	6.2401	6.44024	6.45022
AI987944	7.33013	8.64001	8.43065	8.36864	8.27909	8.62073	8.37505	8.33589	7.92822	7.67133	7.2087	9.0883	8.88949	9.05737	8.53187	8.10263	8.24869	7.5529		9.87727	9.67467	8.56748	8.68156	7.91493	9.15583	9.10483	9.16229	8.06397		8.3152	8.12712	8.62641	8.42829	6.96853	6.966	6.84978	9.02116	8.52899	8.72464	8.55809	7.38839	8.66952	8.20227	8.48839
Aicda	6.09672	6.29165	6.24464	6.05799	6.22799	6.78997	6.64556	6.64701	6.54009	6.56346	6.21406	6.12229	6.38976	6.32439	6.69233	6.67834	6.70365	6.54364		6.18345	6.24582	6.7241	6.80025	6.5212	6.6664	6.46316	6.59084	6.59716		6.04886	6.05372	6.02206	6.07696	6.60054	6.60013	6.5936	6.32412	6.29226	6.20396	6.32141	6.57661	6.62685	6.87585	6.80263
Aida	7.54038	8.39602	8.46409	8.89241	8.12339	7.49015	8.08115	8.14671	8.43498	7.99859	8.89058	7.74227	9.29001	8.25332	9.15812	8.21103	8.13403	8.20454		8.51561	8.56338	8.75737	8.16793	7.9967	7.7687	7.58245	8.76849	8.32031		8.03522	7.93516	8.4125	8.12655	8.08531	8.08678	8.02717	7.82727	7.77637	8.28441	7.65155	8.00455	8.89549	7.60227	7.50916
Aif1	11.2557	11.5147	10.9114	11.2026	11.1083	11.4804	11.4316	11.4065	11.607	11.4286	11.2894	11.7697	11.5779	11.5107	11.4416	11.6409	11.6244	11.3375		10.0295	9.99866	12.0996	12.4725	11.35	11.9795	11.412	11.7277	11.5642		10.9929	11.0569	11.0929	11.1437	11.5992	11.6332	11.6973	11.5459	11.6681	11.4266	11.6144	11.7232	11.9519	11.7349	11.7317
Aif1l	6.85762	7.13244	7.46866	7.4675	7.82186	7.4353	7.63118	7.64064	7.78287	6.94165	7.1183	7.59532	7.62091	6.87822	7.62887	7.09121	7.48937	7.21006		8.41786	8.02691	7.31493	7.36566	7.62373	8.03578	8.35392	6.87635	6.86028		6.72434	6.55264	6.73672	6.78417	6.97595	6.97002	6.88222	6.48723	5.95406	6.8596	5.83726	6.39815	6.51193	6.56782	6.57875
Aifm1	7.96457	8.51698	8.20299	7.39385	7.38685	7.19257	7.84868	7.83167	8.07106	8.19045	7.92701	8.69884	8.01683	9.03415	8.27352	8.13543	7.98794	8.26637		7.61948	8.62518	8.00063	7.56496	7.20228	7.49823	8.31137	7.85809	7.083		8.07318	8.25036	7.89002	8.26681	8.17643	8.2084	8.28691	8.20098	7.76748	8.2383	7.43613	7.2584	7.04083	8.15817	6.8884
Aifm2	6.69206	7.54842	7.53989	7.11462	7.33421	7.85927	7.98241	8.00442	7.86832	7.09245	6.09304	6.04162	6.23702	6.81143	7.49867	6.98507	6.98747	7.28328		6.01237	6.06951	7.18873	7.65253	8.11058	5.97124	6.54019	7.05782	8.39425		6.7305	6.43356	6.73529	6.69972	7.28861	7.2251	7.09573	6.51457	5.88253	6.44992	5.71337	6.77273	7.12219	7.95488	8.17323
Aifm3	7.86586	8.43678	8.54407	8.40835	8.48565	6.92677	7.12215	7.11616	6.94935	7.04344	8.084	8.11806	8.31513	8.22491	7.48409	6.9982	6.94702	6.9427		7.68282	7.42466	7.62497	7.25829	7.82879	7.93562	7.99186	7.10762	7.11694		8.72132	8.6595	8.7863	8.68766	7.20834	7.18467	7.11598	8.23921	8.39236	8.16287	8.25428	7.12766	7.12319	6.92775	6.96024
Aig1	8.52667	9.34997	9.45014	9.20057	9.78271	9.02767	9.23308	9.14422	9.00537	9.08122	8.89473	9.32618	9.43619	8.57124	9.96885	9.69723	9.36878	8.60952		9.93306	10.1465	9.57223	9.30332	9.04008	9.70342	9.48657	8.79968	8.88658		9.35282	9.42937	9.57042	9.35484	9.47731	9.475	9.50273	9.38406	10.0516	8.98092	9.30345	10.1441	8.58203	9.19848	9.39746
Aim2	9.06543	8.5169	8.73929	9.4718	8.92515	7.78573	7.8073	7.80062	7.50904	8.11407	8.19659	9.17947	7.89832	9.16525	7.91416	8.06006	8.05353	8.68849		7.8035	8.01997	7.39309	8.19343	8.64752	8.4531	9.05148	7.78525	8.24199		8.62629	8.53696	8.8246	8.41142	7.2069	7.16451	7.15807	8.64279	8.43716	8.46614	8.75597	7.96194	8.25959	8.24702	7.86844
Aimp1	8.69699	8.54226	7.95552	8.37287	8.24037	7.85135	7.98044	7.9437	8.34713	8.32546	7.59493	8.50652	8.10479	8.19458	8.22816	8.37206	8.43543	7.62851		8.53311	8.89815	7.77439	8.54344	7.63122	8.79511	8.25252	8.01836	8.34033		8.53441	8.78072	8.40047	8.83912	7.84799	7.91289	8.05314	8.9133	9.4245	8.37824	9.28822	8.31858	8.6969	8.39905	8.08206
Aimp2	9.38111	8.11239	7.91749	7.85675	8.18787	7.03462	6.88757	6.87842	7.74926	7.37095	7.86685	8.10544	8.54299	7.86652	7.39824	8.29061	8.44658	8.28324		8.00842	9.80416	9.619	9.55417	8.13089	8.01032	7.97644	7.9116	7.46274		7.93034	8.39556	7.86989	7.65975	7.26592	7.38602	7.6332	7.69747	7.13316	8.00599	7.66314	8.20685	7.57866	8.23205	7.65937
Aip	9.27886	8.88009	8.40994	8.22083	8.97924	9.73614	9.4156	9.43529	9.43664	9.69347	9.53372	9.0394	8.58494	8.84017	9.25316	9.46769	10.0615	9.54108		9.33958	9.30786	9.10423	9.96534	9.60165	8.71791	8.14435	10.1068	9.18919		8.80387	8.99818	8.83191	8.42101	9.16932	9.21216	9.2386	8.66801	8.35974	8.81138	9.06825	8.6898	9.34428	9.26887	8.96763
Aipl1	6.25698	6.63651	7.13984	6.51885	6.22848	6.65491	6.65342	6.6601	6.63468	6.43641	6.4621	6.46426	6.53745	6.2424	6.6052	6.46042	6.49855	6.41033		5.87188	5.78504	6.44512	6.62914	6.28969	6.22413	6.51093	6.43309	6.39848		6.26713	6.27004	6.12712	6.4853	6.79897	6.77383	6.74922	6.77793	6.42793	6.85557	6.58836	6.69449	6.43929	6.48427	6.46681
Aire	6.4842	6.44047	6.4995	6.60051	6.6069	6.25705	6.35388	6.34305	6.45486	6.25829	6.54159	6.57409	6.41294	6.57884	6.4416	6.52162	6.27866	6.26943		6.80917	6.58483	6.24931	6.21752	6.27477	6.47454	6.4996	6.25843	6.53233		6.58755	6.60714	6.50399	6.65217	6.2468	6.25451	6.24421	6.43088	6.39542	6.61944	6.40521	6.57838	6.533	6.29267	6.48417
Airn	6.58385	6.88931	7.20531	6.90977	6.88956	6.536	6.34702	6.3238	6.07369	6.36032	6.93447	6.7462	6.69003	6.82486	6.64992	6.48655	6.49967	6.68689		6.75452	6.81471	6.4979	6.42656	6.71099	6.77958	6.84248	6.62027	6.67901		7.13901	7.1274	7.46221	6.79685	6.49092	6.44568	6.41897	7.48299	7.8135	7.14974	7.87522	7.03854	6.33056	6.48178	6.5087
Ajap1	6.30757	6.49175	6.91154	6.56159	6.97933	6.42088	6.36242	6.34932	6.18864	6.22195	6.51633	6.87143	6.46926	6.45116	6.2974	6.2167	6.1367	6.30686		6.82365	6.15948	6.28164	6.37523	6.28333	6.55127	6.32602	6.2895	6.29229		7.17304	7.16871	7.07844	7.1337	6.26605	6.24243	6.17171	6.94716	6.69425	6.98407	7.11425	6.27305	6.36864	6.1901	6.23206
Ajuba	6.84951	7.92246	7.13707	5.89462	7.7615	7.03687	7.46707	7.39136	7.61375	7.56458	6.01865	6.34466	6.84812	7.49531	7.66717	6.99229	7.39191	6.86785		7.77555	8.27338	7.77576	7.25288	7.18831	8.09336	7.48131	7.90105	7.78862		6.79771	7.19454	6.31399	6.63406	7.35432	7.4138	7.39654	7.53132	7.50451	7.29219	7.53413	7.85342	7.19977	7.9651	8.33064
Ak1	9.2337	9.22524	8.90243	8.90089	9.05873	8.98748	9.33017	9.29671	9.45557	9.51371	9.03445	9.45753	8.57347	8.3706	9.57922	9.75862	9.35792	9.2715		8.51839	9.01436	9.43335	9.13621	9.87448	9.05526	9.50001	9.10079	9.72387		8.60791	8.66855	8.45743	8.69822	8.78036	8.79706	8.87733	9.14515	9.39512	9.10554	9.01846	9.42765	9.13745	9.15642	9.44284
Ak2	8.68554	8.63451	8.75002	7.82565	8.85634	9.4376	9.24553	9.21757	9.30305	8.87759	8.80896	8.63573	8.93878	9.12922	9.05798	9.38718	8.54157	8.30016		8.46572	8.02029	8.54047	7.98322	9.24309	8.11129	8.17572	8.73842	8.66223		8.88517	8.98035	8.85779	8.41632	9.4981	9.50924	9.46577	8.80113	9.20136	8.45765	9.09422	8.55433	8.25837	9.04905	8.4866
Ak3	9.61418	8.49207	8.25272	8.32589	9.27591	9.71822	9.10277	9.06483	9.28195	9.10534	8.4546	8.5857	9.29471	8.62604	8.13553	9.38066	8.79316	9.13429		8.54261	8.53102	9.3981	8.91475	9.52855	9.8153	9.42674	9.88737	8.86712		7.86886	8.10616	7.27166	7.70516	8.77404	8.82695	8.8639	7.90293	7.71907	8.36055	8.34452	9.6199	8.62817	8.97337	9.49914
Ak4	7.4934	7.49778	7.71793	8.5096	8.02179	7.09764	7.16026	7.22838	6.6825	6.70985	7.22745	6.52377	7.89264	6.73752	6.84105	6.65365	6.72282	6.81109		7.46699	5.69721	6.76743	7.01887	6.67431	6.62845	6.38619	6.64084	6.64487		7.58513	7.06274	8.28423	7.38055	6.93888	6.872	6.72389	6.72761	6.48077	7.10754	5.94131	6.16754	6.35325	6.47549	6.58993
Ak5	6.72371	6.73097	7.73739	6.74656	6.6221	6.39212	6.49406	6.50645	6.22211	6.17446	6.60299	7.29545	6.68652	6.89698	6.4859	6.18299	6.55688	6.35352		8.11398	6.27599	6.18282	6.0141	6.18729	6.63408	7.07143	6.13998	6.13947		7.22107	7.04549	6.72972	7.79526	6.80229	6.75603	6.638	7.05817	6.97417	6.96941	6.62134	6.25275	6.17067	6.48948	6.21546
Ak7	7.91202	7.48971	7.93024	7.44215	8.07216	6.9721	6.93594	6.92841	6.93545	6.60734	6.79552	7.2398	6.4099	7.31738	6.4725	6.62353	6.75832	6.61514		6.48614	5.65361	6.57906	6.53367	6.56176	6.15472	6.50814	6.31985	6.57899		7.33896	7.32306	7.17473	7.28745	7.20428	7.21684	7.16692	7.26098	6.82804	7.56129	6.79736	6.58063	6.30151	7.19519	6.48356
Ak8	7.79078	7.57078	6.86802	8.15187	7.38746	6.51058	6.64151	6.62899	6.64104	6.67905	6.39	7.08966	7.5255	8.04327	6.52302	6.66351	6.64367	6.5633		6.5486	6.18307	6.64698	6.68645	6.66593	6.63314	6.59352	6.67794	6.68734		7.11361	6.97789	7.11542	7.45953	6.70037	6.7212	6.73448	6.78155	7.18647	6.78635	6.47624	6.73222	6.68629	6.65162	6.67476
Ak9	6.79037	6.47706	7.38609	7.19944	6.71828	7.17051	7.12444	7.16166	6.78947	7.07969	7.02188	6.48941	6.41763	6.67946	6.97311	6.93905	6.88494	7.08448		6.25741	5.54484	6.69784	6.93117	7.13368	6.69327	7.02126	7.05595	7.33333		6.37562	6.22529	6.21308	6.60651	7.06499	7.00841	6.92907	6.61719	6.51027	6.69358	6.52829	6.86453	6.89303	6.85832	6.9158
Akap1	7.46164	7.58501	7.44318	8.57717	7.64715	6.75194	6.95825	6.98395	6.88319	7.32615	7.62712	7.40381	7.33698	7.40251	7.80798	7.44506	7.53269	7.96555		7.81919	7.74961	6.91727	7.52804	6.54132	8.4416	7.61539	8.79245	7.24419		8.27084	8.1076	8.66228	8.53489	6.36532	6.34093	6.32217	8.10949	8.73433	7.66777	8.57935	7.34448	8.96271	7.4409	7.90706
Akap10	7.74029	7.85223	7.52771	7.5911	7.98735	8.12225	7.9162	7.89434	8.08838	7.94654	7.80675	8.108	7.68589	7.73711	7.90655	8.0924	7.83986	7.93651		7.17055	7.42369	7.96262	7.60986	7.9946	8.20283	7.90431	8.00909	7.72785		7.63707	7.80995	7.4581	7.50446	7.43497	7.47322	7.47151	8.0241	7.81342	8.30046	8.59855	8.3378	9.01544	7.91373	8.41678
Akap11	9.07218	8.60979	8.75249	8.43121	8.54649	8.38746	8.81913	8.89951	9.44152	8.9736	8.61708	8.02422	8.43065	8.12576	8.66758	8.402	8.48486	9.61311		7.89031	7.32531	9.72738	8.71803	9.4537	8.33648	8.44621	9.25295	9.34543		8.41762	8.35808	8.35254	8.21756	8.74762	8.75226	8.72572	8.066	7.84396	8.394	8.06094	8.3053	9.18715	8.93062	8.15783
Akap12	7.68354	6.90995	7.88364	6.80121	7.32132	6.57419	6.62289	6.53692	7.19245	6.53379	6.6402	6.85567	7.41503	8.2541	6.56074	6.88654	6.37211	6.30414		7.55411	6.43339	6.82006	6.15864	7.01272	6.71399	6.91678	7.71199	6.82629		7.27782	7.68575	7.23527	6.62136	6.37249	6.40141	6.35902	7.11281	7.71435	6.97019	7.91185	8.20646	6.36531	6.39824	6.37653
Akap13	10.895	10.8295	10.923	10.7049	10.3433	9.3702	10.1979	10.186	10.0287	10.6029	10.3017	11.2578	10.7833	10.6863	10.3813	10.3279	10.3061	10.218		9.75319	8.62419	10.4238	10.9751	10.3871	9.70139	9.94534	10.565	10.4022		10.6455	10.5691	10.7006	10.779	10.5101	10.4856	10.475	10.9553	10.8011	10.79	10.3067	10.1916	10.328	10.1979	10.7332
Akap14	7.44047	7.76042	7.87437	7.44461	7.5003	5.77494	5.87618	5.87305	5.65174	5.91434	6.93005	7.21228	7.09321	7.10698	6.22319	5.85658	6.27435	5.77227		7.59457	7.79126	5.56432	5.35976	5.65882	7.04363	7.50145	5.54382	5.5079		7.73948	7.74773	7.67992	7.78959	5.43066	5.43015	5.41513	6.76143	6.59446	6.75722	6.4285	5.66381	5.47488	5.73046	5.69595
Akap17b	7.94776	7.34852	7.40595	7.34513	7.83942	6.15461	6.58771	6.55458	6.68598	7.49919	6.69982	7.3533	7.16336	6.77625	6.53775	6.79214	6.20975	6.81871		8.72839	8.58787	6.84145	7.17888	7.63466	8.33863	7.7779	7.59174	7.67877		7.5893	7.8744	7.29392	7.39058	7.78993	7.78471	7.84821	8.06983	8.54185	7.45188	9.03293	6.86027	6.86289	6.47087	6.45698
Akap2	8.13626	7.91142	8.66134	7.85449	7.89276	6.641	6.89428	6.87223	6.60651	6.92367	6.68529	7.98723	7.43454	8.10816	7.12457	6.73703	7.52994	6.81739		8.49648	7.02063	6.51034	7.01079	6.90102	7.22989	7.74154	6.67585	6.64556		7.8156	7.80701	7.99526	7.52307	6.98711	6.96542	6.87714	7.18445	6.89405	6.90174	6.84111	6.52985	6.3103	6.52464	6.45992
Akap3	6.39151	6.36339	6.38256	6.46707	6.36879	6.34833	6.33108	6.34299	6.33911	6.34141	6.36223	6.37147	6.8456	6.36983	6.36542	6.34194	6.33827	6.34745		6.40281	6.41707	6.53456	6.3425	6.35344	6.40389	6.3601	6.34766	6.80251		6.36597	6.33753	6.37687	6.37504	6.32549	6.32473	6.33315	6.38576	6.36522	6.37346	6.35934	6.36303	6.35459	6.34758	6.35098
Akap5	6.52196	6.39867	6.40116	6.33068	6.70261	7.08179	7.08436	7.11082	7.22078	7.26441	7.10747	6.79272	6.42375	6.54691	7.05709	7.04841	7.36112	7.82495		6.27722	6.3554	7.1094	7.40339	7.10411	7.31398	7.10175	7.30899	7.28716		6.64746	6.7714	6.2516	6.77404	8.24462	8.25342	8.25721	7.04347	6.37458	7.62664	7.11509	7.29566	7.28827	7.36368	6.85018
Akap6	7.87267	7.09437	7.68953	7.36142	7.41497	7.4957	7.34995	7.33991	7.15824	7.23817	6.97433	8.06035	6.48728	7.3832	6.83394	7.21941	7.40067	7.32368		7.37314	5.91468	7.11555	7.04892	7.39081	6.60813	7.15725	7.22242	7.32648		7.76953	7.67436	7.70594	7.67129	7.44259	7.43773	7.37379	7.44119	7.07643	7.65026	7.25006	7.02853	7.36539	7.16575	7.24618
Akap7	8.16864	8.07844	9.24559	8.21298	8.40893	7.9422	7.76603	7.74558	7.72999	7.35745	8.77501	7.60174	8.05192	8.86896	8.07597	8.0821	7.57565	8.43188		8.56251	7.50584	7.09082	6.98318	7.86845	8.74422	8.94225	8.18436	7.84285		8.60638	8.5917	8.70351	8.16179	7.47891	7.39057	7.25748	8.29186	8.83952	8.02331	8.86686	8.76289	7.13532	7.84557	7.6723
Akap8	9.80535	9.31435	9.26378	9.30087	9.65998	9.36293	9.61952	9.61649	10.1834	10.1168	9.42209	8.6181	8.87683	9.38587	10.3228	10.363	10.0877	9.7486		9.12396	9.26912	9.73849	10.2536	9.69603	9.72369	8.82775	10.0344	9.83544		9.40203	9.79998	9.3408	9.16802	10.4947	10.5608	10.6121	9.14714	9.47246	9.02735	10.0751	9.74119	10.6542	9.42242	9.68899
Akap8l	9.35223	9.45082	9.92723	10.1992	9.92692	10.6354	10.6042	10.6312	10.0882	10.4556	9.84337	10.5372	10.2158	9.63184	10.5895	10.0616	10.5614	10.9823		8.70169	8.15102	9.62019	9.20866	9.95465	9.41029	9.6754	10.3744	9.95268		9.72455	9.33397	9.73552	9.98853	10.4134	10.345	10.2354	9.90137	10.0164	9.62475	9.6747	9.37771	10.057	9.77045	10.1387
Akap9	9.40303	10.1977	9.51543	9.77545	9.42054	10.5053	10.39	10.3654	10.3745	10.1962	10.1695	10.0216	10.886	9.65114	10.3201	10.6813	10.1055	10.5323		9.051	8.57432	10.4092	11.2054	10.2292	10.1871	9.27532	10.4541	9.49075		9.60616	9.53264	9.6508	9.89946	10.8838	10.8409	10.8589	10.0341	10.4263	9.77586	10.271	10.9936	10.2592	10.3946	10.6068
Akip1	8.54383	8.21348	7.7694	8.37679	8.15437	7.6175	7.84996	7.89867	8.16292	7.97134	8.9132	7.59384	7.83737	8.1652	7.41828	7.26976	7.4714	7.60208		8.71135	9.44792	9.26727	7.80074	8.46245	8.30652	8.80768	7.1153	8.29562		8.54573	8.44471	8.55629	8.72098	6.18064	6.22808	6.30427	7.8425	8.14563	8.47964	7.24722	7.73175	7.3607	7.867	7.40263
Akirin1	8.22855	9.0243	8.05114	8.09283	8.94517	9.69119	10.0355	9.98189	9.99648	10.1783	9.39014	8.64727	8.63457	9.31674	10.5608	10.4663	9.90321	9.70089		7.93954	8.15071	10.2178	9.6061	9.86161	9.60897	9.03675	9.51305	10.3937		8.30271	8.45508	8.17927	8.26171	10.5327	10.5682	10.577	8.53148	9.00049	8.69156	8.64108	10.6792	10.2616	10.1504	10.9699
Akirin2	8.07022	9.08383	8.80239	8.7512	8.156	8.63087	9.01957	8.99624	9.08103	8.66309	8.35585	8.24974	8.40071	8.73877	9.39589	8.98106	8.79409	8.97087		8.63541	8.70557	9.46753	8.79429	8.78523	8.45891	8.99256	9.10337	9.64696		8.71897	8.53998	9.1311	8.76372	9.59814	9.57193	9.5574	8.97362	9.26704	8.99603	8.34968	9.27849	8.46423	8.80871	8.926
Akna	9.89148	9.4023	9.85446	9.27796	9.62474	10.1222	10.3327	10.3294	10.8883	10.453	9.52076	9.46033	9.45697	9.51614	10.6027	10.1286	10.9513	9.98565		9.08385	7.8089	11.2098	11.0131	10.9004	10.3627	10.0569	11.0761	11.1838		9.76859	10.0087	9.86374	9.51659	10.8989	10.9558	10.9618	9.5282	9.98508	9.48384	9.97567	11.1856	10.9803	10.4712	9.9235
Aknad1	6.56351	6.535	6.71817	6.70618	6.59549	6.36022	6.33313	6.33877	6.28419	6.30677	6.40389	6.7116	6.91557	6.63169	6.42948	6.29606	6.48731	6.35431		6.70243	6.7981	6.44536	6.58353	6.66932	6.4484	6.57101	6.30592	6.31115		6.50802	6.49495	6.43796	6.57623	6.5651	6.55826	6.5495	6.49541	6.38912	6.39677	6.45792	6.43458	6.4981	6.48592	6.48712
Akr1a1	11.4434	11.1113	11.5485	11.0198	10.9212	11.5544	11.5477	11.5676	11.9385	11.7332	11.3017	10.8528	11.144	10.9533	11.6661	11.7309	11.8392	11.2175		11.7663	11.8297	12.2237	12.5455	11.6137	12.5843	12.3034	12.2508	12.4733		11.2518	11.5241	10.933	11.5251	11.8048	11.8499	11.9211	12.2009	12.1304	12.2191	12.4646	12.8341	12.9846	12.7448	12.3313
Akr1b10	10.8555	10.4377	11.215	11.2499	10.6019	9.7435	9.56875	9.60119	9.6553	9.34818	10.8692	11.1749	11.2916	10.2576	9.66441	9.75391	9.91357	9.69081		11.3341	11.0084	9.49101	9.63043	9.31897	10.2143	10.6635	9.72831	9.36363		10.9375	10.8282	11.2985	10.8486	9.47323	9.46271	9.47065	10.3559	10.0278	10.5297	10.1274	9.81974	9.78116	9.72159	9.03293
Akr1b3	10.3219	9.33082	9.99813	9.84653	9.55948	10.4312	10.1165	10.1173	10.2248	10.184	9.8638	10.0191	9.54739	9.50106	9.7149	10.396	10.4166	10.1489		9.23509	9.45008	10.5816	11.3499	9.95623	9.8196	9.77279	10.9232	10.1416		9.57284	9.65302	9.56932	9.70259	9.76851	9.78675	9.86238	9.98445	9.82795	9.78693	10.0013	10.2034	10.4875	10.4615	10.7368
Akr1b8	6.7087	7.02895	7.01813	6.66221	7.11425	6.21224	6.24086	6.25821	6.31539	6.1527	7.46113	6.6118	6.96468	6.83883	6.48231	6.16598	6.32237	6.22267		6.65093	6.71936	6.15354	6.10825	6.26062	6.48578	6.17487	6.14771	6.28492		7.04622	7.11649	6.58762	7.36012	6.13887	6.14144	6.11699	6.30031	6.33722	6.43742	6.39628	6.17182	6.07209	6.20262	6.1862
Akr1c12	6.41879	6.65823	6.3568	6.31579	6.35376	6.39255	6.40083	6.3842	6.32363	6.34004	6.35262	6.36706	6.35855	6.50463	6.42573	6.58969	6.32093	6.37965		6.38252	6.41459	6.36086	6.38816	6.36709	6.42016	6.38158	6.36742	6.37186		6.33734	6.32307	6.32825	6.32966	6.31643	6.3122	6.30597	6.37383	6.36517	6.35372	6.30565	6.38725	6.38811	6.33768	6.86277
Akr1c13	6.30932	7.24316	6.09877	6.4656	6.39765	7.99803	7.33978	7.31935	7.24465	6.86926	6.90359	6.26624	6.23755	8.18632	7.06115	7.21265	6.64064	6.21271		6.80952	6.22382	7.0062	6.14435	6.68308	6.71806	6.05325	6.54693	6.24643		6.48915	6.48698	6.44277	6.65617	7.13785	7.18717	7.10789	6.00251	6.72311	6.13351	6.63562	6.29079	7.26343	6.42828	6.31206
Akr1c14	6.4808	6.44249	6.39896	6.54902	6.66219	6.26407	6.31375	6.32299	6.33688	6.28135	6.4525	6.43737	7.08619	6.42172	6.37551	6.30366	6.33752	6.27323		6.36596	6.33669	6.25422	6.13235	6.21927	6.29954	6.18285	6.25429	6.22529		6.4765	6.44917	6.46611	6.47298	6.32707	6.33144	6.32691	6.67216	6.64373	6.72016	6.5616	6.32821	6.23149	6.33939	6.33271
Akr1c19	6.38565	6.40819	6.50049	6.53839	6.32201	6.3689	6.48695	6.47256	6.55255	6.47001	6.5939	6.52552	6.36948	6.37517	6.76699	6.70349	6.56584	6.4288		6.03137	6.11056	6.37734	6.38657	6.42983	6.33011	6.40082	6.34529	6.29223		6.25263	6.22498	6.34518	6.37487	6.55982	6.55295	6.58066	6.64589	7.21526	6.29648	6.69562	6.605	6.38604	6.47178	6.44873
Akr1c21	6.42551	6.68373	6.30482	6.35848	6.51567	6.45961	6.4183	6.42268	6.33291	6.31163	6.45887	6.30968	6.31199	6.31775	6.40951	6.32736	6.45431	6.2834		6.47587	6.37156	6.47727	6.30415	6.53165	6.34525	6.31736	6.33956	6.50196		6.48886	6.42654	6.49166	6.51208	6.5569	6.56202	6.55032	6.54427	6.56647	6.6599	6.37965	6.39123	6.39348	6.56183	6.53863
Akr1cl	6.88533	6.84686	6.62797	6.83337	6.68808	6.81185	6.72681	6.73517	6.58642	6.77196	6.69303	6.96766	6.68462	6.76615	6.61202	6.67205	6.72929	6.56771		6.97065	6.97383	6.53436	6.47793	6.92314	6.548	6.79282	6.70722	6.64388		6.7168	6.66222	6.81204	6.63045	6.71941	6.72463	6.72149	6.77594	6.67612	6.85319	6.70819	6.46481	6.85255	6.68348	6.59093
Akr1d1	6.70285	6.73306	6.81875	6.85751	6.67093	6.96451	6.82182	6.83189	6.75517	6.71644	6.70513	6.7701	6.49418	6.68724	6.76124	6.71653	6.89595	6.96696		6.40391	6.44743	6.63775	6.58011	6.64099	6.78158	6.98462	6.60388	6.69943		6.54334	6.47278	6.50648	6.67888	7.09862	7.08909	7.08491	6.90597	6.85625	6.95621	6.80479	6.77632	6.72694	6.94916	6.60186
Akr1e1	8.48419	8.66667	7.83272	8.21932	7.3541	9.40586	8.60295	8.59539	8.75104	8.36601	8.48607	8.48218	6.98706	8.98356	7.90708	8.38213	8.3423	8.1108		8.48221	7.72274	7.85653	7.88533	8.16818	7.82148	7.59105	7.97412	8.69678		8.17164	8.18836	8.23754	8.20062	8.21705	8.24797	8.23969	7.99967	8.37745	8.10402	8.98964	8.21417	9.62437	7.76722	8.24604
Akr7a5	8.68435	8.33854	7.69397	7.97176	7.98104	8.34072	8.35618	8.33718	8.44407	8.20573	8.57571	8.39672	8.3577	7.42965	7.78978	8.65268	8.13699	8.46916		7.91322	6.86125	8.60738	8.54739	8.68239	8.777	8.82945	8.96796	8.18943		7.89258	7.71165	8.19616	7.79337	8.19452	8.18188	8.25151	8.4386	8.97604	8.62934	7.96647	9.50596	7.72881	9.21688	8.39873
Akt1	8.03255	8.6292	8.18974	8.77551	8.40231	9.37215	9.54832	9.53284	9.71941	9.41018	8.06167	8.58114	8.97725	8.52079	9.8875	9.45848	9.5911	9.38765		7.88376	7.44814	9.81146	9.5589	10.1379	8.92942	8.91873	9.80782	10.1251		8.23737	8.22807	8.37483	8.21327	8.60253	8.61229	8.58335	8.52073	8.59347	8.83182	8.6349	10.3683	10.1119	9.32629	9.2727
Akt1s1	7.54555	7.77321	7.40965	7.95748	7.80562	8.39314	8.52451	8.5203	8.45897	8.75308	7.48726	8.50707	8.30328	8.27291	8.58273	8.37913	8.45084	8.59365		7.46294	6.90615	8.93054	8.63409	8.66205	8.72659	8.32175	8.65314	9.08636		7.85713	7.84234	7.79234	7.93464	9.01529	9.02945	8.99398	7.77575	7.60561	7.87311	8.04216	8.21741	9.31562	8.00572	8.47143
Akt2	9.10015	8.70148	9.05317	8.77873	9.02585	8.84147	8.87399	8.88528	9.04623	8.84823	8.82329	8.46464	7.87676	8.7391	8.62625	8.42572	8.98188	8.6353		8.18374	8.29636	8.80139	9.34938	9.18808	7.64342	7.83182	9.49271	9.40251		8.90776	9.00277	8.85824	8.8209	9.46707	9.48317	9.47688	8.39192	8.21072	8.47265	8.36103	8.54744	8.70712	8.82455	8.63825
Akt3	8.53649	9.17358	8.80677	8.07216	8.25702	6.66842	6.97883	7.04302	6.96104	7.22599	9.00767	8.57214	9.14327	8.03537	6.85225	6.39068	6.43046	6.6647		8.71462	10.3766	6.73045	6.21329	7.53779	7.24282	8.08186	7.17133	7.0234		8.89427	8.87986	8.6313	8.99827	5.989	5.97399	6.03575	8.79343	8.50157	8.65594	8.29464	6.00968	6.14092	7.39925	6.05085
Aktip	8.75275	8.74929	9.00754	9.46816	8.74335	9.48428	9.3404	9.34214	9.49702	9.04272	8.7084	8.31543	9.19445	8.49237	9.00164	9.29764	8.62742	8.61461		9.42372	9.02367	8.47912	8.79798	9.12796	8.96216	8.99397	10.2272	9.41913		8.68008	8.69685	8.71115	8.70619	9.12483	9.11449	9.0688	8.05912	7.97025	8.51906	8.35092	9.31926	9.04842	8.08939	8.42156
Alad	8.45296	8.02535	7.88866	8.04808	8.24503	8.63977	8.20986	8.19833	8.17784	7.76387	8.44452	8.28517	6.88609	7.79323	7.33003	7.96106	7.99857	9.08367		8.73203	8.64876	7.63948	7.65745	8.4511	7.41667	8.10164	8.53851	8.03367		8.46611	8.2747	8.40364	8.35005	7.9755	7.93689	7.91397	7.24843	6.95841	7.82921	6.94982	8.08438	6.9286	8.0181	7.75425
Alas1	8.17227	8.73286	9.6606	8.92394	9.07356	9.5089	9.329	9.29978	8.86885	8.72053	9.49535	9.52193	9.2855	9.4702	8.75811	8.64479	8.53414	8.74638		8.77665	8.45129	7.97389	9.17489	8.59459	9.17005	9.3032	8.51569	8.08525		9.03536	8.9157	9.0129	9.07183	8.11049	8.01651	7.89105	9.05272	8.60564	8.83579	8.87159	9.12096	8.41651	8.97078	9.58137
Alas2	6.42802	7.11062	6.83098	6.44252	6.16158	6.64743	6.97653	6.98275	7.03222	6.80228	6.8662	6.4291	6.37115	6.30901	7.41024	6.77827	7.24326	6.80575		5.49638	5.27857	6.61916	6.51101	6.31835	6.01206	6.05044	6.83428	6.74688		5.81725	5.6257	6.05488	6.11535	6.96388	6.94207	6.95582	7.16618	8.09617	6.49461	6.80792	6.24933	6.19154	6.66475	6.61124
Alb	6.43462	6.76509	6.31327	6.08771	6.34827	6.53285	6.33058	6.32996	6.24733	6.34129	6.29019	6.85841	6.32433	6.64384	6.52603	6.31507	7.02249	7.02936		6.39641	6.48889	6.42469	6.58028	6.48764	6.60667	6.55154	7.35047	6.4973		6.20159	6.19297	6.1944	6.20536	6.19299	6.19524	6.20135	6.53353	6.47025	6.3468	6.52438	6.53322	6.60009	7.21672	6.35578
Alcam	8.15624	8.38238	8.52859	8.01779	8.21099	7.3321	7.6014	7.55078	7.85691	7.36056	8.57509	8.41572	7.48282	8.54451	8.07559	7.98277	7.90979	7.36867		8.00456	7.60137	8.25647	7.38883	7.0895	7.45639	7.72276	6.81302	6.93576		8.17131	8.25494	8.32503	8.13387	6.9298	6.97451	6.96537	7.94904	8.17872	8.26208	7.66619	8.34385	8.04044	7.55187	8.34558
Aldh16a1	9.12475	8.32667	8.31189	8.70551	8.59724	9.52254	9.00897	9.01503	9.0321	9.06457	8.70349	8.02894	7.6485	8.70743	8.55523	8.8984	9.30062	7.9895		7.99715	8.01724	8.40372	8.51618	8.76876	8.94502	9.01902	8.31455	8.6958		8.5029	8.71169	8.03285	8.85007	7.91824	7.99688	8.03888	8.42441	8.54362	8.97492	8.65062	9.75574	9.66312	9.33088	9.25844
Aldh18a1	8.01622	7.78634	8.26589	7.84987	7.90382	6.5356	7.05797	7.09077	7.43691	7.21446	8.20603	7.76462	6.22634	7.60324	7.86623	7.67173	6.76072	6.77448		7.4026	7.9026	7.18117	6.38031	7.6347	6.99631	7.78502	7.77108	8.3655		7.89751	7.9641	8.16015	7.53765	8.17951	8.21487	8.21307	7.92917	8.06425	7.86917	8.1247	7.35553	9.56752	8.43647	7.90442
Aldh1a1	7.81476	7.23628	8.68953	7.33515	7.73374	6.80084	6.73678	6.7238	6.40388	6.47151	7.5622	7.77721	7.9666	8.65332	6.58124	6.92458	6.43491	6.54344		7.81781	7.47595	6.64395	6.93283	7.41267	6.9559	7.81642	6.63452	6.64145		8.29632	8.37165	8.14965	7.71196	6.6215	6.57647	6.42413	7.49095	6.36048	7.59101	7.29041	6.47874	6.65132	6.40465	8.00562
Aldh1a2	7.75961	7.50566	6.72598	6.81005	6.69644	6.20526	6.05192	6.05099	6.19754	6.13662	6.50869	6.52693	6.51019	6.50743	5.64714	6.16868	6.22139	6.00369		7.70274	6.83209	6.11023	6.02802	6.17855	6.4926	6.26821	6.07959	6.09061		7.18506	7.22047	6.82518	7.47615	6.12827	6.16034	6.20742	6.33141	6.59336	6.53235	6.36874	6.43164	6.08338	6.19503	6.14342
Aldh1a3	7.01849	6.91717	7.56536	7.09719	7.25877	6.74863	6.99796	6.97514	6.92894	6.91791	7.2229	7.25317	6.74866	9.6694	7.21547	6.81841	6.81611	7.1313		6.73363	6.34245	6.6812	6.66622	7.27532	6.31985	6.80004	6.75396	6.86899		7.25443	7.35554	6.91884	7.19372	7.11276	7.09997	6.9531	7.043	6.88422	7.05358	7.10794	6.76389	7.00392	6.89244	7.13473
Aldh1a7	6.125	6.12641	6.09552	6.87525	6.24799	6.59795	6.55703	6.54497	6.46841	6.54555	6.16309	6.76562	6.20898	6.17452	6.46233	6.51899	6.45541	6.5599		6.74615	7.31418	6.60195	6.75025	6.60221	6.32879	6.59922	6.62736	6.65576		6.03922	5.92648	6.22813	6.2198	6.47242	6.46399	6.50255	6.27902	6.35664	6.23747	6.16244	6.62723	6.72361	6.48558	6.51187
Aldh1b1	6.60863	6.42386	6.56162	7.38037	6.91048	6.97241	6.53703	6.58878	6.1358	6.31735	6.38046	6.49521	7.37778	6.91745	6.09321	6.16049	6.56154	6.23485		6.76398	6.91416	6.26521	7.30332	6.29159	6.61249	6.43788	6.93704	6.59582		7.10697	6.92906	7.03987	7.5226	6.11721	6.10432	6.08674	7.09028	6.48223	7.2816	6.56542	6.11536	6.26342	7.14389	6.11284
Aldh1l1	8.79658	9.21276	8.52895	9.05526	9.12187	7.38078	7.0984	7.11678	6.92068	7.00684	8.67907	8.89187	9.16461	8.27805	7.41068	7.48582	7.53481	7.54986		8.49431	8.15538	7.03228	7.97619	7.57715	7.85181	7.19586	7.00062	8.63669		9.23102	9.12523	9.61285	8.87664	7.01742	6.99049	7.00073	7.9592	7.62688	7.88801	8.20651	6.77335	7.0934	7.05664	6.78055
Aldh1l2	6.46369	7.36036	7.13711	7.02669	6.99434	6.83299	7.11179	7.13915	6.74147	7.51127	7.85228	6.49458	6.4929	6.68337	7.24457	6.64475	6.84763	7.43089		6.22756	6.23828	6.74832	6.96582	7.03166	7.02165	6.67097	7.07829	6.79139		6.70735	6.67956	6.64269	6.83359	6.6213	6.56269	6.51061	6.60202	6.68186	6.78937	6.80941	7.1352	6.8592	6.76219	6.7164
Aldh2	8.75578	9.2777	9.41664	9.43922	9.40327	9.04054	9.2025	9.17899	8.79871	9.34857	8.69051	9.1698	8.27026	8.52303	9.2739	9.01757	9.36463	8.30252		9.2857	8.96391	9.00398	10.5987	8.47393	9.63581	8.96782	8.79388	8.87306		9.17023	9.23164	9.19978	9.61274	9.62037	9.61982	9.63502	9.78441	9.5959	9.5289	9.59435	9.65024	10.1001	9.94966	9.98842
Aldh3a1	6.38136	6.38509	6.33181	6.43198	6.34941	6.38859	6.3899	6.3698	6.37894	6.36723	6.40248	6.40155	6.39207	8.27557	6.45076	6.36572	6.38031	6.53189		6.25835	6.21888	6.35895	6.34937	6.31999	6.23582	6.30001	6.34397	6.33495		6.40593	6.47697	6.3484	6.34855	6.41509	6.42506	6.37196	6.30812	6.32599	6.33146	6.37143	6.30826	6.29531	6.35292	6.34568
Aldh3a2	8.05325	8.33701	8.43866	8.45869	8.20701	8.53535	8.67522	8.66389	8.45232	8.49117	8.50314	8.29135	8.4857	8.01188	8.6215	8.63683	8.51062	8.63083		8.81096	8.14751	8.61501	8.34599	8.56532	8.76883	8.97433	8.74241	8.37107		8.1077	7.96611	7.91577	8.45095	8.30979	8.27653	8.2223	8.35986	8.36856	8.75306	7.93845	8.85738	7.93189	7.97583	8.66226
Aldh3b1	7.69553	7.12458	7.6629	7.3611	8.33554	8.83875	8.64101	8.71624	8.66354	8.62604	7.32497	7.16116	8.80895	7.30553	9.01111	8.70437	9.07929	8.27302		8.30906	8.19665	9.22868	9.64785	9.11247	10.0094	8.89227	9.54646	9.12304		7.12266	7.20739	6.41694	7.5407	7.95762	7.99928	7.95121	8.63624	8.31666	8.24022	8.86324	7.47336	9.4831	9.23684	9.10539
Aldh3b2	6.24933	6.327	6.19041	6.35028	6.56633	6.48671	6.48368	6.47746	6.44996	6.44819	6.36385	6.31815	6.35158	6.30859	6.49153	6.44045	6.44995	6.47111		6.03445	5.95262	6.45631	6.48605	6.36967	6.53237	6.3277	6.43852	6.42981		6.50522	6.47351	6.80519	6.2254	6.47417	6.47342	6.46285	6.28198	6.32339	6.2554	6.32128	6.36846	6.39629	6.40666	6.39718
Aldh3b3	6.36185	6.42328	6.29187	6.25139	6.34159	6.43555	6.58554	6.57388	6.49381	6.59775	6.32955	6.30731	6.32394	6.32479	6.46932	6.3815	6.5272	6.56176		6.27941	6.28478	6.40403	6.43702	6.40717	6.85843	6.83832	6.64713	6.42614		6.26507	6.20093	6.26555	6.28614	6.37959	6.36724	6.35027	6.49348	6.61504	6.3403	6.3228	6.45808	6.46116	6.38331	7.28602
Aldh4a1	9.03402	8.29185	7.71422	8.70873	7.7912	7.83193	8.16108	8.16064	8.44565	8.03611	8.30707	7.86687	8.23104	8.56151	7.81061	8.17188	8.73738	8.56444		7.19676	6.96323	7.59221	9.34614	7.78354	6.48182	6.51416	8.7	7.42798		8.22175	8.00508	8.64589	8.43493	8.04836	8.03888	8.11498	7.95226	8.40887	7.7608	7.02474	8.29011	7.29086	8.39712	8.80367
Aldh5a1	8.50578	7.32242	6.95154	7.9763	7.57341	7.17422	6.80893	6.84179	6.78027	6.93516	7.20972	7.95975	6.60994	8.07072	6.59543	6.73258	7.98403	6.7698		7.29938	5.90303	6.9528	7.46047	7.00369	7.29669	7.12181	6.78657	6.72784		7.37684	7.27352	7.37718	7.71509	6.78829	6.86283	6.88723	7.50788	7.80243	7.62861	7.37934	6.68562	7.85369	7.65207	6.61842
Aldh6a1	8.19364	8.54432	8.76321	7.89736	8.353	8.96605	8.85669	8.86945	8.85149	8.6149	8.62425	7.74112	8.35886	7.83634	9.12923	9.21551	9.2003	9.60314		7.76462	8.11727	9.6975	9.11437	8.54474	8.29165	8.42489	8.26883	8.89735		8.10418	8.10306	8.17119	7.87445	9.11104	9.09529	9.09462	7.99854	7.34224	8.45352	7.51866	8.95687	7.93617	8.86815	8.99348
Aldh7a1	8.36621	8.72142	8.14334	7.77715	8.52344	8.01549	8.61124	8.73265	8.78496	8.75437	9.01221	8.67216	8.78581	8.42059	9.40635	8.81319	8.91648	9.39961		6.83121	6.09635	8.70238	8.2749	8.27782	8.12916	7.61887	8.28684	8.08163		8.65241	8.45615	8.5068	8.77915	9.06698	9.08664	9.02305	8.30875	7.69869	8.44601	7.76023	6.63653	9.47447	9.57264	8.00769
Aldh8a1	6.69288	6.77046	6.73839	6.81243	6.66839	6.65916	6.66076	6.65651	6.54802	6.64864	6.69893	6.71139	6.50414	6.54598	6.42032	6.55964	6.38593	6.61448		6.69825	6.47054	6.44251	6.54468	6.40244	6.48658	6.47078	6.29424	6.56573		6.62171	6.55509	6.58594	6.76021	6.80989	6.78936	6.79229	6.55198	6.61228	6.5485	6.47382	6.71664	6.43019	6.66265	6.61322
Aldh9a1	9.02769	9.4528	9.67093	8.95926	9.0421	9.73524	9.22198	9.26714	8.82452	9.06109	9.27444	9.4084	9.33206	8.85236	8.83925	8.71223	9.23203	8.00593		9.77482	9.44657	8.8193	8.66428	8.01157	9.01305	8.95113	8.06709	8.79211		9.53063	9.54655	9.45127	9.63029	8.47078	8.50202	8.46738	8.94926	8.0249	9.31777	8.74044	8.2164	9.47668	8.88311	8.85135
Aldoa	11.5389	12.0815	12.4532	12.1553	12.3597	11.6996	11.8062	11.8018	11.5525	11.4747	12.0574	12.2022	11.2899	12.0305	12.0426	11.5842	11.6918	11.3702		12.8679	12.8562	11.9215	12.0958	11.7805	12.488	12.6652	12.1933	12.0797		12.3357	12.2197	12.4645	12.4305	11.8634	11.8476	11.7708	12.7351	12.5269	12.6597	12.3838	12.2082	13.0066	12.8833	13.0078
Aldoart1	6.37469	6.3224	6.47706	6.33372	6.29629	6.69024	6.5446	6.5459	6.49952	6.42011	6.33774	6.56428	6.25218	6.2376	6.40788	6.40852	6.59869	6.67137		6.59229	6.374	6.48311	6.57035	6.64035	6.47301	6.54423	6.81932	6.69578		6.36354	6.30154	6.31874	6.41868	6.42041	6.40444	6.38623	6.41479	6.41728	6.30212	6.45868	6.54339	6.63186	6.61152	6.69919
Aldoart2	6.41619	6.33806	6.57832	6.50054	6.55272	6.33967	6.3906	6.3904	6.31752	6.47192	6.54036	6.47493	6.33047	6.35551	6.38032	6.32734	6.31364	6.4714		6.68532	6.47998	6.47472	6.49661	6.4776	6.61645	6.55952	6.35547	6.35426		6.44278	6.42704	6.51408	6.3638	6.34375	6.32779	6.31279	6.46409	6.54314	6.37507	6.56979	6.41702	6.38864	6.34778	6.35794
Aldob	7.84904	6.58838	6.85313	6.57944	6.34742	6.36365	6.16772	6.18235	6.64003	6.57156	6.42509	6.22141	6.36598	6.53985	5.98905	6.58512	6.63926	6.3807		5.79388	7.29021	6.48117	6.40172	6.37909	5.67394	6.26823	6.43993	6.41931		6.68573	6.95049	6.72531	6.35946	6.5404	6.601	6.75505	6.50118	6.45665	6.29139	6.67357	6.24161	6.36292	6.52078	6.48638
Aldoc	12.8653	12.8164	12.7155	12.7247	12.9899	8.67488	8.7823	8.78495	9.09055	8.81966	12.99	13.2461	13.8062	13.4445	9.58107	9.78638	9.15673	10.699		11.026	10.7429	9.7131	9.42944	10.5735	10.6347	10.7823	9.06907	8.71217		12.9462	12.9792	13.0512	12.4059	10.9147	10.8768	10.8622	12.2174	12.0773	12.3851	12.5642	9.58751	8.44823	9.46439	7.62256
Alg1	7.54105	8.90261	8.51143	8.25954	8.43241	9.63861	9.34491	9.25888	9.11399	8.93431	8.32595	8.58718	8.14414	8.49286	9.20053	9.18387	8.9401	8.75512		8.13141	8.32403	9.15809	9.84797	8.90947	8.92494	8.36083	8.73211	8.51439		7.60344	7.69295	7.21225	8.30974	9.06826	9.03854	9.06418	8.01696	8.58746	7.65148	8.2118	10.1044	8.32377	9.46818	8.93414
Alg10b	8.34699	8.09732	7.64175	8.00144	7.95925	7.49891	7.4217	7.38662	7.66481	7.47238	6.89598	7.38378	7.69686	7.27429	7.0452	7.16887	7.74149	7.93315		7.28541	7.86272	6.62684	6.85449	6.94146	7.46523	7.63574	8.0601	6.40327		7.88532	7.95262	8.09379	7.59036	7.02652	7.03866	7.08905	7.5582	7.60882	7.60097	7.54743	8.58964	7.44598	7.81367	7.98569
Alg11	9.75514	9.1116	9.30033	9.3403	8.84435	7.44729	7.01126	7.05535	7.10251	7.45771	8.84612	8.32403	8.53331	8.09582	6.41163	6.7584	6.59976	6.95369		10.8985	11.0523	7.88619	6.26996	7.23482	9.13609	9.33877	7.2417	7.75007		9.62768	9.67402	9.72164	9.40836	6.81941	6.84474	6.90809	8.14419	8.45536	8.3353	8.8011	7.94764	8.24695	7.51402	7.0697
Alg12	6.94096	7.642	7.48268	7.58858	7.60241	8.56841	9.01629	8.97871	9.03581	9.21514	6.28449	7.87958	8.03659	7.1171	9.10052	8.52536	8.91677	9.89928		6.02735	6.76201	8.70144	8.39934	9.01762	6.66955	7.09151	8.4422	8.36763		6.64565	6.6761	6.13293	7.04228	7.56254	7.52289	7.54159	7.14256	6.84188	7.15761	6.90109	9.85571	8.36363	9.15279	8.58397
Alg13	8.15218	7.87795	7.58531	7.70262	7.56282	6.83347	6.82251	6.77421	7.30978	7.24738	7.2923	7.76001	6.91341	7.09846	6.52163	6.91825	7.28963	7.00705		7.64657	8.34551	7.42687	8.45284	6.58406	6.9214	6.34515	7.05176	6.79173		7.65403	8.03658	7.20801	8.18929	7.27183	7.32974	7.50579	7.7553	7.79611	7.74655	8.11821	7.73179	7.02607	6.93539	6.91125
Alg14	7.531	8.26315	6.99003	7.46158	8.17405	7.64442	7.99935	8.04425	8.36478	8.26587	8.45481	7.37302	8.06829	7.74874	8.30005	8.03608	7.56041	7.77745		8.0927	8.20913	8.83715	8.04185	7.65834	9.84301	8.52333	8.51131	7.85401		8.02867	8.12491	8.09825	7.9363	7.93528	8.01203	8.00276	7.98636	7.88877	8.4922	8.27897	7.7707	9.91397	8.53509	8.55783
Alg2	8.61683	8.88774	9.27249	8.63118	8.91212	9.12461	8.56208	8.57542	8.51766	8.21735	9.03568	8.35965	9.51685	8.97226	8.72086	8.96558	8.50883	8.261		7.92855	8.15446	8.3148	8.64757	8.20307	8.18449	7.85281	8.64484	8.4482		9.13688	9.26555	9.36526	8.69051	7.84525	7.84055	7.8121	8.20175	7.77879	8.18855	8.58263	8.40075	8.335	8.59343	8.06983
Alg3	8.52424	8.76098	9.54385	9.42361	8.50205	7.57289	8.73641	8.73534	9.252	8.6149	8.44311	9.36766	8.68638	8.48155	9.25966	8.80154	8.188	7.55606		10.2146	9.93328	8.89512	9.44654	8.51002	9.04065	9.69631	7.85745	9.01529		8.59861	8.57457	8.50678	9.37268	8.47452	8.48292	8.53893	9.02897	9.09485	8.78575	8.17149	7.84278	8.42645	8.1501	7.58269
Alg5	8.37055	9.41111	8.79569	7.44026	8.54456	10.4955	10.0195	10.0147	9.93016	10.1149	8.42474	8.24349	8.25754	8.72185	10.0789	10.066	9.71056	10.4683		7.50442	7.36457	10.5432	9.36471	9.9246	10.2154	9.3626	9.48465	10.3617		8.75706	8.95402	8.24081	8.62325	10.268	10.2665	10.2273	9.13296	9.14407	8.82318	10.15	9.78129	10.4532	10.3251	10.0816
Alg6	8.18488	7.36867	7.7757	7.91602	7.67805	7.7294	7.88289	7.91391	8.41609	7.65396	8.08006	8.05854	7.28989	7.81071	7.84555	8.13339	7.9769	8.68765		7.1466	6.86231	7.88386	7.88663	7.52481	6.86459	7.08406	7.70512	7.69115		7.42701	7.30946	7.34584	7.62466	7.94236	7.94916	7.96035	7.39396	7.28225	7.52444	7.14976	6.99709	7.79051	7.65149	7.52473
Alg8	8.12191	8.96815	8.76565	8.95226	8.3511	8.485	8.19781	8.23616	8.17042	7.72253	9.1923	8.97058	8.8969	9.37646	8.18596	7.62584	8.08201	7.99843		8.77432	8.87459	8.18905	7.51754	8.16352	7.75372	8.29551	8.58028	7.88128		8.85494	8.69258	9.08145	8.91839	8.56888	8.57013	8.49207	8.41204	8.10531	8.99208	8.18175	8.4087	8.84053	8.53521	7.57619
Alg9	9.08515	8.10859	7.96265	7.91762	8.37054	9.4522	8.7419	8.7884	9.3509	8.58301	7.86117	8.79303	8.88979	8.69258	8.93351	9.40849	9.21634	8.94838		8.55348	8.62164	8.68336	6.46708	8.00733	7.31916	7.46833	7.41716	8.84091		8.95303	9.08192	8.59789	8.76724	8.87363	8.99542	9.04355	8.33253	8.12337	8.59986	8.89312	7.65814	9.63804	8.71713	7.78469
Alk	5.43632	5.85874	5.15053	5.3961	5.88979	7.28814	7.19368	7.18825	7.15718	7.25282	5.92678	5.63409	5.96383	5.77307	7.20965	7.177	7.13102	7.24916		4.46636	4.13059	7.26644	7.52712	7.3993	7.596	6.67053	7.24152	7.23816		5.24615	5.29468	5.09113	5.28781	7.34725	7.35106	7.33641	5.76486	5.95504	5.74123	6.20733	7.00048	7.14157	6.97795	7.00276
Alkbh1	8.56192	8.2425	8.19873	8.65883	8.75768	9.82947	8.93698	8.89438	8.36127	8.80666	8.62581	9.73105	8.52134	8.81953	8.18918	8.59405	9.15362	8.26272		8.99198	8.83308	8.85065	9.0031	8.4964	8.69074	8.54035	9.16089	8.92154		8.65215	8.56755	9.24752	8.23934	8.37255	8.39264	8.40075	8.97964	8.99945	8.79399	9.21985	9.13598	9.47386	9.1289	9.51297
Alkbh2	6.79982	7.42584	7.08948	7.22482	6.90742	6.91773	7.19555	7.20757	6.59914	7.25216	7.44825	7.85503	6.94298	7.19824	6.90917	6.85679	6.67237	7.35477		7.09203	7.09443	6.91713	6.87658	6.99164	7.35245	7.7132	6.97298	6.96681		7.57254	7.26743	7.36543	8.00581	5.99554	5.93731	5.87064	8.0396	7.56156	8.17859	7.3555	6.80112	7.69816	7.38797	8.53359
Alkbh3	8.38988	9.38685	9.64429	9.13641	9.3609	8.44804	9.20142	9.20771	9.26179	9.19267	8.19306	9.17464	9.2354	9.40589	10.0358	8.79739	9.81457	9.06626		8.46325	8.54863	8.42527	10.6226	8.05072	8.79659	8.09065	9.06468	9.4262		8.52569	8.62907	8.73509	8.51198	8.77192	8.7609	8.69148	9.01089	7.92064	8.4947	8.63537	7.92211	9.78668	8.91912	9.6973
Alkbh3os1	6.47645	6.45061	6.23717	6.40542	6.30347	6.91407	6.6756	6.68946	6.9531	6.38905	6.35641	6.36067	6.35722	6.66217	6.63084	6.55481	6.90028	7.00755		6.19047	6.20878	6.97857	6.45284	6.3795	6.30436	6.36076	6.64089	6.64486		6.53078	6.45205	6.94779	6.20926	6.32158	6.34489	6.34176	6.32832	6.28407	6.46295	6.30718	6.43415	6.80776	6.64991	6.36828
Alkbh4	6.22109	6.95845	7.26103	7.20348	6.91795	8.42104	8.32265	8.34389	7.9384	7.94851	6.84495	6.75133	7.03497	7.45846	8.37905	7.44332	8.23651	6.60014		8.09764	9.04046	8.06025	8.53875	7.99581	8.10373	8.45593	7.78773	8.97672		7.11199	7.02922	7.48976	7.11046	8.15958	8.17064	8.12146	7.63819	7.28053	7.39531	7.13173	6.76452	7.91356	7.50662	8.06196
Alkbh5	8.48346	9.06568	8.58262	8.37005	8.49574	7.98117	8.31735	8.36034	8.50491	8.18959	8.8957	8.39294	8.30413	8.02567	8.48611	8.11584	8.46152	9.08459		8.39738	8.20079	7.19988	8.74452	8.01865	8.22576	7.66719	7.58462	7.97916		8.57884	8.46632	8.35326	8.81974	9.15595	9.10002	9.06992	8.93918	8.56268	8.72851	8.86188	7.65504	8.48592	8.44582	8.86246
Alkbh6	8.72298	8.78003	8.47005	8.71997	8.22608	8.68321	9.19106	9.16631	9.39734	9.07798	8.56532	9.02728	8.17548	8.63557	9.32599	9.42592	9.13468	8.75984		8.65348	7.75908	9.23663	8.8576	8.94065	8.28667	8.73389	9.826	9.22688		8.47291	8.36939	8.56405	8.80479	9.25671	9.28491	9.2986	8.74469	9.16252	8.97638	8.13245	8.97582	8.88974	8.71269	8.64129
Alkbh7	8.64733	7.8811	8.0726	8.02443	8.0081	8.7706	8.76468	8.80002	8.92968	8.8321	8.32754	8.18914	8.86776	7.93793	8.76631	9.19532	8.9635	9.70974		7.44351	6.81384	8.87687	8.52376	8.87749	8.31205	8.30219	8.13822	9.34065		8.18534	8.08082	8.12718	7.98283	9.22576	9.20278	9.21133	7.72865	7.5814	7.77486	7.74371	8.31504	8.21399	8.2878	8.65773
Alkbh8	7.98653	7.79898	7.72262	7.33383	7.65952	7.46193	7.86742	7.83459	8.18368	8.40456	7.65779	7.92075	7.72303	7.61834	8.06369	8.23841	7.89401	8.26416		7.19272	7.24094	9.60253	8.17515	8.0383	7.71738	7.66177	7.45488	8.37368		7.76799	7.96187	7.6048	7.84739	8.68322	8.72535	8.84572	7.78964	8.28306	7.74776	7.82161	8.77753	7.75516	8.32479	7.70859
Allc	6.39158	6.37353	6.47129	6.32424	6.41225	6.33297	6.19977	6.19605	6.20905	6.25403	6.36465	6.38049	6.38634	6.38945	6.19925	6.2485	6.19756	6.29298		6.59165	6.658	6.30427	6.37732	6.38651	6.61904	6.46712	6.3255	6.35359		6.47531	6.54542	6.42466	6.40037	6.18091	6.17791	6.17827	6.53543	6.5357	6.42571	6.8627	6.35573	6.43682	6.25969	6.27725
Alms1	7.72356	7.72874	8.11452	7.70322	7.64231	7.69376	7.65191	7.63501	7.51036	7.29265	7.73495	7.69351	7.33627	7.50622	7.30295	7.59672	7.15823	7.36839		7.17674	7.00905	7.48704	7.36095	7.44838	7.68612	8.23315	7.08319	7.53136		7.68231	7.54036	8.07101	7.28756	8.17383	8.13794	8.09578	7.8535	7.59593	7.89184	7.5129	7.49807	7.29997	7.33186	8.22922
Alms1.ps2	7.20344	6.96517	7.29693	7.35869	7.45421	6.21466	6.40707	6.38253	6.62703	6.18908	7.40075	7.22636	7.04127	6.78789	6.34824	6.22197	6.25096	6.20701		7.62895	6.57671	6.17839	5.9936	6.39676	6.50552	6.34891	6.19434	6.1632		7.34339	7.28872	7.17444	7.58903	6.25612	6.24504	6.21305	7.19015	7.90656	7.15138	7.3415	7.26291	6.52655	6.29636	6.74106
Alox12	7.15453	7.09704	6.97066	7.16476	7.28421	6.82686	6.58097	6.61844	6.57943	6.42166	8.52455	6.93077	7.0691	7.66341	6.52645	6.38864	6.58192	6.61027		7.18979	7.04775	6.54566	6.55796	7.1326	6.97871	6.71214	6.5926	6.40115		7.27036	7.21733	7.04644	7.43654	6.38299	6.37819	6.32458	6.62541	6.94442	6.9073	6.90073	6.48922	6.6531	6.48938	6.59658
Alox12e	6.41358	6.38753	6.51701	6.32687	6.43512	6.33317	6.13213	6.11902	6.13956	6.20481	6.38071	6.40402	6.41094	7.06613	6.15012	6.1954	6.1225	6.27273		6.67343	6.76039	6.27878	6.3885	6.39001	6.70973	6.5055	6.30583	6.34575		6.54583	6.68021	6.45071	6.41419	6.10706	6.10768	6.09065	6.60484	6.61531	6.44887	7.11517	6.33821	6.4584	6.20713	6.23148
Alox15	6.05316	6.17477	5.98567	6.09539	6.20207	7.00851	6.71863	6.71186	6.61911	6.6232	6.22064	6.12181	6.22263	6.5759	6.5218	6.61017	6.61906	6.58589		5.79699	5.69997	6.62316	6.65909	6.51081	6.742	6.41674	6.60713	6.60243		6.0376	6.05176	5.99214	6.05264	6.7019	6.70644	6.68838	6.16138	6.21392	6.16394	6.37975	6.54118	6.57408	6.56156	6.55373
Alox5	7.6416	7.96389	7.26718	7.10425	8.24788	10.4328	10.3074	10.3192	10.0101	10.0264	7.48256	7.28116	8.34944	7.47867	9.98439	9.62481	10.3663	9.82398		5.2999	3.91071	9.43918	8.56737	9.41582	8.3442	7.76514	10.2327	9.82164		7.07772	6.94108	6.86402	6.96973	9.81625	9.83588	9.70914	7.30508	7.21352	7.7358	6.99043	8.46197	8.35124	8.49972	9.14652
Alox5ap	11.1948	11.1455	10.9403	11.1797	10.9013	10.8235	10.7223	10.7414	10.8265	10.689	11.1067	11.385	11.1692	10.6339	10.644	10.6135	10.9429	11.0971		10.1579	9.98109	10.682	10.2662	10.5221	9.97131	10.0039	10.1881	10.1695		10.9003	10.8	10.7921	11.1005	10.9907	10.9959	11.0013	9.74367	9.70745	9.91471	9.75478	10.1289	10.5965	9.95945	10.3156
Alox8	6.58987	6.54717	7.34889	6.22167	6.34046	7.20275	7.04176	7.05759	6.86773	6.87202	6.97704	6.83726	6.43155	6.61751	6.84751	6.79315	7.02107	6.98649		6.77644	5.67419	7.06385	6.85194	7.11823	6.2588	6.58609	6.98886	6.65836		6.51725	6.4934	6.42028	6.3993	6.93511	6.90329	6.80965	6.79	6.458	6.9225	6.81341	7.04413	7.05288	6.91906	7.00295
Aloxe3	6.45497	6.26896	7.10782	6.35989	6.83602	7.23753	7.17687	7.16144	7.36203	6.93767	6.47602	6.29086	7.1342	8.05551	7.27074	7.37879	6.64533	7.03633		5.66686	5.45575	6.77954	6.65056	6.80269	6.38345	6.25941	8.27593	7.07618		6.17933	6.38991	5.96415	5.8913	6.98632	6.98997	6.87574	6.71814	6.44928	6.67521	7.16013	6.57433	6.86521	6.64854	6.65232
Alpk1	6.12817	6.64078	6.03986	6.78645	7.49402	7.66183	7.99672	8.01435	7.76848	7.92642	7.78402	7.03709	7.55175	7.14614	8.27337	7.93604	7.60786	7.31944		4.97745	4.66388	8.8844	7.90814	7.92541	7.49622	6.92027	7.85945	8.07029		6.92333	6.75537	7.11382	7.02739	7.31203	7.34717	7.31166	6.92585	7.12845	7.43599	6.33675	7.57446	7.80251	8.19991	7.60442
Alpk2	8.14786	8.13672	7.64383	8.3809	8.27622	8.56842	8.27869	8.26169	8.34005	8.07195	8.45663	8.61385	7.96515	8.38643	7.69762	8.28158	7.59388	8.41637		8.01228	8.05647	7.59572	8.21118	8.54422	8.11151	7.85054	8.03617	7.84709		8.13938	8.10358	8.01482	8.1207	8.55137	8.53417	8.5079	8.50028	8.2849	8.75717	8.98021	7.9927	8.54657	7.71136	8.36832
Alpk3	6.46847	6.33121	6.45791	6.31121	7.30493	6.28765	6.39715	6.37135	6.4172	6.42145	6.36876	6.40946	6.33577	6.49525	6.59793	6.54027	6.46141	6.37302		6.55649	6.66494	6.37849	6.43112	6.36392	6.65692	6.37565	6.37083	6.35705		6.85084	6.98401	6.99392	6.38161	6.42704	6.44801	6.42786	6.29454	6.08639	6.35575	6.38365	6.28423	6.18875	6.40741	6.38148
Alpl	7.35585	8.43345	7.34655	7.63153	8.09787	6.87388	7.14967	7.11379	6.99742	6.87978	8.17767	8.0038	7.69928	8.11655	7.41518	6.88378	7.13463	6.88944		7.23185	6.02861	6.81534	6.68873	6.42101	6.73447	5.92649	6.76182	6.63886		8.07407	7.8508	8.51776	8.07337	7.1663	7.15512	7.10298	7.00367	7.97503	6.67078	6.83547	6.6778	6.4434	6.81074	6.7661
Als2	8.37406	8.04938	8.11172	8.08188	8.21955	7.18315	7.70859	7.78523	8.32414	7.3409	8.28994	7.12319	8.27647	7.38807	7.86001	7.67256	7.49168	8.47962		8.08054	7.959	6.72939	7.6552	8.11107	7.907	8.03863	7.92978	7.8563		7.8455	7.65719	7.93461	7.62349	8.24017	8.18877	8.15588	7.6778	7.46642	7.66654	7.26855	7.1334	7.17873	8.12904	7.42053
Als2cl	8.42754	7.5125	7.76491	7.85728	7.61463	6.95167	7.04219	7.03227	6.80527	7.57523	7.39663	7.00486	7.48585	8.07704	6.89287	6.7978	7.76216	7.85469		7.12935	6.37575	7.20713	6.88909	7.8881	7.00208	7.26345	7.33288	6.94279		8.03852	8.09442	7.30767	8.40771	7.14086	7.12377	7.0797	7.78405	8.22104	7.99859	7.88084	8.53684	6.99028	6.96738	8.28461
Als2cr12	6.49406	6.67518	6.34424	6.35406	6.36072	6.4712	6.54693	6.53221	6.56402	6.57401	6.40124	6.6288	6.40461	6.39076	6.63763	6.82344	6.50777	6.46361		6.28311	6.27687	6.37132	6.41795	6.48138	6.33502	6.3561	6.3765	6.60146		6.30878	6.33625	6.30254	6.30881	6.25591	6.26292	6.28774	6.32689	6.32606	6.34087	6.29648	6.3609	6.34724	6.33375	6.34396
Alx1	6.23379	6.29733	6.36278	6.27279	6.30715	6.65127	6.52777	6.53539	6.41329	6.56137	6.31898	6.38284	6.47139	6.28816	6.57107	6.59462	6.57573	6.68332		6.29248	6.43231	6.626	6.59613	6.64583	6.3915	6.3723	6.59517	6.59784		6.35059	6.35338	6.2302	6.4209	6.44972	6.44141	6.4395	6.50279	6.37959	6.48443	6.5611	6.45231	6.47825	6.61594	6.41216
Alx3	6.44974	6.70047	7.40729	6.44262	6.85137	6.61024	6.592	6.58712	6.57621	6.53643	6.50822	6.44069	6.46451	6.42631	6.80404	6.51663	6.54101	6.63744		5.85686	6.58729	6.43669	6.30875	6.38257	5.95665	6.22948	6.38349	6.35946		6.40561	6.53499	6.26424	6.2828	6.60206	6.58455	6.56365	6.4848	6.16737	6.28553	6.60319	6.3267	6.23475	6.44295	6.46718
Alx4	6.61801	7.13908	6.67705	6.61256	6.62401	6.4049	6.43167	6.44132	6.19742	6.29366	6.48682	6.50479	6.71904	6.47584	6.45313	6.39463	6.4747	6.36868		7.56267	6.68032	6.15722	6.30741	6.46346	6.73551	6.69427	6.16427	6.14524		6.72546	6.6128	6.8875	6.56122	6.22218	6.20334	6.141	6.76214	6.42586	7.07432	6.48876	6.28116	6.20672	6.23969	6.22641
Alyref	7.16325	7.94657	8.12108	7.98412	7.84475	7.59745	8.07363	8.03035	7.9117	7.78115	7.53126	8.7278	7.4981	8.00857	8.20692	8.00177	7.59667	6.99995		8.33199	8.2799	7.24701	8.96663	8.0011	7.4036	7.50721	7.82087	7.56473		7.92673	7.93363	7.71653	8.43662	8.80185	8.77952	8.73833	7.9188	7.46335	7.64543	7.49575	7.16151	8.03462	7.62367	8.0869
Alyref2	7.60595	7.51165	7.07473	7.90382	7.72598	8.27999	8.30821	8.30965	8.152	7.93495	6.66793	6.75343	6.76099	7.51102	7.51586	7.9233	7.58065	7.25954		7.81679	7.51956	7.8699	8.6676	7.94321	7.61324	7.54	8.2664	7.28906		6.82404	6.67793	6.59985	7.35379	7.65281	7.67444	7.6357	6.92961	6.58763	7.36904	6.11027	6.491	6.86228	7.31209	7.30191
Amacr	8.46197	8.33068	8.10257	7.71535	7.70264	7.93873	7.38583	7.38617	7.66975	6.96405	8.06617	7.79242	8.51674	8.48122	7.36369	7.609	7.95412	7.88267		6.83273	7.23835	7.02159	6.28078	6.56013	5.93442	6.28357	6.41198	7.80717		8.72769	8.7202	8.69894	8.64375	7.57454	7.5901	7.65873	7.46002	7.66875	7.38794	7.33888	6.91457	5.58479	6.87043	6.38204
Ambn	6.46561	6.70526	6.41812	6.45048	6.38399	6.33613	6.32384	6.32204	6.32956	6.31897	6.41088	6.43846	6.40309	6.41201	6.43471	6.50058	6.33154	6.34409		6.40993	6.4104	6.30654	6.28452	6.30276	6.37064	6.30141	6.30265	6.29357		6.40695	6.41193	6.42354	6.41497	6.30068	6.30473	6.30981	6.34829	6.33657	6.38233	6.39396	6.30427	6.49276	6.32441	6.32356
Ambra1	7.64389	7.88469	7.80514	7.25278	8.05711	8.29727	8.66382	8.65358	8.46116	8.98563	8.07094	8.27794	8.15477	7.8233	8.99412	8.70648	8.89106	8.78235		7.56922	7.33122	7.91781	8.28061	8.56712	7.81767	7.772	7.85169	8.51071		7.92189	8.02842	8.18654	7.19994	7.33202	7.31696	7.28033	7.97882	7.42253	8.01108	8.01417	7.75323	7.81358	7.63632	8.12271
Amd1	9.97916	9.36626	9.94249	9.33019	9.33015	7.68906	8.41674	8.50621	8.79647	8.99434	9.65659	8.52496	9.83922	9.20338	9.30224	8.88406	8.88611	10.3104		10.064	9.80593	9.47719	9.42748	9.49631	9.92875	9.66529	9.42878	9.37677		9.05463	8.99845	9.14046	8.68249	8.89229	8.83717	8.80258	9.45178	9.48051	8.94539	9.66861	8.07801	9.12459	8.88672	9.08758
Amd2	7.4702	7.8377	7.37497	7.63804	7.09892	7.40412	7.37544	7.39516	7.61488	6.98283	7.78744	7.29886	6.78079	7.60246	7.52018	7.53573	7.40154	7.56677		7.60588	6.98727	6.83527	7.23832	7.23445	7.08037	7.05686	6.8377	6.9345		7.74341	7.60577	7.78379	7.97992	6.85641	6.84601	6.81731	7.38879	7.56622	7.55828	7.37507	7.11954	7.60259	7.29595	7.01561
Amdhd1	6.39243	6.32094	6.3147	6.31196	6.31763	6.39093	6.41374	6.41117	6.53647	6.3619	6.32661	6.34674	6.32955	6.33177	6.47845	6.61435	6.35951	6.38372		6.32237	6.35712	6.38461	6.42253	6.67927	6.34375	6.35495	6.39347	6.38737		6.71755	6.77072	6.28629	7.07242	6.32841	6.33673	6.34505	6.26549	6.32125	6.32274	6.31868	6.40231	6.38524	6.3654	6.36262
Amdhd2	8.83458	8.23675	8.44525	8.49359	8.10709	8.20079	8.56227	8.57058	9.00231	8.61568	7.83161	8.4394	8.05754	8.06595	8.98952	8.49932	9.62915	8.85061		8.99884	8.6736	8.44395	8.38146	8.37992	8.29642	8.72057	9.62715	8.64365		8.87856	8.87546	8.76776	9.22776	8.38456	8.42906	8.45769	9.6243	9.98108	9.50771	9.27001	9.79135	10.0658	9.68096	9.79594
Amer1	8.74075	6.94916	8.01644	7.6107	8.04098	7.97699	7.0211	6.99919	6.84252	7.63906	6.7769	8.73755	8.52428	8.27223	6.71877	7.7956	7.13553	6.77326		8.59518	8.51057	8.57157	6.92799	7.86752	8.68957	8.6438	8.06946	7.85628		7.85062	8.16711	7.47623	7.62954	7.34037	7.4198	7.50266	8.26824	8.67564	7.55212	9.49987	7.26472	8.1789	7.8708	6.67081
Amer2	8.22778	7.6831	7.50068	7.36362	7.9713	9.02637	8.54025	8.49451	8.32979	8.56683	7.71415	8.15918	7.40163	8.6482	7.56223	8.64876	7.64178	7.65263		7.54139	6.42899	7.84486	8.37862	8.04211	8.09869	7.24078	8.44647	8.01197		7.58267	7.72825	7.20324	7.60304	8.29815	8.31934	8.29044	7.60944	7.82149	7.31635	8.33885	7.0961	7.87177	7.56122	7.90839
Amer3	6.99198	6.36034	6.29142	6.3437	6.35188	6.18204	6.28292	6.30173	6.4615	6.41476	6.27847	6.12656	6.24336	6.24183	6.14855	6.44661	6.46352	6.1869		6.62477	6.23566	6.39702	6.30747	6.41734	6.25394	6.40243	6.40014	6.41251		6.4775	6.52794	6.40383	6.41416	6.50936	6.54603	6.56871	6.70817	6.52571	7.05381	6.49142	6.41059	6.52022	6.47087	6.44575
Amfr	10.479	10.4569	11.5569	10.8711	10.5352	9.47132	9.63277	9.65354	10.0713	9.64265	10.8172	10.6781	10.8012	10.537	9.80198	9.53558	9.55304	10.0826		11.3191	11.3519	10.0144	10.4744	9.05218	9.77017	9.5209	9.82302	9.51788		11.4081	11.5372	11.5947	11.2896	9.49566	9.47396	9.46547	10.5647	10.1564	10.3923	10.9482	9.91567	10.5041	9.7009	9.67053
Amhr2	6.51003	6.8593	6.48344	6.63872	7.20304	6.47576	6.38642	6.36274	6.24539	6.20767	6.4901	6.52792	6.46707	6.46155	6.29807	6.22073	6.25906	6.24526		6.70724	6.49406	6.21976	6.17669	6.18054	6.55316	6.20731	7.40884	6.18304		6.88473	6.83133	7.28942	6.48572	6.25497	6.25761	6.2075	6.33453	6.3956	6.38479	6.35617	6.16386	6.15191	6.23547	6.20597
Amigo1	6.70494	7.13271	6.88385	6.25097	7.68251	7.95952	8.23025	8.18204	8.55089	7.43811	6.86637	7.84847	6.58295	7.98305	7.88069	7.62024	8.04732	8.15538		7.65279	6.4509	9.35678	8.84262	8.02334	7.51578	7.27606	7.80698	7.91322		6.32206	6.26177	6.19203	6.25958	7.70825	7.75113	7.63304	7.10416	6.36599	7.63576	6.298	7.05246	7.46773	7.71861	8.25837
Amigo2	6.9207	7.64338	7.57977	7.75051	8.18448	7.72224	6.81674	6.7845	6.36579	6.17504	7.17926	6.699	7.14956	7.59359	6.53155	6.27736	6.48985	6.10602		7.41665	7.46433	6.18108	5.71617	5.98319	6.252	5.80383	6.25347	6.14301		7.6256	7.5222	8.23425	7.07826	6.49589	6.48077	6.38149	7.96946	8.35581	7.83967	8.4895	6.84378	6.39119	6.50218	6.49338
Amigo3	7.44448	7.29563	6.59305	7.02957	6.35422	6.99181	6.67055	6.8169	6.88834	7.05874	8.62936	6.81829	7.41851	7.08537	6.94735	6.332	7.63557	6.81386		7.70481	6.12636	6.97041	5.92266	6.1927	6.67464	5.79232	6.0449	7.84146		7.02494	6.93416	7.03953	7.16833	6.18861	6.25205	6.23149	6.0561	6.22711	6.75678	6.68029	6.14995	8.51704	6.21046	6.14851
Ammecr1	6.75569	6.87324	6.82078	6.31376	7.01975	6.77658	6.74021	6.68257	6.27903	6.8524	6.55784	7.92485	6.32952	7.00466	6.2245	6.38101	6.451	6.71789		8.3534	7.51144	6.5783	7.6434	8.03262	7.66472	7.65266	7.40769	7.35258		7.07307	7.08438	7.01952	6.76766	6.95708	6.90078	6.85347	7.10449	7.022	6.58551	7.41037	7.36953	7.02401	7.5808	7.45051
Ammecr1l	9.03152	9.10434	9.20717	8.18866	9.05634	8.35979	8.68073	8.68801	8.5216	9.0909	9.40023	9.08344	8.90366	9.20334	8.63579	7.92358	9.10474	9.09377		8.92481	8.15766	8.60812	8.10913	8.20028	8.29207	8.06366	8.14156	8.10779		9.43943	9.49357	9.31078	9.21218	7.97231	7.96243	7.90163	8.82828	8.84048	8.73191	8.81857	8.43211	8.24766	8.35172	8.93598
Amn	6.39062	6.28879	6.23669	6.55752	6.31348	6.54645	6.49762	6.48535	6.43299	6.40753	6.32032	6.66569	6.27323	6.30816	6.49966	6.41866	6.69945	6.39371		6.62732	6.20752	6.39497	6.31998	6.35344	6.28831	6.29316	6.41108	6.3895		6.12941	5.99983	6.258	6.30093	6.44198	6.43977	6.4483	6.5956	7.15682	6.32199	6.54351	6.51611	6.41985	6.44593	6.4536
Amn1	9.07106	8.09936	8.21778	7.90765	7.99554	8.29874	8.28932	8.29195	8.50609	8.72701	8.72137	8.11777	7.90599	9.2845	8.25702	9.16381	8.46627	8.5994		7.84099	7.54674	8.47599	8.56647	8.80521	7.70114	7.91358	8.88381	7.49095		8.07542	8.42864	7.71995	7.81206	8.64265	8.69988	8.69675	7.78175	7.17475	8.58556	8.06236	8.71499	8.92591	8.37153	8.38736
Amot	6.37033	7.38647	7.21352	6.51197	7.50478	6.55484	6.87002	6.87416	6.65618	6.69958	8.22143	6.78184	7.23164	6.91536	7.33022	6.80483	6.64008	6.55388		6.3136	6.3674	6.49505	6.25652	6.4572	6.48305	6.18727	6.68027	6.42468		7.38231	7.37192	7.4029	7.25294	6.80244	6.78082	6.70864	7.22924	7.19856	7.46406	6.94668	6.91818	6.45565	7.03945	7.16091
Amotl1	8.52286	8.73397	8.68253	9.09103	9.06599	7.64721	7.47677	7.48828	6.69467	7.83043	8.26448	8.5886	8.70098	8.86394	7.61576	7.85451	6.99936	8.88459		8.30996	8.15139	7.88929	7.18802	8.63733	8.44924	8.62889	7.94409	7.42336		9.2385	8.99027	9.54709	8.70951	7.56504	7.46817	7.37183	8.74434	8.65981	8.65496	9.06482	7.97918	7.78679	8.41262	7.44274
Amotl2	6.80624	7.49391	7.04527	7.36643	7.84876	7.33818	7.38482	7.36567	6.82462	7.23147	7.45943	7.53103	6.97811	7.48477	7.10905	6.74543	7.0744	6.83732		9.38733	9.83751	7.7675	7.96782	7.45578	9.22031	9.04929	7.17128	7.16675		6.78384	6.59271	7.04328	6.77484	6.68269	6.66774	6.61742	7.10269	6.93196	7.06012	6.53719	6.67477	7.06184	7.35365	8.10257
Ampd1	6.37513	6.34795	6.28041	6.37	6.6158	6.39571	6.3938	6.39329	6.37473	6.36116	6.38269	6.46328	6.33982	6.34869	6.43583	6.36719	6.60818	6.38017		6.22076	6.18905	6.50062	6.32887	6.32863	6.26585	6.29694	6.37224	6.35931		6.34137	6.35838	6.30345	6.32567	6.36044	6.38199	6.37279	6.62144	6.35988	6.95455	6.42782	6.42326	6.3899	6.37788	6.38376
Ampd2	8.91746	8.6265	8.73751	8.49894	8.00642	8.82881	8.47441	8.49723	8.54173	8.01012	8.48975	8.61561	9.00232	8.43562	7.75652	7.95417	8.21054	7.51389		7.91074	7.5364	7.19223	6.99763	7.65352	7.95045	8.6936	8.17565	7.29551		8.89626	8.74844	9.30929	8.57419	7.14357	7.15209	7.12949	8.06467	7.97955	8.12961	7.72619	7.69753	7.83827	7.78902	7.8116
Ampd3	7.97969	7.55243	7.7491	8.1188	8.45774	9.12343	8.70217	8.61593	8.64649	8.58263	7.83253	8.29243	7.67718	8.15036	8.32748	8.92495	8.3284	7.99221		7.45819	7.67233	8.90743	8.6089	8.8183	8.51699	8.44979	8.72756	8.46845		8.21433	8.35785	8.46929	7.88503	8.18641	8.21686	8.25458	8.03759	8.62677	7.91889	8.55781	8.85394	7.88688	7.86421	8.087
Amph	7.80681	6.93267	7.98796	6.68479	7.42594	6.81899	6.5612	6.57137	6.74766	6.66944	6.57313	7.2684	6.38465	6.75054	6.49499	6.67014	6.72535	6.69345		7.99862	7.60979	8.41839	6.69857	7.85996	6.91737	7.48717	6.60912	6.55166		7.59761	7.80788	7.05351	7.45143	6.82115	6.87456	6.8374	6.95276	6.51176	7.19632	7.31431	6.30365	7.25482	6.53446	6.47928
Amt	8.48938	8.00687	7.18734	8.29756	7.84745	6.92796	7.05007	7.05935	7.44564	7.18022	7.91963	7.87083	8.04048	7.54864	7.04258	7.59988	7.01992	8.21842		7.55847	7.73099	7.36959	6.96995	7.56942	6.96933	6.98419	6.91659	7.13044		7.97998	7.82205	8.41367	7.60442	7.45648	7.45297	7.52067	7.10978	7.39771	7.25609	7.21705	7.14101	7.15223	6.86246	7.04848
Amtn	6.41216	6.3457	6.34368	6.33451	6.35619	6.42145	6.35759	6.36126	6.35072	6.36719	6.36752	6.3806	6.37288	6.36799	6.49149	6.35858	6.74526	6.41306		6.31945	6.32067	6.37411	6.40455	6.37023	6.35692	6.37047	6.37707	6.37681		6.31653	6.33103	6.31999	6.32278	6.31857	6.32989	6.33418	6.33824	6.34629	6.34647	6.31526	6.37313	6.36732	6.34863	6.35822
Amy1	8.22733	6.90333	7.00528	7.90091	7.3717	6.5427	6.62276	6.70707	7.06802	6.61416	8.19551	7.71033	9.10328	7.54578	6.29163	6.84794	6.70561	6.80729		8.08626	7.4485	6.45509	6.88925	6.39977	6.72496	6.57693	6.25579	6.28196		7.97684	7.82422	8.35827	7.68701	6.66195	6.68604	6.71849	6.92625	6.43692	7.39989	6.54773	5.90893	6.68261	6.33595	6.23045
Amy2a2	6.26299	6.2594	6.20678	6.28457	6.3152	6.52767	6.48244	6.48927	6.46709	6.49405	6.46243	6.38041	6.31108	6.28919	6.51367	6.4767	6.57627	6.51498		6.1203	6.29234	6.63212	6.76392	6.73053	6.47051	6.44471	6.49796	6.73115		6.18048	6.17511	6.17864	6.20458	6.4647	6.46518	6.4796	6.31428	6.31431	6.28931	6.31678	6.47763	6.50498	6.64808	6.45947
Amy2a3	6.26299	6.2594	6.20678	6.28457	6.3152	6.52767	6.48244	6.48927	6.46709	6.49405	6.46243	6.38041	6.31108	6.28919	6.51367	6.4767	6.57627	6.51498		6.1203	6.29234	6.63212	6.76392	6.73053	6.47051	6.44471	6.49796	6.73115		6.18048	6.17511	6.17864	6.20458	6.4647	6.46518	6.4796	6.31428	6.31431	6.28931	6.31678	6.47763	6.50498	6.64808	6.45947
Amy2a4	6.26299	6.2594	6.20678	6.28457	6.3152	6.52767	6.48244	6.48927	6.46709	6.49405	6.46243	6.38041	6.31108	6.28919	6.51367	6.4767	6.57627	6.51498		6.1203	6.29234	6.63212	6.76392	6.73053	6.47051	6.44471	6.49796	6.73115		6.18048	6.17511	6.17864	6.20458	6.4647	6.46518	6.4796	6.31428	6.31431	6.28931	6.31678	6.47763	6.50498	6.64808	6.45947
Amy2a5	6.44518	6.61362	6.83521	6.58106	6.39716	6.3975	6.50489	6.53081	6.42112	6.41084	6.64162	6.36116	6.62431	6.52611	6.49168	6.23201	6.25287	6.44959		6.9395	6.82882	6.21574	6.1231	6.51398	6.62907	6.86006	6.39373	6.46574		6.58938	6.46765	6.53654	6.69279	6.30382	6.26988	6.22661	6.61316	6.67101	6.45482	6.47224	6.35659	6.55201	6.66479	6.68139
Amz1	9.06918	8.49432	8.17433	8.1702	8.37122	8.9048	9.05554	9.01758	9.39947	9.35677	7.53156	8.26729	7.58817	8.53495	8.89468	9.3419	9.1308	8.83757		7.43017	7.09092	9.60434	9.62895	9.73549	10.3348	10.2181	9.528	10.372		8.31906	8.60282	7.7774	8.44794	9.53491	9.59997	9.64503	8.95585	8.87226	9.11206	9.28978	9.66528	10.0971	9.1889	10.004
Amz2	8.12521	8.36033	7.90733	8.40075	8.76998	9.50286	8.80611	8.75223	8.88156	8.10709	7.23984	8.62805	7.61705	8.04259	8.25397	8.40736	8.48971	8.28197		8.74597	9.30784	9.07508	8.61859	9.48387	8.47529	8.60446	9.59975	8.76318		7.89588	7.86036	7.84836	7.83538	7.9468	7.98761	7.94348	8.54363	8.42158	8.63978	8.8593	8.73974	9.60752	8.69733	9.37102
Anapc1	9.87278	9.87291	9.8867	9.85796	9.53768	9.33042	8.63432	8.65058	8.52277	8.30796	9.86869	9.36397	8.99876	9.8756	8.22669	8.42806	8.84026	9.57095		9.87793	9.40606	8.87831	8.93741	8.80699	8.89693	8.85069	8.41069	9.05208		9.65182	9.50312	9.77175	9.53892	9.20122	9.15458	9.11699	9.11988	9.08013	9.24058	9.41968	8.5108	7.95206	8.34687	8.05101
Anapc10	8.79304	8.26897	8.63614	9.12855	8.76458	8.10876	8.17469	8.13167	8.38754	8.50352	7.78944	9.00109	9.02319	9.01093	8.18132	8.53601	8.0592	8.18875		9.2762	9.52945	8.41782	8.56778	7.90373	8.87724	8.61658	8.71671	7.63727		8.22699	8.4319	7.78521	8.84356	8.13722	8.1683	8.25842	8.56186	9.05519	8.18413	8.89788	8.50801	7.98342	8.30752	7.17864
Anapc11	9.10187	9.38996	8.82298	9.65183	9.11639	9.12226	9.34276	9.35211	9.67432	9.16331	9.43687	9.06468	9.53787	9.25102	10.1321	9.84219	9.88216	9.10045		9.52047	9.44297	9.37042	9.59365	9.44927	9.16565	8.94715	9.62821	9.67534		9.15671	9.1144	9.33296	9.46144	9.88881	9.92677	9.96615	9.08766	9.66178	9.1515	8.95898	10.1247	10.2771	9.9326	9.54104
Anapc13	8.54545	8.31306	8.16376	8.59422	8.03549	8.64421	8.37332	8.42507	8.38909	8.71904	8.66475	7.72869	9.06371	8.61128	8.7925	8.77407	9.10094	8.64535		9.0063	9.12438	9.02448	9.44727	8.62948	9.43978	8.71673	9.07243	9.39432		8.16647	8.25971	8.19322	8.24751	8.76115	8.78354	8.82149	8.80036	8.87488	8.7728	9.25686	8.84328	9.43838	8.74889	8.84321
Anapc15	9.28327	8.28297	8.3801	8.86655	8.10157	8.49489	7.41154	7.43472	7.28504	7.58677	8.587	8.32653	8.84078	8.76847	7.4143	8.47614	8.03819	8.18546		7.39088	5.90792	7.68294	7.51052	7.73411	8.8529	7.95961	8.91228	7.58322		8.59303	8.64193	8.40488	8.61687	8.23051	8.24361	8.20116	8.52606	8.95723	8.57419	9.94962	8.67634	9.73788	7.83447	8.45236
Anapc16	9.12316	8.45691	8.71402	8.47164	9.11449	8.95479	8.94769	8.96811	9.04169	9.04418	9.15173	9.16434	8.88126	9.42752	8.90267	9.15586	9.06674	9.65771		9.70159	9.57652	9.39198	9.7083	9.52963	9.72672	9.39662	8.25021	8.57608		9.62236	9.67805	9.11188	9.71509	9.36278	9.36442	9.33821	9.30553	8.90232	9.25814	9.45062	8.51274	9.38551	9.41422	9.6901
Anapc2	9.71466	9.56824	9.64516	9.58008	9.83809	9.39436	9.8443	9.82376	10.2679	10.1213	9.18947	10.1521	9.45313	9.45886	10.2429	10.1858	10.1869	10.7811		10.0806	9.64866	10.1801	10.4377	9.65319	10.1382	9.88345	10.7171	10.4255		9.5511	9.66717	9.78443	9.34142	9.00769	9.01671	9.07429	9.46431	9.4555	9.30674	9.56989	10.2747	9.98026	10.4431	8.9935
Anapc4	7.86543	8.21866	8.22077	8.55485	8.17837	8.02688	8.64668	8.64787	9.07758	8.8554	8.40017	7.62921	9.01329	7.61758	9.08867	8.69851	8.38073	8.57973		6.13666	6.78662	8.13087	8.1299	8.14313	7.00355	6.85834	8.36933	8.33958		7.23068	7.35409	7.07629	7.53381	8.17231	8.16805	8.22778	7.60645	7.96908	7.7293	7.64638	9.00489	7.90712	7.80008	7.79951
Anapc5	8.9113	9.82807	9.8432	9.65659	9.84649	10.2033	10.3251	10.2519	10.2282	10.1715	9.75756	10.6089	9.74133	9.98997	10.3736	10.2472	10.1365	10.5371		10.6227	10.41	10.1976	11.2512	10.0812	10.2602	9.81383	10.1571	10.1081		9.95024	10.0319	10.0127	9.97946	10.7579	10.7124	10.6908	9.99009	9.76595	9.84526	10.2	10.7301	9.90391	9.91093	10.1574
Anapc7	7.82636	7.81707	8.10667	7.63593	8.11115	8.50931	8.76903	8.73721	8.46467	9.32163	7.95239	8.44465	7.2144	8.25842	9.01813	9.04481	8.80688	8.90615		6.99965	6.27836	8.59713	9.53122	9.18896	7.80173	7.52078	9.06282	8.84141		7.29489	7.48339	7.43145	6.94237	8.84375	8.81991	8.80913	7.88675	7.91305	7.52714	8.36746	8.63056	8.55719	8.87386	7.81285
Ang	9.93721	9.9387	9.24885	9.49544	9.4592	10.5343	10.3908	10.4388	10.4091	10.4607	9.84958	9.7609	10.2293	9.59463	10.1366	10.4768	10.3311	10.8374		8.59911	9.02965	10.5888	10.3388	10.64	10.2592	10.409	10.1252	10.0179		9.56929	9.48823	9.70906	9.29895	10.4969	10.5062	10.5332	9.92434	9.25681	10.3526	9.64359	9.66601	10.1717	10.4295	9.91194
Angel1	9.5059	7.62242	8.21665	7.52312	7.68921	6.99599	6.76437	6.78683	7.54604	7.08159	7.74818	6.84615	7.81348	7.35257	6.93657	8.01208	7.84635	6.63594		7.59961	7.36669	7.38804	7.62299	7.03429	7.40147	7.45749	7.93379	6.49685		8.24337	8.72995	8.09449	7.96609	7.56954	7.6869	7.83643	7.28704	7.27985	7.6422	7.48688	7.50752	6.74616	7.32348	6.11476
Angel2	8.90784	8.99804	9.1222	8.27587	8.55612	9.63213	9.00584	9.02283	8.90646	9.11012	9.6148	9.10305	9.59786	8.73039	8.64086	8.89664	9.06439	9.19429		9.44003	9.64225	8.71285	9.29287	9.3701	9.14889	8.85393	8.8942	9.36253		9.09454	9.26637	8.8763	8.90713	9.65296	9.61822	9.66213	9.03985	8.90075	8.79108	9.76591	9.25798	8.35671	9.11111	8.31446
Angpt1	7.01734	6.98064	7.02452	7.12959	6.60899	6.73038	6.58395	6.58613	6.52828	6.38264	6.53306	7.29381	6.87776	6.84027	6.3672	6.51712	6.56133	6.79952		6.56281	5.94841	6.62314	6.70497	6.53882	6.07538	6.28761	6.42627	6.69424		6.78412	6.58983	7.17204	6.621	6.45779	6.42936	6.41466	6.63241	6.58891	6.43295	6.53612	6.43459	6.7479	6.59262	6.57325
Angpt2	6.77171	7.43864	6.92836	7.23755	6.66846	6.59569	6.61721	6.60504	6.55667	6.39806	6.44123	6.64145	6.96396	6.76192	6.64737	6.72416	6.38129	6.57675		7.2316	7.38623	6.34623	6.44268	6.77165	6.91371	7.32357	7.30601	6.6551		6.93953	6.84968	7.32981	6.70284	6.1687	6.14841	6.12722	6.6784	6.4196	6.96873	6.42968	6.6945	6.30481	6.22337	6.1955
Angptl1	5.93403	6.32109	6.67725	5.92562	6.47131	6.66517	6.81359	6.79742	6.56487	6.78883	6.33931	6.81549	6.90481	6.17561	7.09161	6.89114	6.60464	6.35197		6.2715	6.41786	7.31535	7.31752	7.87195	6.22771	6.42642	6.75259	7.50767		6.89573	6.93857	6.76042	6.77642	7.64596	7.61979	7.59553	6.59551	6.41901	6.24447	6.57668	7.25667	7.20105	7.44519	7.63431
Angptl2	6.82028	7.7663	7.0132	7.7997	7.1972	7.4247	7.24686	7.24897	6.598	7.03731	6.59362	7.00399	8.53868	7.40255	7.09164	7.18036	6.72992	6.62548		7.29255	6.95162	6.54989	6.44892	6.6534	6.94079	6.89558	6.74692	6.58533		7.10359	6.85058	7.50146	7.00143	6.71789	6.68279	6.61679	7.25864	6.92682	7.54246	6.79146	6.88323	6.51567	6.65384	6.70328
Angptl3	6.94676	6.63903	6.97377	6.59016	7.2119	7.55994	7.36661	7.42882	7.48539	7.22852	7.68325	6.47422	6.97724	7.47401	7.66852	7.77695	7.55202	8.85237		5.69095	5.43627	7.95208	7.07104	7.00897	6.43802	6.09281	7.82448	7.21682		6.9662	6.87548	6.81728	6.87255	6.70178	6.69012	6.61891	6.53909	6.24765	6.88644	6.53016	6.28755	6.66066	7.44813	6.42232
Angptl4	6.82449	8.49418	8.03671	7.50581	7.36552	6.84755	6.74576	6.74623	6.59712	6.46686	7.71842	8.32946	8.15514	7.93241	7.26945	6.45118	6.55064	6.92918		6.86402	7.6398	6.29606	5.98911	7.13542	6.37733	6.59652	6.17681	6.09835		7.25883	7.18251	7.1399	7.37192	6.6289	6.57871	6.5093	7.69318	7.65235	7.23515	8.09518	6.07399	6.99962	6.34858	6.36077
Angptl6	6.58239	6.67356	6.93876	7.13427	6.94833	7.07351	7.05028	6.97688	7.31928	7.22502	6.85183	5.97102	6.06326	6.44598	8.10554	7.75362	8.05701	8.2142		7.72013	7.6161	7.85456	6.5824	7.34146	6.3473	6.24899	6.69247	6.88737		6.87801	7.08344	6.6875	7.11519	7.79562	7.79898	7.84246	6.86036	8.30965	7.0063	7.66221	9.6043	6.67357	6.71487	6.72321
Angptl7	7.2649	7.41973	7.1633	7.47348	7.75088	7.02247	6.93605	6.91547	6.95253	6.79144	7.3096	7.4148	7.60064	7.56443	7.09807	7.4636	6.79992	7.0779		7.39411	7.40508	7.15584	7.83545	6.47492	7.45563	6.55285	6.27785	6.70738		7.73979	7.71618	7.9942	7.66241	6.27638	6.27122	6.2971	7.32326	7.44279	6.89328	7.48869	6.53481	6.9385	7.17134	7.18213
Angptl8	6.23295	6.27894	6.18015	6.24544	6.29453	6.47604	6.47227	6.47529	6.47294	6.47575	6.3096	6.25433	6.29747	6.27842	6.46722	6.47032	6.46788	6.4689		6.07486	6.01845	6.47484	6.48615	6.42268	6.47117	6.37339	6.47382	6.89371		6.2143	6.21791	6.18734	6.22032	6.49537	6.49791	6.50019	6.38092	6.30751	6.46359	6.38107	6.46244	6.46736	6.45083	6.45429
Ank	8.91797	9.2759	10.1248	9.00388	8.81127	8.56235	8.26915	8.32343	7.96143	8.17536	10.9716	9.7339	9.67986	9.59685	8.71178	8.92942	8.42576	8.01741		10.8646	11.1707	7.50303	9.28682	7.82384	10.285	9.99296	9.41589	9.74819		10.5672	10.6608	10.205	11.0164	6.93925	6.88925	6.88992	12.3159	11.7482	12.0091	12.4584	10.5708	11.3695	11.6914	11.2462
Ank1	7.4324	6.90391	6.67234	6.71039	6.66677	7.83409	6.76179	6.75655	6.55005	6.878	6.68388	6.994	6.94847	6.85176	5.96512	6.66765	6.83387	6.76792		7.19205	7.25706	7.18776	6.70682	7.24782	6.97205	6.68873	6.68611	7.16249		7.09382	7.17839	6.77248	7.12649	6.67804	6.69492	6.74997	6.77295	7.07107	6.5628	7.65943	7.11063	6.97228	6.86166	6.83049
Ank2	10.7243	10.7483	10.9055	10.6613	10.3429	8.34496	8.89861	8.86343	8.76218	8.82918	10.4668	10.974	10.846	10.8986	8.81827	8.96257	9.04133	9.21761		10.7431	9.97434	8.92938	10.0873	8.871	9.90409	10.2061	9.36264	9.48022		10.8405	10.7096	11.0326	10.8721	8.65207	8.59533	8.58783	10.547	10.2601	10.4322	9.64433	8.9858	7.70658	8.63515	9.39393
Ank3	7.47773	7.08246	7.85216	6.74686	7.61612	7.72895	7.80198	7.77671	7.62753	7.8683	6.90454	7.89621	6.4189	6.91146	7.60187	7.74257	7.56321	7.67722		8.46505	8.09047	7.61964	7.51867	8.70177	9.24112	9.8992	7.43567	7.50952		7.29769	7.41689	6.71789	7.27119	7.923	7.9075	7.86165	7.60151	7.22592	7.50208	7.68264	7.1918	7.22334	7.56924	7.35502
Ankdd1b	6.32237	6.53547	6.46083	5.92984	6.31198	6.38742	6.44295	6.37249	6.66535	6.64982	6.11137	6.1022	6.11285	6.21293	6.66979	6.65356	6.66276	6.49756		6.25678	6.2885	7.02702	6.39339	6.9076	6.44794	6.44332	6.5725	6.54537		6.4047	6.71919	6.20389	6.28478	6.678	6.70186	6.75029	6.32272	6.85185	6.37078	6.83501	8.36912	6.5148	6.68469	6.7272
Ankef1	6.30154	6.70062	6.68093	7.07556	6.7062	6.71799	6.76772	6.76526	6.63308	6.65308	6.39212	6.88363	6.24911	6.19235	6.72639	6.5625	6.58	6.58265		6.34683	6.35739	6.80204	6.85734	6.87621	6.80353	6.8954	6.69111	6.72282		6.4999	6.42117	6.07845	7.14924	6.47857	6.47086	6.44544	6.64912	6.43738	6.94307	6.48975	6.67182	7.07324	6.41776	6.79645
Ankfy1	9.94232	9.65656	9.76541	9.45912	9.07369	9.63124	9.18702	9.1719	8.92283	9.50877	8.88991	9.65402	8.57164	9.27609	8.78162	9.36901	8.96261	9.3378		9.47042	9.34435	8.93348	8.63224	9.17894	9.27288	9.59866	9.49419	8.8024		9.70955	9.74051	9.63314	9.78042	9.62079	9.60483	9.65712	9.71318	10.2102	9.20507	10.2401	8.94336	8.83365	9.34881	8.02301
Ankhd1	9.25969	9.29886	9.29982	8.14123	8.98981	9.62933	9.86623	9.81266	10.1532	9.701	8.35409	9.02767	8.47012	8.93796	9.18959	9.44069	9.22275	10.3365		9.61275	8.93874	10.206	9.4766	9.88234	8.6015	8.8298	9.92553	10.1283		9.70702	9.75449	9.44384	9.45544	10.6702	10.6462	10.6206	9.46353	9.38507	9.36049	9.36321	9.98268	8.87592	9.71142	10.0915
Ankib1	7.85539	7.83483	7.93715	7.41771	8.05359	8.03241	7.74134	7.68782	8.1931	7.78787	7.83429	8.11982	7.40399	8.37871	8.06836	8.33872	7.74962	7.31485		8.79668	9.25017	7.84371	7.8652	7.7373	8.49688	7.87378	7.93611	7.19216		8.35638	8.82612	8.10293	8.1324	8.52096	8.59778	8.60743	8.13159	8.18022	7.974	9.37395	7.75411	9.10994	7.34764	7.97703
Ankle1	6.70594	7.27774	6.69637	8.60074	7.4332	6.84348	6.5032	6.52436	5.68294	6.60732	7.5111	6.64771	7.05575	7.84082	6.16928	6.03125	5.83593	6.13362		8.47684	7.95783	6.44403	6.52975	6.64958	7.46025	6.95139	6.57755	6.72709		7.38882	7.06307	7.75456	7.66814	5.6646	5.61349	5.52719	7.71758	8.24003	8.08228	7.93976	6.73519	6.71119	6.13368	5.9724
Ankle2	9.52872	9.06463	9.32365	9.21143	9.34032	9.07469	8.92992	8.97841	9.13308	9.21765	9.78236	9.08692	8.93003	9.31327	8.64888	8.89163	8.79063	9.12806		9.53046	9.9745	9.58137	9.51073	8.98021	8.65494	8.58926	7.85318	8.5		9.32955	9.48854	9.41111	9.03983	9.30949	9.33949	9.38973	9.06058	8.41623	9.54083	9.23577	8.77295	9.22328	9.31938	8.19658
Ankmy1	6.01747	5.93775	6.18033	7.18583	6.08276	6.82926	6.90237	6.91988	6.89965	6.77826	5.93557	6.04472	6.17267	6.03898	6.85091	6.69559	6.63856	6.83358		5.97594	6.10196	6.8689	7.31044	6.81055	6.8135	6.85247	6.85437	6.91127		6.46123	6.22722	6.71316	6.84532	6.68288	6.65085	6.65805	6.32192	6.72058	6.05412	6.20387	6.56513	6.91808	6.56029	6.55588
Ankmy2	8.62763	8.60209	7.52008	7.96329	8.01573	6.69453	7.30826	7.2946	7.71709	7.85062	9.09423	8.04792	7.85758	8.56213	7.50282	7.29223	7.43217	6.97471		8.78633	9.02025	7.10432	6.74855	7.93683	7.71561	7.8869	6.53355	6.87338		8.62236	8.83793	8.72646	8.29266	8.1437	8.20471	8.26626	7.38348	7.90297	7.87241	7.55885	8.03083	7.69462	6.85073	7.51984
Ankra2	8.22124	8.49631	8.22525	8.34212	8.39375	8.22428	8.38453	8.37122	8.92001	8.27104	8.25015	8.37182	9.2718	8.22107	8.83754	8.61191	8.67909	8.51634		8.5803	9.03493	9.27411	8.23785	8.2899	8.40962	8.24749	8.32528	8.4244		8.248	8.37845	7.87667	8.65421	8.51233	8.56775	8.62437	8.25431	8.42398	8.5514	8.20563	8.61837	8.09691	7.8029	7.94882
Ankrd10	9.01857	9.95399	9.55204	9.53816	9.47769	9.61206	9.73782	9.76257	9.30823	9.69201	9.63851	10.1102	10.8162	9.86112	10.1734	9.74602	10.1	10.6238		9.67464	9.45671	9.37469	10.0951	9.71103	9.22302	9.15407	9.46693	9.79644		9.5742	9.3543	10.2675	8.91457	10.3264	10.2524	10.177	9.41131	8.51295	9.40018	9.04084	9.19311	9.32814	9.56491	9.56345
Ankrd11	10.553	10.5645	10.7472	10.5358	10.4006	10.1316	10.0025	10.0014	10.0317	9.91276	10.1543	10.5278	10.5746	9.80779	10.0843	10.0375	10.1429	10.3515		10.4104	10.1706	10.1362	10.115	10.7085	9.47748	9.57403	10.1321	10.113		10.735	10.6851	10.668	10.7194	10.3038	10.2725	10.2583	10.7487	10.8984	10.4888	11.06	10.3261	10.2319	9.92562	10.2166
Ankrd12	9.68038	9.80158	9.2921	9.12669	8.97961	8.96848	8.98136	9.02267	8.65733	9.24681	9.83354	9.52551	9.82722	9.75661	8.83797	8.85403	8.9842	8.54642		9.74544	9.17116	8.99792	8.7372	8.93773	9.13234	9.06534	9.00047	9.67681		10.107	10.015	10.0692	10.173	8.50984	8.51511	8.51016	9.50872	9.50957	9.48738	9.28979	9.23875	9.95576	9.8898	9.98648
Ankrd13a	9.77963	8.9056	9.83246	9.17634	9.23971	9.25817	9.10037	9.1378	9.49186	9.05097	8.7958	8.06972	9.21328	9.34418	9.03038	9.06646	9.0865	8.83087		10.498	10.0222	9.56979	9.80631	9.42463	9.72912	9.46569	9.37124	9.87027		9.43887	9.57235	9.36279	9.36061	9.92079	9.92971	9.948	9.75151	10.2117	9.17476	10.1511	9.21817	9.01594	9.84309	8.59241
Ankrd13b	6.62338	6.68971	6.91965	6.44377	6.33618	6.98846	7.27368	7.32635	7.4016	7.04546	6.59378	6.10055	6.71573	6.52475	7.68088	7.3673	7.56738	7.07381		7.61901	7.60856	6.66067	6.77554	6.98582	7.31522	7.967	7.20957	7.39822		7.19986	7.15017	7.23696	7.15237	6.51752	6.52377	6.49419	7.1831	6.60822	7.50992	6.43767	6.81141	7.01644	7.52132	6.95151
Ankrd13c	8.26187	8.77032	7.96157	8.85679	8.46261	9.09731	8.6147	8.60839	8.24833	8.65023	8.02376	8.3759	8.26344	8.7233	8.05245	8.18998	7.87911	7.8903		8.74582	9.23543	8.37956	7.7029	8.08082	8.29582	8.07084	8.05311	7.35138		8.35125	8.24412	8.45391	8.60057	8.74336	8.76156	8.77853	8.13094	8.65134	8.00262	8.38574	8.05082	8.57849	8.56083	7.68594
Ankrd13d	7.11342	7.57856	7.57416	7.06497	8.06382	7.22742	7.34369	7.36022	7.4766	7.14015	7.86802	7.74731	8.29268	7.08172	8.19524	7.5252	7.61402	7.3812		8.23022	8.69274	7.81093	7.16307	7.73012	7.99942	7.48666	7.05181	7.97803		8.09848	8.06476	8.08662	7.90444	7.65282	7.65976	7.62236	8.4337	8.62025	7.8679	8.72837	6.97125	8.44241	7.68382	8.66852
Ankrd16	8.0837	8.39405	8.38603	9.28012	8.28869	8.5009	8.56576	8.53155	8.45573	8.39715	7.67646	8.99562	7.81982	8.28414	8.13638	7.758	8.47562	9.40213		8.52056	8.50958	8.52361	9.00462	8.66839	8.66752	9.13015	9.30415	9.243		8.10399	7.79624	8.51466	8.29355	7.95926	7.88443	7.88545	8.29445	8.5668	8.00847	8.04884	8.57688	7.61445	8.01414	7.70162
Ankrd17	10.5272	10.3784	10.3069	10.3555	10.295	10.1115	10.1129	10.1097	9.9131	9.97367	10.4552	9.8627	9.82987	10.5897	9.81609	9.9465	10.1576	9.92801		9.92012	9.12846	9.71346	10.3229	10.3714	10.3381	10.4646	10.0898	9.56276		9.82071	9.76544	9.70234	9.90143	9.8018	9.78594	9.72329	9.62748	9.55184	9.99629	9.3058	9.89414	9.18589	9.53792	9.91611
Ankrd22	6.46552	6.45533	6.40657	6.57487	7.30878	6.46619	6.39444	6.37889	6.35561	6.31096	6.46113	6.47868	6.43227	6.576	6.42674	6.3205	6.36539	6.32494		6.33739	6.29566	6.28301	6.21274	6.23082	6.63697	6.20503	6.25888	6.89631		6.53887	6.58059	6.45388	6.44302	6.3485	6.36181	6.34031	6.30977	6.30258	6.36201	6.46564	6.22893	6.17182	6.32235	6.30211
Ankrd23	6.33427	6.70515	7.0973	7.23988	7.41261	7.54473	7.58919	7.54278	7.36801	7.49268	7.31566	8.07922	7.11303	8.00138	8.25583	8.16924	7.49026	7.80768		7.4506	7.94627	8.63071	7.87394	7.85466	7.82122	8.01123	7.84975	6.7883		6.91073	6.88242	7.552	6.3891	6.26665	6.272	6.20266	7.59218	7.43863	7.56434	7.70706	7.14404	8.21508	7.23671	7.62546
Ankrd24	7.22377	7.37883	7.41648	6.92246	7.50575	7.54592	7.20685	7.15187	7.14535	7.5762	7.1114	8.05028	7.42941	7.69477	7.52503	7.3778	7.63063	7.6892		6.24819	7.13092	8.14958	6.87545	7.8461	6.93242	7.16855	6.58947	8.22815		8.00065	8.26254	7.85984	7.73433	8.16593	8.18718	8.27732	8.17624	8.55899	7.82311	8.88688	8.08308	6.8675	7.50166	6.528
Ankrd26	7.89161	7.14071	7.62214	6.86126	8.04904	7.52918	7.79369	7.8081	7.91968	8.46821	8.59251	8.80645	8.54668	7.91854	8.16656	8.48116	8.16815	7.70801		8.15793	7.50974	7.64076	7.58346	8.02205	7.96955	7.8205	8.39583	9.09261		8.00903	8.45942	7.3758	7.82832	7.61457	7.67764	7.72274	7.24156	6.44302	7.91687	7.53688	8.72508	8.49996	8.7405	7.2406
Ankrd27	6.57024	7.55649	7.95702	7.07736	7.50253	8.92599	9.40738	9.44145	9.2083	9.46466	8.1938	7.08057	7.70728	7.70957	9.76801	8.84551	8.76024	9.12043		6.69287	6.08049	9.36908	9.21178	9.33409	8.85328	8.52621	8.8379	9.40715		6.99999	6.94505	7.10708	6.90845	9.11856	9.05535	8.9622	7.51294	7.76797	7.20806	7.57563	9.6296	9.44075	10.1055	9.05293
Ankrd28	6.45486	6.97397	7.02067	6.18916	7.27826	7.83238	8.51746	8.50188	8.48346	8.24221	7.27285	6.97503	6.73979	7.02287	8.36279	8.00465	7.52731	7.71608		7.41394	7.09838	7.8112	7.80423	7.68358	7.90598	7.84875	7.65472	8.11974		6.40515	6.27136	6.70068	6.06953	7.62258	7.59203	7.53028	7.52788	7.64661	7.06881	6.91043	7.07024	7.30215	8.2451	8.46688
Ankrd29	8.63138	7.39282	8.80067	7.12538	7.71846	6.89973	6.74114	6.76967	7.2777	6.97092	7.47395	7.56657	8.2265	7.45821	6.6776	7.04485	6.97457	6.86683		7.83415	8.11778	7.01564	6.7659	6.89246	6.51095	6.97174	6.95256	6.87415		7.8119	8.19798	7.91418	6.86706	7.42574	7.46046	7.49758	7.38204	6.59278	7.2288	7.88493	6.96938	7.30574	7.17917	6.80407
Ankrd31	6.38222	6.38435	6.37464	6.41579	6.36508	6.3219	6.33471	6.34121	6.36612	6.34743	6.37832	6.3807	6.36458	6.37417	6.36079	6.3539	6.36907	6.89492		6.36587	6.35677	6.33295	6.29686	6.32149	6.33273	6.30846	6.32953	6.32048		6.40764	6.35749	6.39645	6.39691	6.39695	6.37752	6.3684	6.38013	6.33532	6.36836	6.4245	6.33808	6.30724	6.3618	6.3566
Ankrd33b	6.57689	6.52312	7.366	6.82142	7.12396	7.13354	6.78552	6.79202	6.80459	6.28336	7.03233	7.53088	6.56861	8.08623	6.64258	6.88519	6.27526	8.77983		6.59686	5.80873	6.89171	6.14404	6.3676	6.02764	6.10365	6.20094	6.17527		7.51527	7.29478	7.44195	7.28105	6.52259	6.43749	6.28579	6.91317	6.41007	6.92053	7.24654	6.35545	6.76238	7.13483	6.45364
Ankrd34a	6.27501	6.58948	6.78951	6.69785	6.12666	6.89974	6.89359	6.89224	6.67098	6.6246	6.2954	6.34803	6.165	7.1227	6.73019	6.6345	6.64833	6.6043		5.58234	5.06843	6.6566	6.60677	6.52125	5.69025	6.21369	7.29429	6.60346		6.46992	6.33212	6.82127	6.34455	6.86673	6.84481	6.76125	6.91339	6.67836	7.1426	6.50347	6.67209	6.66766	6.60514	6.59907
Ankrd34b	6.28032	6.20577	6.92745	6.19345	6.20282	6.62564	6.79284	6.80594	6.54019	7.10564	6.30699	6.23521	6.27513	6.2317	6.74481	6.52318	6.5358	6.60167		5.77588	5.69783	6.79311	6.57388	7.01067	5.9396	6.30546	6.54027	6.52035		6.12223	6.17685	5.99033	6.0537	6.62269	6.59268	6.55793	6.31131	6.19174	6.14974	6.38509	6.52283	6.49345	6.48744	6.48354
Ankrd34c	6.52012	6.59685	6.48256	6.67261	6.48136	6.7949	6.61765	6.63026	6.48207	6.59778	6.64047	6.47726	6.45891	6.50884	6.42752	6.54763	6.48387	6.54593		6.52182	6.75646	6.46872	6.51623	6.62026	6.46966	6.58956	6.59838	6.31356		6.51934	6.48365	6.47563	6.62667	6.57435	6.57012	6.57333	6.68819	6.56166	6.86906	6.61855	6.57409	6.51933	6.72929	6.34341
Ankrd35	7.36766	7.37916	6.48066	6.70978	7.17023	6.42091	6.35361	6.30778	6.58401	6.50543	6.5118	7.5734	6.42943	6.47414	6.16499	6.51772	6.58989	6.41124		5.90138	6.966	6.45098	6.38477	6.26546	6.15007	6.15476	6.39178	6.35816		7.09624	7.24733	6.96034	7.15687	6.46622	6.52694	6.65652	6.47372	6.44388	6.41995	6.46135	6.16597	6.27755	6.44821	6.39769
Ankrd37	6.56759	6.77942	6.49312	7.36562	6.48847	7.01207	7.32828	7.31173	7.4482	7.60584	6.64281	7.62187	7.29899	6.91981	7.62189	7.6435	7.04854	7.13655		5.92865	6.50634	7.95504	7.45505	7.27488	6.2875	6.36128	6.95891	6.58763		6.59193	6.5507	6.95471	6.70469	7.61901	7.64445	7.70494	6.8578	7.13172	6.69055	6.93652	7.3857	8.55782	7.15201	7.53367
Ankrd39	7.41702	7.09852	7.22499	6.44588	7.8052	8.87612	8.42649	8.39142	8.52636	8.31418	8.7634	8.2219	7.38666	8.15571	9.04054	9.14916	9.37827	8.70485		6.31595	4.59076	8.63669	8.72611	8.93679	8.6873	7.40806	9.80984	9.36268		7.02923	7.27113	6.08641	7.5834	9.31302	9.34759	9.30898	7.35429	8.46228	7.00339	8.44254	9.51549	9.22408	9.3725	8.92421
Ankrd40	8.3846	7.99086	7.90347	8.32572	8.27622	8.30717	8.86495	8.87846	8.81655	9.27317	8.83674	8.46386	7.92027	8.39127	8.99528	8.75081	8.98642	7.78416		8.47474	8.48114	9.34239	9.45752	8.98935	8.71837	8.78523	8.94706	9.74688		8.0237	8.04563	8.26845	8.05811	8.97267	9.02957	9.07741	8.45536	8.61862	8.5658	7.96357	8.45969	9.37321	8.79025	9.30263
Ankrd42	6.22516	6.49448	6.23595	6.84174	7.17483	7.00302	6.88855	6.90568	6.63741	6.8532	6.32401	6.15874	6.87998	6.66675	6.81836	6.59679	6.61947	6.65121		5.48687	6.43008	6.60141	6.52343	7.3526	7.01609	7.07035	6.5883	6.54632		6.45933	6.49573	5.8866	6.78264	6.70954	6.71988	6.67776	6.7301	6.16035	7.31576	6.57369	6.64602	6.55893	6.77815	6.57598
Ankrd44	9.87094	9.63001	9.84402	10.3096	9.87342	10.8032	10.7622	10.7884	10.4469	10.8692	9.93714	10.0308	10.1268	10.2557	10.4269	10.3731	10.2968	10.5929		8.93812	8.68946	10.5682	10.1867	10.8106	10.1228	10.3651	10.964	10.8955		9.74517	9.56094	9.88258	9.71289	10.2083	10.1829	10.1288	9.28195	9.34509	9.27518	9.25383	10.1713	10.7239	10.3805	10.4232
Ankrd45	7.31356	6.71684	7.50257	7.40287	6.9018	7.40604	7.48725	7.46573	7.34967	7.42504	5.76028	7.27486	5.89824	6.33704	7.00944	7.34427	7.33775	7.26339		5.41893	5.13434	7.33167	7.49987	7.14604	5.86707	6.83601	7.2794	7.30035		6.05965	5.9647	6.28458	5.99946	7.60259	7.5935	7.59957	7.03266	6.47824	7.09432	6.44149	7.00478	7.10177	7.13044	7.14785
Ankrd46	9.26949	9.34713	8.99956	9.08747	9.089	7.58336	8.45178	8.45358	8.71875	8.63849	9.49437	8.76639	8.72107	8.72993	8.80404	8.83451	8.46247	9.77195		9.2418	9.46504	7.82622	9.20111	8.40842	8.90619	8.8497	8.74863	8.57742		9.22011	9.10575	9.79195	8.68963	8.18933	8.11899	8.13388	8.92092	8.73152	8.73331	8.51448	7.84102	7.52999	7.98485	8.73305
Ankrd49	7.74919	7.94029	7.3627	7.96456	7.31462	7.77271	8.02683	8.04017	8.4645	8.63914	8.04344	7.54273	8.21559	7.48556	8.46506	8.07158	8.50431	7.97517		7.87619	8.49398	9.53415	8.62576	8.63745	7.94575	7.81191	7.90757	9.64998		6.84825	7.08933	7.09643	6.66854	8.38281	8.45166	8.56982	7.39156	7.4889	7.94345	7.79215	9.74779	9.61037	8.07963	8.49162
Ankrd50	8.92845	7.98124	7.14509	7.75221	7.45619	8.2416	7.9565	7.97802	8.36464	7.75323	6.47745	7.4099	6.6799	7.21262	7.42317	8.38235	7.74528	7.71165		6.6739	5.871	6.73537	7.0644	7.55191	5.99834	5.9206	6.86558	7.01268		7.0155	6.8682	6.90429	7.24882	8.67243	8.71489	8.79443	7.06646	7.72178	6.49227	7.18294	6.27179	7.72722	8.07268	6.87086
Ankrd52	8.39993	7.50387	8.64462	8.4403	7.5035	8.73909	8.27485	8.33707	7.48137	8.55101	7.76439	7.57463	7.93758	7.64012	7.28741	8.3688	7.25551	8.40543		6.72594	6.39474	7.50124	8.32284	7.54893	7.27657	7.36924	9.04352	7.74005		7.59909	7.34481	7.91477	7.30575	6.98044	6.88112	6.79889	7.94291	7.1895	7.58242	8.06629	6.6004	8.25882	7.64128	8.616
Ankrd53	6.27468	6.24399	6.24685	6.56379	6.29905	6.66303	6.51263	6.51831	6.40861	6.43419	6.25432	6.24027	6.27711	6.26927	6.38504	6.42632	6.4075	6.42845		6.27791	6.31396	6.46007	6.50834	6.70768	6.37604	6.45724	6.46882	6.48091		6.1719	6.0984	6.20782	6.22833	6.4486	6.43834	6.42769	6.27417	6.32609	6.30288	6.30131	6.48378	6.50968	6.42083	6.4266
Ankrd54	9.87791	8.54111	8.34895	8.99577	8.44167	7.90451	7.94129	7.93288	8.34087	7.9617	7.86595	7.86989	8.48551	8.63245	8.02048	8.45501	8.82858	7.44168		9.49938	10.0048	8.30693	7.84663	8.62992	7.76061	8.73765	7.80264	7.76372		9.27686	9.37372	9.33967	9.14071	8.02238	8.12099	8.20368	8.1506	8.28067	8.59067	7.58016	7.52329	7.19966	6.74534	7.98218
Ankrd55	7.18532	7.46059	7.87185	7.51098	7.57247	6.34843	6.41507	6.41797	6.45973	6.27859	8.05244	7.95515	8.29675	8.18148	7.01501	6.36297	7.28015	6.68268		7.50667	7.60371	7.0422	7.57034	6.56839	7.3125	7.09429	6.85201	5.66079		7.25527	7.30368	7.33155	7.34199	6.22185	6.22609	6.18415	7.61801	7.45176	7.50328	7.48109	6.9117	7.06557	6.84508	7.18447
Ankrd6	7.83707	8.08964	8.26192	7.74125	7.98971	7.31147	7.1558	7.13559	6.81205	7.00162	8.19361	8.05048	7.56114	7.84871	6.89214	7.51529	6.5594	7.12597		6.99586	6.38285	6.81754	6.97229	7.41024	6.66182	6.85552	6.50538	6.55706		7.83693	7.85106	7.49179	7.87216	6.62456	6.58076	6.52146	6.75446	6.27826	7.18508	6.75647	6.93592	6.2201	6.62447	6.59122
Ankrd61	6.30705	6.14227	6.05008	6.13858	6.31587	6.56028	6.75644	6.77088	6.84276	6.91908	6.25342	6.20293	6.69169	6.31091	6.73293	6.91698	6.49123	6.95346		6.06316	5.77119	6.53957	6.52965	6.62907	6.48355	6.25315	6.50236	6.65023		6.0572	6.08524	5.92722	6.0001	7.38401	7.38216	7.37759	6.32109	6.12616	6.4654	6.35743	6.53817	6.6256	6.67945	6.45139
Ankrd63	6.3947	6.42409	7.74832	6.62299	6.27796	6.49425	6.51244	6.55145	6.47083	6.40071	6.51666	6.44602	7.13771	6.37746	6.7213	6.40947	6.47107	6.87318		5.78507	5.60593	6.38631	6.30088	6.17454	5.75473	6.05661	6.34343	6.51773		6.7815	6.75623	6.2225	7.28058	6.57634	6.51511	6.46085	6.51793	6.24733	6.2071	6.50354	6.28756	6.2059	6.38383	6.35762
Ankrd65	6.42153	6.24024	6.3962	6.95903	6.67055	6.50251	6.45265	6.47897	6.35714	6.43263	7.16178	6.3154	6.53046	6.63843	6.44262	6.39835	6.33009	6.50353		6.50765	6.58157	6.43774	6.52038	6.5787	6.68132	6.61304	6.44363	6.48971		6.19955	6.09167	6.29304	6.27606	6.37449	6.35858	6.33694	6.1993	6.34291	6.39043	6.2123	6.45362	6.50423	6.36271	6.40846
Ankrd66	7.26038	6.7734	7.73729	6.90117	6.67259	6.7476	6.61655	6.65748	6.60409	6.55651	7.07609	6.89779	8.00516	6.86773	6.53361	6.67608	6.58535	6.57814		6.0458	5.41781	6.5131	6.44148	6.36964	6.07047	6.23079	6.4548	6.43323		6.81599	6.77778	6.85604	6.65118	6.70354	6.67146	6.64129	6.46112	6.27476	6.19223	6.48041	6.33458	6.35614	6.47483	6.46294
Ankrd9	5.97887	7.06393	7.60452	7.63464	7.42524	6.73383	7.00597	6.96185	7.35024	6.17729	7.02781	7.62117	7.76932	7.16242	7.45235	6.78674	6.23477	6.51078		8.10911	8.22705	6.38277	6.26501	6.59671	7.39531	7.64904	6.43127	6.45195		8.49025	8.39036	8.85843	8.42332	6.43081	6.38951	6.31031	7.68497	7.83987	7.54013	7.74229	7.24721	6.90409	6.39722	6.35609
Anks1	8.01944	8.30958	7.47705	8.2636	8.96224	9.55588	9.56396	9.53804	9.66927	9.38364	7.52198	8.71461	7.77079	8.31825	9.53655	9.2259	9.79145	9.23499		7.06632	7.0112	10.3919	9.46311	9.19537	8.11227	7.81155	8.95348	10.0951		7.90103	7.87691	7.7759	8.21479	9.67715	9.76294	9.79871	7.64743	7.57136	8.0866	7.18594	8.60163	8.88397	9.19956	8.29376
Anks1b	5.84435	6.83904	7.0149	6.32387	6.8123	7.80024	7.73164	7.72192	7.50859	7.36343	7.3992	6.97628	6.21829	6.01722	7.65257	7.32289	7.33536	7.40159		7.06714	7.0196	7.93949	7.78061	7.64184	7.71295	7.53022	7.43364	7.61071		6.16306	6.12204	5.70068	6.64814	7.63108	7.59996	7.53325	6.97737	6.70254	7.25313	6.91388	7.42672	7.44644	7.15855	7.89363
Anks3	8.45317	8.56738	7.78722	8.60132	8.91055	8.12621	8.62084	8.6243	8.53651	8.86634	8.56878	8.58943	8.70007	8.84192	8.90387	8.3163	8.91151	8.97463		8.5698	8.57476	8.45975	7.93223	8.68099	8.8424	8.89369	8.67757	8.68959		8.88237	8.73409	9.13947	8.72395	8.0195	8.03102	8.02137	8.57946	8.91801	8.71854	8.11639	9.11123	8.82883	9.29948	9.02187
Anks4b	6.47481	6.57004	6.53052	6.68829	6.55312	6.78642	6.61663	6.61714	6.42377	6.62269	6.41919	6.61456	6.52681	6.73276	6.64075	6.66335	6.64058	6.72104		6.29289	6.44468	6.49197	6.53127	6.47032	6.46446	6.41631	6.32824	6.52011		6.4066	6.35535	6.4214	6.46381	6.71913	6.70797	6.70233	6.59857	6.61706	6.44504	6.6729	6.34749	6.58768	6.59539	6.56148
Anks6	6.83665	7.04097	6.37711	7.25079	6.99748	7.37166	7.85709	7.87076	7.60919	8.08835	6.77532	7.09512	7.17496	7.1338	8.51477	8.09076	8.3128	8.33185		6.50316	6.64181	7.82658	7.49588	8.23477	6.81265	6.9685	7.72745	8.25857		7.25101	7.0393	6.76576	8.0411	7.15682	7.1505	7.16144	7.3108	7.79198	7.21828	6.705	7.69425	7.70656	8.19663	8.1229
Ankub1	7.65506	6.58836	7.05968	7.18724	6.87264	6.87939	6.69111	6.6979	6.8577	6.93482	7.02619	6.77758	6.40843	6.7669	6.41234	6.81291	6.84346	6.73766		8.42742	8.50013	6.78008	7.20935	7.58439	7.71699	7.92753	7.04576	6.92055		7.12489	7.24643	6.96983	7.07664	7.14442	7.1549	7.19171	6.73252	6.92968	6.66137	7.22755	7.0199	7.15056	6.59294	6.96609
Ankzf1	9.17176	8.96428	9.21254	9.21895	9.04074	8.02969	8.65356	8.70385	8.87118	8.51302	9.12394	8.56539	9.79631	9.55392	9.28262	8.64591	8.97635	8.45985		8.69378	8.30443	8.18356	7.81602	7.76992	7.8987	8.20321	8.3699	8.77043		9.04193	8.85017	9.3484	9.07222	8.38242	8.39237	8.37346	8.64837	8.99907	8.44152	7.76354	7.68002	7.78836	8.60449	7.98861
Anln	6.76453	7.08674	7.69673	7.72494	7.55336	7.9	7.71782	7.70051	7.65498	7.43078	8.22101	7.94283	7.43343	7.39422	7.53353	7.43744	7.46654	7.4142		9.61949	9.83585	8.75613	7.98946	7.79654	9.2966	9.62875	7.54345	7.63399		7.08542	7.11133	6.87545	7.45551	7.4524	7.45983	7.43732	6.96991	6.57555	7.85234	6.76653	7.93235	7.04729	6.6813	6.89578
Ano1	6.72951	7.68085	6.54106	7.02415	7.26836	6.09293	6.26002	6.21548	6.20038	6.05874	6.69332	7.67146	7.223	6.58735	6.35084	6.11474	6.21043	6.09251		7.84013	8.05486	6.02023	5.74564	5.90591	7.12521	7.05522	6.00411	5.9323		7.226	7.06286	7.73743	7.03304	6.10136	6.10588	6.13832	7.09227	7.3754	6.91416	6.74635	6.12535	5.93426	6.19752	6.1621
Ano10	9.80152	9.1692	8.56072	8.03162	8.5645	7.30287	7.73257	7.70292	8.46616	8.39053	8.29803	8.73226	7.56646	8.25922	8.19639	8.25796	8.75167	8.60515		9.09407	9.91402	8.62231	7.44683	8.22956	9.03816	9.4651	8.45496	8.07533		9.13627	9.50111	8.73983	9.05825	6.79759	6.901	7.03749	8.44372	8.70539	8.54551	8.6328	8.60083	8.85868	8.25216	8.77137
Ano3	7.60631	6.67003	7.02926	6.98928	6.81955	6.37946	6.41065	6.40423	6.58607	6.49735	6.44393	6.99695	6.33677	6.28478	6.09432	6.52242	6.58002	6.37002		6.00999	5.68819	6.44691	6.30907	6.30314	5.70004	6.17737	6.41013	6.37959		6.93164	6.91853	7.10648	6.78423	6.59356	6.61516	6.67296	6.80022	6.88914	6.75104	6.58921	6.49969	6.38472	6.49515	6.46138
Ano4	6.96078	6.1688	6.31162	5.82641	6.41289	7.70794	7.62074	7.65287	7.744	8.02316	6.77152	5.8525	6.45487	6.45407	7.52147	7.81708	7.81533	8.03308		6.99029	7.00849	8.75868	7.99283	8.44127	8.10876	8.03306	7.71686	7.77106		5.97458	6.13483	5.86071	5.57851	8.05902	8.09037	8.11452	6.72525	6.64408	6.94822	6.95007	7.795	7.65606	7.97188	7.7392
Ano5	6.34358	6.30629	6.34256	6.2599	6.3359	6.331	6.33716	6.33497	6.37392	6.37936	6.28447	6.29497	6.28845	6.31384	6.36925	6.38369	6.38029	6.34142		6.40502	6.45269	6.38079	6.38641	6.38812	6.43073	6.3893	6.40142	6.39829		6.51182	6.56833	6.32576	6.63033	6.3766	6.38368	6.38979	6.33901	6.32113	6.36264	6.39467	6.44951	6.41779	6.40424	6.40755
Ano6	9.93711	8.69882	9.07217	9.52253	9.14956	9.65523	9.09074	9.04634	9.22074	9.30884	8.35818	9.52392	9.65892	8.98233	8.54031	8.98466	9.43107	8.637		8.2944	8.8624	9.70821	8.9187	9.49952	8.62394	8.96386	9.04585	8.52105		8.78462	8.9246	8.76578	8.77722	9.38697	9.44644	9.5605	8.91102	9.66751	8.48935	9.40435	9.73299	9.0649	8.73813	9.09434
Ano7	6.59153	6.69931	6.77447	5.67211	6.9276	7.1531	7.4079	7.37429	7.52024	7.80351	6.8542	7.06286	6.1259	6.74211	6.99204	6.70994	7.20314	7.26388		6.35466	6.29349	6.68256	7.2413	6.96129	6.86609	6.58651	6.959	6.93335		7.02888	7.35111	7.10828	6.34865	7.68209	7.68834	7.69469	6.82633	6.46743	6.66787	7.25401	7.07992	6.74306	7.1036	6.70684
Ano8	6.35101	6.36462	6.8357	7.56937	6.49066	7.17768	7.24408	7.27385	7.47237	6.9343	6.80777	6.41398	6.41882	6.69664	7.29083	7.01402	6.82825	6.95444		6.95206	6.9772	7.48184	7.77433	7.65489	6.66548	6.82588	7.36142	7.58517		6.4818	6.33	6.53323	6.93309	8.51938	8.49926	8.47345	7.10519	7.38812	7.13623	7.16505	7.15203	7.74965	6.94479	6.83493
Anp32a	7.35532	7.7399	8.05272	8.32497	7.75531	7.70417	7.87198	7.85036	7.76428	7.80838	7.88112	8.85126	8.21358	7.86236	8.26594	7.78791	8.3037	8.08798		8.30258	7.59761	7.53565	8.2795	8.40205	8.47915	8.68125	8.24254	7.82737		7.89776	7.85721	7.76411	8.27061	7.38704	7.34957	7.30697	8.23775	8.22489	8.30593	8.30308	8.99019	8.45432	7.96386	7.77864
Anp32b	8.55975	8.54226	8.29496	8.60291	8.53429	9.44833	9.13518	9.09225	8.67726	8.9266	8.99574	9.43753	8.77145	8.71211	8.07915	8.3515	8.56564	8.29125		7.94173	8.54868	8.68724	8.36058	8.82276	8.65258	9.15145	9.08154	8.3816		8.45875	8.27192	8.31459	8.8062	9.03179	9.02066	9.03264	9.13942	9.43809	9.05653	8.67669	9.06558	8.45373	8.79316	10.0726
Anp32e	8.92496	9.13148	9.27559	9.23626	8.94253	8.39815	8.20633	8.22584	7.74477	8.01078	9.60962	9.43319	8.99084	8.78926	8.44271	8.66425	8.58939	7.75195		8.67429	8.54938	7.58927	8.46522	7.66701	8.32851	8.52602	7.27439	7.66088		8.9562	8.83306	9.07607	9.19303	7.84254	7.82812	7.83737	8.68291	8.27058	8.83419	8.10169	7.51875	7.63631	8.13349	7.81353
Anpep	6.58493	6.59549	6.41974	6.67004	7.00336	6.29984	6.27837	6.27967	6.60728	6.09814	6.49063	6.52844	6.41614	6.81161	6.2499	6.13536	6.17917	6.124		6.5056	6.55945	6.14183	6.01206	6.06852	6.34356	6.08372	6.10003	6.08646		6.74657	6.84961	6.51439	6.82625	7.016	7.06016	7.03787	6.61428	6.36266	7.00063	6.77699	6.17277	6.79449	6.20047	6.1561
Antxr1	7.63049	7.24574	7.27683	7.28727	7.38026	7.45523	7.5174	7.49177	7.59489	7.4273	6.95075	7.36195	7.60695	7.32619	7.48695	7.41618	7.77172	7.6528		6.91281	7.12257	6.88594	6.76768	7.38587	6.85067	7.09953	7.6992	7.07381		7.08457	7.02753	6.7199	7.46325	8.14265	8.13729	8.16171	7.97637	8.69105	7.44381	7.80693	7.51831	6.69863	7.47673	7.78982
Antxr2	6.912	7.24508	8.01555	7.27514	7.24539	6.99965	6.8756	6.82251	6.54639	7.02173	8.46435	7.48368	6.74609	7.88199	7.31453	7.52003	6.71202	6.50831		6.16406	5.91816	6.371	6.56955	6.32589	5.90506	5.80688	6.93957	7.48905		8.08554	8.30731	8.35264	7.67126	6.67011	6.63935	6.59666	7.07153	7.28788	7.04546	7.85743	7.87855	7.40399	6.42459	7.46839
Anxa1	7.17412	7.98905	6.83952	7.65766	8.39955	7.9975	8.03672	7.89267	7.98458	7.60264	6.84975	7.31202	6.21272	12.277	8.06934	8.42462	7.15939	8.48548		5.77068	5.08468	7.07444	8.23491	7.40918	8.03139	6.98148	7.0548	7.63124		7.1362	7.34877	7.09223	6.7087	8.05749	8.05855	7.86619	6.57724	6.59899	6.5618	7.26628	7.60439	7.74381	7.60737	8.39213
Anxa11	8.13011	7.64342	7.63561	7.86116	7.53128	8.14727	7.62496	7.65009	7.59572	7.50597	7.30781	7.43494	7.51541	7.27946	7.68116	7.94755	8.52265	8.62053		5.78808	5.15042	8.15565	8.09604	7.57714	7.62488	7.34409	7.86972	7.71291		7.46154	7.31369	7.50825	7.58466	8.21122	8.20805	8.21543	7.04582	7.15181	6.98501	7.12146	7.86568	7.96194	8.0358	7.95555
Anxa2	8.64094	8.52542	9.07144	8.86766	9.0372	8.12903	7.84805	7.81113	8.37747	6.79512	8.93962	8.54753	8.33949	10.6616	7.72998	7.88595	7.87034	9.68084		8.0344	6.05463	6.72455	8.11799	7.12372	9.01366	8.08045	8.37181	8.0488		8.1761	8.08575	7.48808	8.60466	7.72101	7.63664	7.43397	8.70889	8.75484	8.68213	9.30022	8.99075	8.30195	8.32885	9.26901
Anxa3	11.0712	11.5326	12.0105	11.4892	11.4631	11.5624	11.7391	11.743	11.6376	11.7245	12.1024	11.7545	12.1285	12.3562	11.7967	11.5348	11.3941	12.01		10.0053	10.6154	11.8799	12.0769	11.4992	12.2772	12.3391	12.0321	12.033		11.68	11.7037	11.4654	11.8666	10.9651	10.9219	10.8872	12.4173	12.0405	12.3388	12.2591	12.2234	11.9796	12.3359	12.5577
Anxa4	8.76852	9.43983	8.84206	8.75422	8.7313	8.45355	8.42177	8.42211	8.51994	8.24003	9.25789	9.70008	8.97123	9.02481	8.38353	7.92677	8.718	9.2384		9.14617	8.24297	8.28913	7.50598	7.396	8.93009	8.50456	8.59217	7.94003		8.60972	8.41308	8.53912	8.91685	7.66343	7.65312	7.5976	8.81622	9.09336	8.80106	8.89255	8.75589	9.41176	8.60879	9.23565
Anxa5	9.13305	9.31381	9.87608	9.31611	9.96496	9.34243	9.31214	9.2857	9.16475	9.67772	9.93655	9.79335	10.105	9.66959	10.3957	10.3723	9.50591	8.50575		9.28528	9.54282	10.0988	9.05219	9.54326	10.7462	10.4343	10.6071	11.0789		9.30659	9.67905	9.14464	9.14504	10.3701	10.4322	10.4431	10.0875	10.229	10.149	10.8051	11.54	11.9598	10.9783	10.8363
Anxa6	8.74144	8.9376	9.00004	8.95726	8.83422	8.8591	9.28802	9.2764	9.20533	9.19983	8.5637	8.75366	8.89988	8.4674	9.6361	9.29981	9.46664	9.21914		8.09915	7.85995	8.98196	8.83094	9.43474	8.22231	8.75661	8.93776	9.49232		8.83843	8.72684	8.72502	9.0582	9.01513	8.99261	8.97875	8.35997	8.52234	8.38189	7.78578	9.32121	8.43125	8.88276	9.19731
Anxa7	9.71474	9.05761	9.29776	9.42751	9.15704	8.40102	8.81445	8.80077	9.05889	9.22275	9.58379	9.60619	8.60909	9.17426	8.8646	9.06498	8.88082	9.37446		9.64049	9.45039	9.33725	9.00258	8.47706	9.11496	9.13183	8.79274	8.31262		9.63996	9.62054	9.93449	9.58525	9.4477	9.45521	9.5141	9.34465	9.92284	9.0765	9.39139	9.15709	9.4591	9.03881	9.39842
Anxa8	6.09655	5.79444	7.29416	6.3314	5.98202	6.69519	6.88818	6.88763	6.96374	7.01584	5.75367	5.86597	5.89673	8.84136	7.3251	6.97603	7.01828	9.10816		5.74413	5.86663	6.93423	7.08156	6.78224	6.04124	6.60355	6.95644	6.92146		5.96362	6.08579	5.62158	5.76572	7.35046	7.26588	7.11655	6.23304	5.5147	6.03191	6.55931	6.90442	6.66298	6.92551	6.92365
Anxa9	7.52597	7.1129	7.02144	8.11701	7.10602	5.89123	5.98994	6.00598	5.60569	6.33748	7.0173	6.76883	8.01473	7.07163	6.66067	6.55656	6.69324	5.82564		8.89861	8.21455	5.72768	5.95268	6.22011	7.95929	7.8808	6.33829	6.16805		7.06414	6.86738	7.76888	6.87681	5.38633	5.37102	5.386	7.70592	8.67488	7.28512	7.70504	6.49026	6.16769	5.9197	5.98315
Aoah	6.32461	7.32327	6.92272	7.13399	7.68532	7.0359	7.55889	7.50481	7.2978	7.579	6.70262	7.16673	6.89814	6.86938	7.73069	7.39103	6.90463	7.03477		6.7287	6.09308	7.7828	7.46052	6.52263	7.08689	6.29297	6.96381	7.04419		7.38912	7.29829	7.70441	7.45862	6.75918	6.74941	6.7205	6.99795	7.42238	6.77717	6.75707	6.3645	6.18999	6.39966	6.35992
Aoc1	6.50471	6.5053	6.50176	6.64089	7.02739	6.23746	6.27853	6.25776	6.26349	6.22252	6.49659	7.22226	7.14288	6.82583	6.29901	6.23761	6.2709	6.24128		6.49434	6.47855	6.21056	6.14154	6.19386	6.35213	6.20641	6.1955	6.17967		6.73655	6.74998	6.54955	6.85501	6.22791	6.23749	6.23149	6.46186	6.40149	6.41716	6.42304	6.19049	6.15607	6.25665	6.23869
Aoc2	6.54374	6.68086	7.23973	6.93219	7.13032	6.61697	6.48604	6.51389	6.54549	6.31355	6.52309	6.85507	6.4207	6.79831	7.30692	7.05717	6.59817	6.29678		6.55846	6.18395	7.40642	6.02718	6.36566	6.4179	6.33473	6.39162	6.17018		6.58604	6.59201	6.6749	6.5351	6.43246	6.4821	6.4055	6.68208	6.56704	6.78097	6.98493	6.30415	8.53426	7.16736	6.64238
Aoc3	6.55103	6.47619	7.11965	6.50207	6.33016	6.73923	6.59914	6.60548	6.50612	6.46912	6.54309	6.5182	6.48425	6.47011	6.75472	6.6574	6.74152	6.62982		7.0654	6.36423	6.55446	6.34561	6.5542	6.05359	6.23887	6.58165	6.70823		6.42946	6.37428	6.54399	6.31959	6.60614	6.5775	6.53188	6.59235	6.7945	6.31241	6.76876	6.61488	6.58734	6.4733	6.47884
Aox1	8.79937	8.43338	8.14957	7.43921	7.89731	6.87285	7.02255	7.03015	7.22735	7.0799	7.19132	8.05688	8.23054	7.48131	7.05171	7.18146	7.71202	7.26544		7.64833	7.21452	7.00552	6.85503	7.1055	6.55834	7.00885	7.09504	7.1775		8.12929	8.17677	8.34264	7.55736	7.12226	7.15499	7.1854	8.0426	7.45529	8.11296	7.55064	6.97192	6.93943	7.39764	7.30495
Aox3	6.69827	6.69672	6.72504	6.61537	6.61211	6.34769	6.36329	6.37231	6.26598	6.39291	6.57119	6.72653	6.68879	6.75091	6.39893	6.26035	6.47682	6.62777		7.2579	6.63957	6.55653	6.17828	6.61435	6.49735	6.56295	6.54607	6.45025		6.67245	6.60002	6.55339	6.76662	6.51044	6.49818	6.46245	6.43815	6.56235	6.45002	6.41116	6.55924	6.43646	6.58478	6.29033
Aox4	6.31198	6.28502	6.36224	6.43268	6.31282	6.4648	6.44002	6.44006	6.43153	6.43836	6.32233	6.28065	6.30386	6.44577	6.50241	6.43404	6.54376	6.45328		6.14411	6.32338	6.63345	6.44712	6.40713	6.24449	6.36714	6.45101	6.44423		6.18413	6.177	6.2138	6.24603	6.42605	6.43184	6.44288	6.47706	6.56609	6.48894	6.38905	6.64975	6.46174	6.63311	6.43911
Ap1ar	7.82387	7.73717	7.12104	7.68711	7.88976	7.80046	7.48724	7.3947	7.62551	7.71085	7.50338	7.91778	7.57448	8.38233	7.48102	8.1473	7.32488	7.40342		7.68264	8.44337	7.47719	7.41003	7.68519	7.76729	7.32825	7.87411	7.45519		7.63857	7.94129	7.50908	7.58707	7.68746	7.72988	7.82494	8.167	9.00536	7.87216	9.09374	8.8515	7.92853	7.88332	7.83228
Ap1b1	10.378	9.59852	9.62077	9.81337	10.0577	10.4904	10.359	10.3907	10.8163	10.1538	9.39418	9.37045	9.77998	9.27334	10.2583	10.3401	11.0615	10.3424		8.61182	7.716	9.82619	9.85195	9.66042	9.04125	8.94952	10.1757	9.21224		9.71108	9.78175	9.79587	9.50132	10.5552	10.6253	10.6183	8.74613	8.29902	9.47456	8.52662	9.34102	9.39877	9.25611	8.59608
Ap1g1	10.1137	9.20188	9.4988	9.08615	9.23739	9.44467	8.69853	8.73458	8.77859	8.65173	9.50536	9.01122	8.56952	8.89852	8.02863	8.48611	9.23465	8.978		9.50522	9.14964	8.95674	9.63618	8.82723	9.29712	8.87553	9.32743	8.86609		9.19287	9.25102	9.00096	9.21717	8.49891	8.5149	8.53502	9.43291	9.29163	9.33571	9.86441	8.59238	9.18788	9.13241	9.20635
Ap1g2	6.44032	7.04777	7.39471	6.7443	7.66361	8.73267	8.28966	8.25709	7.85638	8.01455	7.72766	7.27366	6.611	7.33042	8.51845	8.33553	8.33967	8.15756		7.23629	7.43871	8.82973	8.2664	8.49286	7.72944	7.70242	7.9687	7.6762		7.8266	7.88288	7.95565	7.53585	7.98832	7.98022	7.91534	6.9905	6.93634	7.15903	7.16667	8.68744	8.01298	8.66063	8.10702
Ap1m1	9.59556	9.51161	9.35077	8.17259	9.62221	8.94251	9.16749	9.17803	9.24856	9.41913	8.22998	9.14132	9.83156	9.32753	9.98449	9.57553	10.1734	9.43504		8.62242	8.47188	9.49766	8.50446	9.29521	8.24398	8.19672	8.47444	8.71733		9.76538	10.0114	9.29136	9.42837	9.15597	9.2287	9.19017	9.1686	8.46731	9.18066	9.02344	7.96875	8.97909	8.88437	9.11934
Ap1m2	6.37441	6.36287	6.36802	6.43383	6.50903	6.85448	6.7368	6.72258	6.67404	6.62669	6.22815	6.3599	6.24238	6.82979	6.51303	6.54101	6.58658	6.43893		6.79336	6.30952	6.78195	6.9153	6.80948	6.56306	6.39338	6.62504	6.47163		6.15246	6.16796	6.12151	6.15623	6.94249	6.94793	6.90942	6.18834	6.22601	6.23193	6.29164	6.51381	6.49971	6.41839	6.40905
Ap1s1	8.76693	8.83453	9.47573	8.07138	8.54036	7.75819	8.22723	8.1906	8.3255	8.03148	7.87322	8.80853	7.837	9.14009	8.49398	8.01576	8.31338	7.4861		9.95554	9.87931	8.32958	8.11743	8.38238	8.61667	9.48778	8.63492	8.82325		9.20229	9.29062	9.00652	9.24622	8.0034	8.02116	7.98631	9.00636	9.04578	8.42287	8.47062	7.76634	8.12723	8.55198	8.805
Ap1s2	8.4815	8.85343	9.09397	9.44176	10.062	9.1289	8.90488	8.90431	8.89527	8.826	9.42394	9.36461	10.1705	9.20973	9.25649	9.46399	8.61301	9.25307		9.24607	9.64017	8.92876	9.23562	8.50132	10.0731	9.35029	7.14579	8.38188		9.2867	9.45182	9.56761	8.71076	8.35847	8.35285	8.34413	8.92261	7.90701	9.51091	9.35635	8.77478	8.45554	8.50376	7.50563
Ap1s3	6.88186	6.77278	7.44363	7.09055	6.8097	6.86021	6.84143	6.85718	6.89086	6.64884	6.6292	6.6001	6.76793	6.9292	7.01599	6.80989	6.8489	6.74358		6.72619	6.51411	6.82186	6.54367	7.05752	6.47145	6.92679	6.54819	6.84646		6.93829	6.93198	6.836	6.92616	7.03102	7.0214	6.95627	6.99307	6.75253	7.11667	7.02136	6.90509	7.24374	6.61725	7.02719
Ap2a1	7.58252	8.33153	8.31995	8.49077	7.90627	8.0148	8.35925	8.41344	8.07457	8.48646	7.96577	7.9421	8.82338	7.59554	9.55076	8.54995	9.31061	8.76075		8.8899	8.54998	8.76363	8.16923	8.00902	8.56987	8.47282	8.11206	8.49169		7.91986	7.69323	7.97139	8.40917	8.72107	8.70586	8.67032	8.54057	8.69237	8.45455	8.07278	8.12843	8.76598	8.32068	8.2961
Ap2a2	9.35791	8.84058	9.02967	9.0125	9.34837	9.95578	9.48973	9.47305	9.59922	9.40009	9.04189	9.16818	8.32877	9.10778	9.26971	9.33044	10.0503	9.43834		8.67712	8.27806	10.0474	9.75574	9.42391	8.86097	8.70451	9.91705	9.94463		8.78192	8.88615	9.02556	8.44703	9.76677	9.8183	9.8218	8.44101	8.44505	8.67827	8.76243	9.38942	9.46719	9.03195	9.01583
Ap2b1	8.7589	8.64396	8.66199	8.71943	8.25895	8.40452	8.79317	8.81087	9.29148	9.31833	8.74523	8.35542	7.64605	8.80673	9.30571	8.87291	9.25416	8.67819		8.85298	8.8125	8.86579	8.84234	8.6088	8.41382	8.47723	9.3288	8.65126		8.09439	8.3848	8.19269	8.14435	9.39054	9.45885	9.52178	8.38574	8.67727	8.65537	8.74984	9.44128	9.8684	9.18152	7.66809
Ap2m1	10.2085	9.90199	9.75465	9.86176	10.0624	11.3691	11.023	11.0143	11.2692	10.6723	10.104	9.79624	10.2251	9.5862	10.7483	11.1366	10.8649	10.3254		10.3719	10.53	11.2241	10.7567	10.9526	10.7025	10.5525	10.9825	10.3816		9.67374	9.68212	9.72534	9.66054	11.4187	11.4639	11.4973	9.85705	10.2559	9.84962	9.9432	10.3626	10.439	10.2989	10.6232
Ap2s1	9.62881	9.26072	9.79625	9.85101	9.38863	8.48728	8.56387	8.55708	8.76065	8.53697	9.29444	9.57326	9.21192	9.20633	9.11493	8.81527	9.23392	8.99377		10.665	10.4857	9.1648	8.30575	9.16419	9.51546	10.1528	9.20184	8.86908		9.98712	9.96245	9.96766	10.1304	9.25662	9.26895	9.26656	9.40807	9.86179	9.4793	9.43773	9.39568	9.0465	8.52951	8.61647
Ap3b1	9.57077	9.07189	10.1154	8.59963	9.03974	8.55268	8.85037	8.80253	9.10561	8.906	8.8846	9.72101	9.89952	8.83505	8.69617	9.15256	8.62935	8.98139		9.2632	9.69334	8.90408	8.98164	8.96082	8.73765	9.45506	9.12941	9.15323		9.71861	9.93737	9.64664	9.22052	9.49158	9.46587	9.50438	9.76518	9.20076	9.40221	9.65516	9.24153	8.28934	8.61736	9.73842
Ap3b2	7.51454	7.11707	7.86742	7.33974	7.67801	6.76972	6.78322	6.80812	6.69448	6.99933	7.77769	7.66693	7.63696	6.78678	6.92274	7.04281	7.02498	7.08775		8.85684	9.22814	6.8325	7.16616	7.14376	7.80619	8.07689	6.78821	6.83464		8.20175	8.32472	7.98313	8.10249	6.74717	6.7355	6.75079	7.11604	6.36673	7.39478	7.05552	6.74967	6.54091	6.82829	6.49454
Ap3d1	8.84762	10.0692	9.51018	10.1023	10.0259	10.1568	10.2571	10.2282	9.83191	10.3366	10.0507	10.4551	10.4009	9.56276	10.4279	9.7624	10.1249	10.1565		9.39498	9.713	10.1326	10.0153	10.4883	10.1337	9.96156	10.1312	10.0886		10.3061	10.2387	10.4409	10.2961	9.84492	9.81306	9.75828	9.77366	9.58918	10.0898	9.91119	10.5237	10.3009	9.26062	10.2314
Ap3m1	8.17559	9.06516	8.96735	9.28452	9.37232	8.95225	9.43042	9.44112	9.43742	9.53842	8.42415	8.28176	10.0475	8.81725	9.80723	8.72828	8.74777	8.67085		8.83202	9.01233	9.74364	8.43526	8.59841	9.67028	9.03796	9.17084	9.57295		8.9066	8.82513	9.45477	8.56985	8.06128	8.0668	7.99914	9.08457	9.49924	8.76456	9.27643	8.85431	9.84068	8.52097	9.38231
Ap3m2	8.01923	7.94173	7.58217	8.45517	8.23716	9.2031	8.55961	8.53014	8.66186	7.75037	7.80429	8.26691	6.76264	7.3808	8.48265	9.00005	8.48085	8.08549		7.84156	8.37716	9.3872	8.33674	8.69746	7.1897	7.52338	7.6391	7.00004		7.91893	7.64298	8.10142	8.42134	8.94185	8.99197	9.05006	8.15782	9.08048	8.04273	7.89286	8.13333	8.66751	8.98638	8.29917
Ap3s1	9.72591	8.12585	9.01374	8.90528	9.32537	7.10119	7.53945	7.57886	7.8657	8.27091	9.00144	8.57253	8.02961	8.84064	7.95587	7.7702	8.17494	7.00438		8.92719	8.70439	7.76473	6.793	7.4476	8.3316	8.67514	7.78514	7.68053		9.26698	9.58339	8.98162	9.17911	7.94547	8.06238	8.08512	9.01873	8.99082	9.54873	9.11152	8.36314	9.67764	8.47152	8.35486
Ap3s2	9.13807	8.62241	8.7526	8.6826	8.5758	7.39313	7.80972	7.79818	8.3442	7.98766	9.24422	8.5803	7.43112	8.60947	8.19002	8.60234	8.2378	7.70681		8.66278	9.91076	8.42878	9.13593	7.99631	8.50535	8.90915	8.7796	6.90881		8.38469	8.67458	8.20238	8.72706	7.15397	7.23381	7.34393	8.12019	7.87531	8.57095	7.67054	8.25185	8.63222	8.552	8.44088
Ap4b1	8.92008	8.1301	7.60736	8.83651	7.61329	9.9235	9.46664	9.51671	9.38264	9.67655	7.62323	7.74826	7.75444	8.50457	8.70122	9.46829	9.35337	9.39835		6.87759	6.9901	9.02591	9.3364	8.52343	7.33931	7.38139	8.64551	8.87011		7.31201	7.15568	7.57178	7.53328	9.74202	9.77012	9.86543	6.71012	6.74194	6.76892	6.49654	7.17269	7.89088	8.2583	7.05778
Ap4e1	8.12826	8.28445	7.60707	8.41377	7.94844	7.6139	7.94077	7.892	8.17874	8.0094	7.2169	8.14953	7.70315	7.51398	7.68041	8.18703	7.1921	7.75976		7.01153	7.44403	7.97095	7.66098	8.3515	7.45961	7.90808	8.39118	8.80729		8.04404	8.06301	8.02256	8.11528	8.00542	8.01722	8.08883	8.16699	8.19098	8.48133	8.05563	8.50506	7.98053	7.65765	7.84364
Ap4m1	7.09675	7.72888	7.25756	7.65937	7.74319	8.2443	8.57321	8.61603	8.57466	8.16248	7.95205	7.87465	8.08818	7.48916	8.57126	8.53023	7.92397	8.5635		6.71099	6.86145	8.26573	8.59317	8.88912	7.7327	8.01415	7.88828	8.9139		7.35996	7.12614	7.24965	7.5776	8.72761	8.69504	8.67029	7.80045	7.0457	8.32443	6.95367	7.67914	7.76631	8.75368	7.70186
Ap4s1	7.75268	7.45331	8.12766	7.5116	8.15409	7.45697	8.2524	8.24098	8.81384	8.10453	8.24239	8.09542	7.44188	7.63617	8.44429	8.14124	8.14371	7.46492		7.77212	9.00309	7.84029	8.37475	7.22556	8.11555	8.70542	8.56109	8.55292		8.00601	8.14628	8.29379	7.86303	8.76943	8.8169	8.9048	8.47392	8.15403	8.37412	7.50731	7.40767	7.41021	8.39425	7.97831
Ap5b1	7.41274	7.71582	7.35503	6.77036	7.04272	7.39846	7.88323	7.88345	8.23142	7.57036	7.25823	7.01167	7.23831	7.89291	7.64766	7.6362	7.56996	7.53787		7.19009	8.04218	6.52941	7.49766	6.79631	6.55223	6.90431	6.26909	6.17166		7.00004	7.07031	6.72361	7.08771	7.31742	7.32891	7.32224	6.7594	5.9114	6.89574	5.9163	5.64389	6.07373	6.43862	7.53244
Ap5m1	7.47324	7.22299	7.11249	7.356	7.46774	9.97965	9.01108	9.006	8.89986	8.97947	7.69957	7.47379	7.42819	7.20001	7.95513	8.39606	8.42337	7.91636		7.81128	8.79296	8.65718	8.00239	8.26727	8.23687	8.07934	9.10492	9.11946		6.74493	6.8592	6.82849	6.63051	7.08424	7.1301	7.21456	7.51739	7.83592	7.49724	8.15518	8.79237	8.62494	8.74198	8.05228
Ap5s1	8.48309	8.46413	8.68509	7.14171	8.62748	8.17879	7.8109	7.77276	8.12877	7.92607	8.94078	7.83257	7.92822	8.86139	7.63436	7.69045	8.15679	8.12184		9.24001	9.49884	8.30969	7.89812	7.51614	8.07218	7.51697	7.53522	8.49773		8.39447	8.91071	7.72191	8.19748	7.68886	7.73133	7.76558	8.3974	8.21782	8.6779	9.08423	8.714	6.97981	7.88792	7.73688
Ap5z1	8.5156	8.31246	8.6539	8.86027	8.35553	8.54477	8.41719	8.41409	7.99654	8.63005	8.26032	8.07631	8.26617	8.98383	8.5371	8.03688	8.96268	7.95315		9.13868	8.7332	8.79393	7.92982	8.46891	8.62394	9.18744	8.06043	8.08414		8.29683	8.24381	8.73558	8.10706	8.07762	8.09185	8.06954	8.19706	8.75531	8.27281	8.01225	9.00917	8.02098	8.2886	7.81694
Apaf1	7.22649	7.17003	6.77711	7.32723	7.46449	7.72965	7.92414	7.86558	7.87738	8.12312	7.42951	8.34099	7.06893	7.24704	7.91462	7.97533	8.01797	7.63401		6.9268	6.96551	8.7237	7.35752	7.58904	7.1836	7.34642	8.10699	7.85281		7.37127	7.35856	7.55174	7.39942	8.41764	8.47845	8.51765	7.48164	7.82228	7.78825	7.27643	8.13092	8.33441	7.31939	8.4177
Apba1	7.62113	7.136	6.75635	7.38788	7.05982	7.44604	7.60681	7.60111	7.95944	7.70719	7.3711	6.98727	6.92479	7.26959	7.36762	7.73134	7.81322	8.41318		7.43945	7.29232	7.06141	7.94172	7.636	7.02363	6.91543	7.5473	7.93917		7.07741	7.12651	6.82837	7.23132	8.39353	8.3865	8.42851	7.19465	7.09008	7.60387	7.20781	8.23888	7.34685	7.37591	7.8586
Apba2	7.01693	8.73074	7.99371	7.64858	7.77333	7.89381	7.19279	7.16513	6.85296	6.96551	8.16734	8.21579	7.65765	8.53034	7.64559	6.93993	7.72173	7.30549		6.26339	6.66735	7.0737	7.49314	7.48307	7.33614	6.76525	7.0644	7.20403		7.61377	7.7398	7.67256	7.49834	7.84001	7.82395	7.75896	7.41797	7.32958	7.2726	8.35567	7.10946	7.4966	6.62768	6.69261
Apba3	7.6979	7.29151	7.51859	7.0682	7.76509	7.25662	7.3827	7.40268	7.40649	7.6396	7.93678	7.42353	7.4608	7.33964	7.18424	7.40188	6.99176	6.93469		8.19527	8.08388	7.61235	7.41154	7.146	8.13818	7.9516	6.89777	7.0581		7.87792	7.95827	8.30093	7.2804	7.09614	7.11681	7.14883	7.96625	7.9003	7.88895	7.96582	6.72608	6.99866	7.61069	6.64346
Apbb1	8.86243	7.99944	8.1322	8.4475	8.19722	8.28048	8.10749	8.10173	8.79976	7.62977	8.33081	8.60207	8.70235	8.56664	8.09369	7.99439	9.00357	8.08993		8.69702	7.7223	7.3407	8.37604	8.45016	9.07258	8.95812	7.26924	7.23515		8.49757	8.54037	8.1142	8.94335	8.59608	8.62647	8.65454	7.89764	8.57219	7.67702	8.11626	9.10601	8.39059	8.49454	8.26784
Apbb1ip	9.84419	10.5038	10.4123	10.5625	10.2093	10.4317	10.6404	10.6446	10.3365	10.5771	10.7131	10.2466	10.0821	9.87655	10.6988	10.5865	10.1352	10.444		8.835	9.03504	10.509	10.935	10.9235	10.3983	10.4918	10.4998	10.8785		9.90737	9.73859	9.93318	10.1987	10.1671	10.1086	10.0985	10.7865	10.9412	10.6728	10.5454	10.8685	10.6223	10.9201	11.0059
Apbb2	9.56696	8.41338	9.41783	9.59079	9.01133	8.09609	8.38605	8.39262	8.536	8.80015	8.82473	9.35214	8.77108	8.74322	8.81565	9.37233	8.78298	9.29613		10.0889	10.3787	8.61379	9.0919	8.63099	9.36453	9.83063	9.06379	9.13605		9.15767	9.23179	8.80947	9.56568	9.18629	9.17683	9.2607	10.101	9.98167	9.99729	9.99905	10.4974	10.3679	10.6106	10.1361
Apc	8.96891	9.69026	9.51533	9.17286	8.91492	9.40802	9.5345	9.4869	9.27902	9.47246	9.40375	9.43922	9.9346	9.44045	9.47209	9.6157	9.39858	9.23918		8.31794	8.29618	9.17813	10.5437	9.50248	8.67836	8.42607	9.6989	8.84589		9.11618	9.16177	9.16591	9.18339	9.60552	9.55546	9.54512	9.45823	9.33824	9.18443	9.34841	9.35204	8.44305	8.53149	9.73598
Apc2	7.91429	8.00743	7.16339	7.1234	7.42282	7.77552	7.9337	7.91278	7.75674	8.29898	7.28299	7.70714	6.64608	7.14873	7.47199	7.79357	7.6346	7.56005		5.93818	5.76662	7.51294	7.41301	7.19248	7.61751	7.29381	7.76152	8.01924		7.17624	7.16952	6.82179	7.60947	7.77535	7.79595	7.86414	8.06074	8.49009	7.7319	7.94583	7.68926	8.15454	8.41047	8.63371
Apcdd1	6.65736	7.71652	7.12945	6.87099	7.75417	6.6243	6.58939	6.56863	6.40343	6.29962	7.14465	6.66646	6.77545	7.93095	6.72285	6.30626	6.38017	6.4633		6.1988	6.36885	6.22807	6.01315	6.09171	6.58909	6.29791	6.14903	6.09925		7.2122	7.27699	7.20346	6.94985	6.42815	6.43583	6.33576	6.74387	6.26528	7.20268	6.63633	6.09627	5.97459	6.26753	6.2547
Apeh	8.43694	8.60824	8.42855	8.57419	8.66774	8.46218	9.28492	9.29784	9.60873	9.83355	8.6142	8.31026	8.22314	8.48962	10.1269	9.64398	9.81851	8.70099		8.54906	9.14827	9.72902	10.5003	9.5047	8.8432	8.85234	9.37016	9.98496		8.1479	8.47793	8.1314	8.31128	9.25297	9.32788	9.44	8.58986	8.25683	9.01472	8.11785	9.19701	9.01388	9.48318	7.83825
Apex1	9.06002	9.09008	8.87872	8.71545	8.8351	8.78625	8.90947	8.89214	9.27408	8.72012	8.7223	9.15389	8.84307	9.64538	8.78912	8.33451	9.2648	8.90186		9.63723	8.77913	8.5785	9.86354	9.25066	9.68668	9.08662	9.18592	8.54042		8.72382	8.79041	8.2992	9.17397	8.73605	8.73814	8.70716	8.87615	9.34024	8.31397	9.16564	8.43394	8.65806	8.56967	8.70518
Apex2	7.60671	7.33211	7.46187	7.43267	7.25045	7.39764	7.89815	7.86239	8.21463	8.37508	6.37319	7.06072	7.20486	6.73269	7.314	6.83712	7.83402	7.62365		6.68938	5.79217	8.143	7.72045	7.15227	7.31204	7.20089	7.84375	7.7663		7.22749	7.34043	7.67872	6.88079	8.59781	8.61696	8.66426	7.47228	7.90227	7.3975	7.5307	8.94457	7.68944	7.42373	7.52354
Aph1a	7.58255	8.16307	8.96312	8.082	8.4653	8.20239	8.73322	8.68471	8.67638	8.68865	8.17333	8.32319	8.23447	8.41178	9.15723	8.74781	8.18231	8.52904		8.64352	8.31919	8.62518	7.78289	7.95902	8.2478	8.38464	7.62713	7.7507		8.65793	8.72664	8.31072	8.95623	9.06279	9.03239	8.9723	8.49977	8.8045	8.32613	8.42043	8.73237	7.86423	8.07652	8.32146
Aph1b	8.00416	8.09626	7.61549	7.51791	8.10542	7.64299	7.23463	7.23234	7.36051	7.20525	7.18891	7.82027	8.4518	7.50119	6.87417	7.34895	6.86427	7.42243		7.01453	7.62838	7.97032	7.41119	7.28583	6.79323	6.261	8.20614	8.46227		8.06094	8.1324	7.71893	8.2063	7.49608	7.51777	7.59762	7.52951	7.50406	7.25262	7.77612	6.94507	6.85178	7.84199	6.7344
Aph1c	6.94828	7.91442	7.53926	7.86869	7.48106	7.59349	8.21914	8.22647	7.56283	8.23341	7.60295	8.61046	6.9259	7.79752	8.11822	7.49477	7.48276	8.44776		7.26267	6.40224	7.84749	7.70486	7.70532	6.24235	6.43635	7.75209	7.88926		7.55639	6.99338	7.62314	8.32615	7.54776	7.45128	7.39483	8.06069	8.80283	7.27974	7.21109	6.31394	6.8674	8.09335	6.96858
Api5	9.9163	9.67655	9.15106	9.00011	9.74121	8.7161	8.67958	8.67289	9.14613	8.8125	9.78411	9.23874	9.75162	9.09662	8.58231	8.85705	8.82726	9.84985		9.30553	10.117	8.7804	8.23119	8.7044	9.19702	8.83632	9.08718	8.45593		9.66255	9.81289	9.37319	9.381	9.0048	9.02227	9.05305	8.95797	8.79206	9.20308	9.37593	8.63602	8.46729	8.07088	9.29744
Apip	8.38078	7.9475	6.61947	7.62397	7.23295	8.04258	7.72564	7.70329	8.18602	7.83252	7.43683	8.61944	9.06775	7.47168	6.88071	7.58629	8.00708	8.31072		9.0312	9.34604	8.64181	7.85527	7.57835	8.24034	8.11279	8.87677	9.04878		7.61648	7.56359	7.87025	7.53753	7.53579	7.59108	7.77128	7.57208	7.76327	7.76053	7.40206	8.884	7.81349	8.19419	8.10994
Aplf	7.33404	7.57085	6.55787	7.03035	6.88858	7.45913	7.31005	7.25734	7.17165	7.22931	7.10458	7.19843	6.96171	8.33433	7.02517	7.57051	7.40221	6.87329		6.91212	6.56228	6.75667	6.92681	6.51825	7.01931	7.04408	7.34761	6.77821		7.18646	7.261	7.46555	6.94488	7.15322	7.19962	7.20158	6.61025	6.43699	7.20353	6.29009	7.27551	6.60204	6.66832	7.03135
Apln	7.82064	8.15957	8.73473	8.6551	8.53425	7.02005	6.9362	6.91026	6.79213	6.70534	7.78715	8.5224	8.25239	8.10192	7.15516	6.71152	6.73484	7.00454		6.82707	6.8343	7.36025	6.6427	7.03809	6.88325	6.89565	6.71127	6.61011		8.37262	8.23504	8.12895	8.8835	6.92001	6.88389	6.84515	7.67907	8.40964	7.0335	7.91544	6.71313	6.66621	6.6321	6.63829
Aplnr	6.58279	6.37982	6.2883	6.45473	6.353	6.46489	6.38704	6.37666	6.39559	6.37263	6.4542	6.4594	6.39571	6.70507	6.81106	6.73075	7.09419	6.46797		6.1333	6.0753	6.34181	6.28114	6.26681	6.18124	6.19322	6.34458	6.30527		6.24008	6.23366	6.30534	6.33506	6.31017	6.33349	6.35826	6.54483	7.04083	6.32611	6.5171	6.39565	6.25562	6.37171	6.38767
Aplp1	9.94979	9.82605	10.8776	10.2783	10.6395	8.71201	8.63409	8.60322	8.23922	8.4309	10.0986	10.0749	9.91478	9.90258	8.46219	8.21555	8.41396	8.29754		12.2693	11.5187	9.96292	10.1542	11.5032	12.4174	13.0192	7.96198	7.5122		10.1836	10.1927	9.88939	10.1361	9.63836	9.57559	9.46677	9.8536	9.95236	9.93184	9.9605	10.0354	8.24061	8.97289	8.7715
Aplp2	9.51011	9.54894	9.6889	10.2821	9.80242	10.2968	9.84717	9.88636	9.71898	9.98348	10.2473	9.58215	9.91036	10.3448	10.2807	9.84004	10.1388	9.50307		10.7754	11.1274	10.4831	9.57237	9.86512	10.9066	10.5147	11.427	11.5138		9.85071	9.87265	9.78205	10.1632	11.1483	11.1917	11.1699	10.8878	11.4007	10.9015	11.5545	11.9168	13.3145	11.9039	11.8438
Apmap	8.75411	8.37171	7.70667	9.06473	8.02585	8.87333	9.11297	9.15636	8.85618	9.12729	8.75928	8.50301	9.03535	7.7689	8.25282	8.56221	8.47903	7.92364		8.51248	8.20776	8.62479	8.18095	8.20588	8.73106	9.26055	8.54202	8.35407		7.53781	7.0847	8.33593	7.58069	9.87097	9.87964	9.94829	7.96074	8.36666	8.24096	6.73814	9.02438	8.89483	9.4107	9.23318
Apoa1	7.35546	6.31998	6.93433	6.17527	6.41858	6.34552	6.0975	6.10751	6.36402	6.41317	7.1203	6.71958	6.30694	6.76803	5.87771	6.4071	6.33747	6.31725		6.75358	6.77379	6.42284	6.48111	6.5591	6.52854	6.60669	6.44748	6.49527		6.80843	7.07456	6.53155	6.59916	6.33643	6.36347	6.41308	6.68061	6.61338	6.61857	7.26613	6.44438	6.62035	6.3932	6.42087
Apoa2	6.47819	6.54318	6.88562	6.99136	6.55541	6.8888	6.81538	6.83008	6.73083	6.86301	6.58091	6.23947	6.24671	6.26982	6.85918	6.89553	6.58962	7.05869		6.13938	6.16954	7.00805	6.86633	6.93976	6.35418	6.43573	6.81018	7.06038		6.42501	6.39058	6.45991	6.44937	6.6695	6.64164	6.62119	6.37874	6.2852	6.53869	6.59152	6.94098	6.99523	6.5587	6.59024
Apob	5.94809	6.33595	6.61502	6.31718	6.32142	6.19708	6.48954	6.46104	6.42278	6.38454	6.26309	6.38728	6.25169	6.23516	7.28031	7.42601	6.43368	6.19439		6.36625	6.34237	6.40082	6.65556	6.40691	6.29883	6.41797	6.3919	6.41323		6.53475	6.57728	6.81016	6.37166	6.52824	6.51981	6.51225	6.51062	6.5017	6.34676	6.4021	6.38311	6.51328	6.43438	6.39655
Apobec1	9.94914	10.1068	9.76785	10.2205	9.76597	9.17072	9.14222	9.10152	9.04564	8.88296	8.91632	9.45099	9.56106	10.2783	9.05345	9.04727	9.03313	8.52607		9.58739	9.19801	8.52701	8.53083	8.89212	9.78014	10.0194	9.08065	9.41767		10.1144	10.0339	10.3039	10.084	8.36178	8.36616	8.3327	9.65796	10.0333	9.52302	9.53777	8.81891	8.55838	8.26434	8.98918
Apobec2	7.78996	6.78204	7.41556	6.63991	7.01896	7.74536	6.88911	6.87492	6.93325	6.876	6.24587	7.33402	6.52274	6.67129	6.31438	6.62456	7.32874	6.01189		6.9954	7.07242	6.7379	5.724	6.53601	6.60896	7.031	7.01394	6.75099		7.71128	7.93778	7.29996	7.74544	7.64524	7.72872	7.77522	6.62993	6.7928	6.38366	7.16453	6.29863	6.8752	6.44736	6.30377
Apobec3	9.61275	9.90873	9.47483	10.122	9.1711	9.09306	9.76719	9.76938	9.73555	10.1632	10.1253	10.246	9.06033	10.3652	9.92109	10.1786	9.32761	9.69767		7.69302	9.14731	8.99982	10.5887	9.33941	9.06393	9.46891	9.91392	9.02467		9.90938	9.90158	10.0863	10.2579	10.4234	10.4127	10.4966	10.4424	10.1059	10.2747	9.86502	9.27764	10.5039	10.4481	10.2899
Apobr	7.10196	7.89301	7.42589	7.63615	7.6915	7.87262	7.89489	7.86586	7.64482	7.5192	8.02982	8.36381	7.01402	8.12841	7.74886	7.70011	7.49848	7.87107		7.90664	7.33436	7.17712	7.70496	7.40684	7.17576	6.9576	7.58534	7.50148		7.57139	7.38726	7.61792	7.73566	7.34902	7.31326	7.22686	7.64578	7.53058	7.70629	7.53665	6.726	7.4063	6.93253	7.62484
Apoc1	6.79385	7.39604	7.35031	7.02234	6.95993	5.97422	6.51606	6.51168	6.49059	6.44492	6.98982	6.77233	6.40469	7.25301	7.35315	7.0067	6.52626	6.40485		7.96565	7.50203	6.27171	6.06787	6.60187	7.35038	7.65028	6.31614	6.36886		6.95854	6.92673	6.82997	7.175	6.75507	6.74703	6.68438	7.13959	7.32078	7.17004	6.86215	6.36331	6.75343	6.55145	6.53201
Apoc2	6.31631	6.87228	6.27482	6.53924	6.48826	6.92534	6.4857	6.4011	6.38924	6.32188	7.28801	7.7254	7.46373	7.44282	6.53324	7.12276	6.41161	6.84391		6.21066	6.14894	6.28477	6.15581	6.18395	6.52931	6.14035	7.67434	6.58232		6.87998	6.91848	7.0419	6.86698	7.3594	7.34192	7.38537	6.60528	7.42809	6.32365	7.17887	7.8087	6.23922	6.76889	6.37851
Apoc3	6.39194	6.35907	6.33915	6.39406	6.71893	6.29291	6.35274	6.34646	6.33236	6.3103	6.35066	6.34587	6.31413	6.3421	6.35559	6.32678	6.34176	6.28833		6.65071	6.39805	6.3246	6.2903	6.28447	6.34675	6.27958	6.33938	6.32258		6.8668	6.86248	7.11396	6.54181	6.35352	6.35993	6.33559	6.50588	6.35066	6.67963	6.43024	6.40547	6.355	6.3637	6.35414
Apoc4	7.43435	7.46079	7.55945	7.67826	7.30956	7.19891	7.13799	7.14757	7.14448	7.31102	7.66825	7.86311	7.5622	7.5099	7.24586	7.10602	7.27388	7.29311		7.03511	7.25856	7.18436	6.9938	7.48288	7.08788	7.27002	7.69749	7.5348		7.58829	7.64747	7.37685	7.73411	7.34081	7.34578	7.33652	7.44816	7.28356	7.65043	7.76666	7.59855	8.143	7.07964	7.48196
Apod	9.86123	10.9888	10.4485	9.24536	10.3797	8.53151	8.91313	8.90259	8.76959	8.57133	10.3125	9.39856	9.9773	9.60054	9.28153	8.18783	9.38714	8.01813		12.6516	11.5855	9.62967	8.97359	10.9328	12.2614	12.7461	7.99997	7.76848		9.36578	9.42785	8.7182	9.62371	8.6324	8.64114	8.53867	8.67468	8.88318	9.30219	7.99464	9.5117	7.30189	8.64413	8.23592
Apoe	14.6632	15.6045	15.8809	15.6654	15.937	14.1419	13.7932	13.7839	12.8754	13.635	15.5626	15.5731	15.6562	15.9293	13.8756	14.0373	13.1208	13.3395		15.8456	15.9167	14.6642	14.1603	13.3367	16.1206	15.6626	15.8077	16.0701		16.6749	16.5444	16.518	17.0196	14.3885	14.3527	14.261	17.7237	17.2892	17.7608	17.5194	16.9909	17.577	17.7567	17.9786
Apoh	6.33077	6.3609	6.2768	6.39141	6.32747	6.45251	6.41145	6.41191	6.38137	6.38741	6.39144	6.37492	6.38595	6.35236	6.47524	6.50652	6.50109	6.43299		6.17009	6.11934	6.40223	6.44095	6.34587	6.40252	6.33242	6.38932	6.3848		6.56475	6.54047	6.58808	6.61477	6.3686	6.36978	6.37322	6.30227	6.36054	6.29746	6.2857	6.33102	6.35915	6.35308	6.3481
Apol11b	6.28392	6.17511	6.37555	6.02506	6.27867	6.3672	6.38954	6.38217	6.46732	6.48434	6.14695	6.14755	6.15528	6.21201	6.47295	6.48904	6.47505	6.39582		6.33518	6.42518	6.47675	6.48383	6.48706	6.46831	6.45647	6.52585	6.51788		6.32061	6.45319	6.18816	6.24457	6.5013	6.51219	6.51783	6.32929	6.21501	6.33237	6.48301	6.65019	6.5613	6.52636	6.54392
Apol6	6.76712	6.62967	6.76542	6.74789	6.60397	6.69248	6.61735	6.60736	6.69014	6.55569	6.37335	6.65794	6.59123	6.83856	6.45561	6.54321	6.33999	6.75985		7.04484	6.95079	6.46689	6.35425	6.7329	6.55679	6.65948	6.62119	6.64923		6.68887	6.65413	6.77856	6.54731	6.34537	6.32606	6.31471	6.76187	7.02016	6.45227	7.03473	6.67115	6.68267	6.6396	6.60407
Apol7a	6.48639	6.61898	6.53283	6.59597	6.39271	6.46107	6.49005	6.5041	6.44817	6.45443	6.53029	6.37741	6.81894	6.53197	6.45541	6.31814	6.43173	6.49992		6.49729	6.3382	6.42762	6.40229	6.63103	6.51182	6.57376	6.63001	6.75803		6.48767	6.41223	6.57959	6.43061	6.55674	6.53961	6.51925	6.72106	6.72913	6.731	6.65717	6.66663	6.56569	6.55105	6.63088
Apol7b	6.70975	6.67498	6.77397	6.8437	6.72558	6.62366	6.65359	6.67864	6.69026	6.51751	6.76791	6.59376	6.61124	6.35846	6.66848	6.54687	6.55903	6.24455		6.80901	6.93838	6.42796	6.50546	6.58514	6.74757	6.92846	6.48342	6.77513		6.78644	6.70231	6.98443	6.7404	6.54452	6.5474	6.55254	6.67528	6.66998	6.61835	6.48473	6.42056	6.91037	6.91307	6.65768
Apol7e	6.39336	6.39713	6.36652	6.44993	6.36222	6.32799	6.34292	6.34282	6.37431	6.3489	6.39676	6.3991	6.37742	7.0837	6.39481	6.35563	6.37814	7.02731		6.3295	6.30465	6.3295	6.28525	6.30219	6.28379	6.28011	6.32012	6.30658		6.4311	6.40076	6.39725	6.39782	6.42243	6.4042	6.37429	6.36396	6.32001	6.3593	6.43739	6.31657	6.277	6.35982	6.35128
Apol8	6.2704	6.32969	6.47659	6.25454	6.30427	6.48435	6.62315	6.61625	6.52292	6.59284	6.23418	6.98999	6.48437	6.3551	6.59609	6.5284	6.6975	6.59448		6.47222	6.51564	6.54034	6.79197	6.55084	6.29179	6.60675	6.44926	6.48773		6.2648	6.21707	6.3324	6.25043	6.54439	6.535	6.53826	6.37122	6.0341	6.27034	5.99627	5.99352	6.11845	6.38055	6.33045
Apol9b	6.46191	7.11432	6.44079	6.40343	6.38816	6.31949	6.32829	6.32042	6.29585	6.29743	6.38591	6.41875	6.38902	6.40256	6.36487	6.29878	6.29706	6.32012		6.49284	6.52961	6.3017	6.29767	6.32433	6.46788	6.34672	6.30538	6.30624		6.39816	6.38814	6.42856	6.41598	6.27002	6.26864	6.27414	6.36941	6.37203	6.3969	6.35011	6.32592	6.30928	6.31062	6.31277
Apold1	8.06199	6.85869	7.60764	6.65931	7.22259	6.89704	7.18949	7.23272	7.223	7.54819	8.1175	7.12131	7.4131	8.02539	6.80309	6.89102	7.09173	6.43721		7.19391	6.73443	6.74964	6.33604	6.70135	5.74733	6.05706	6.73518	6.91377		7.26015	7.38076	6.46334	7.75151	7.13293	7.16897	7.19249	7.69213	8.05859	7.5618	7.24885	7.12391	6.83763	8.16235	7.5342
Apom	6.59088	6.48304	6.47324	6.61373	6.9223	6.28046	6.30235	6.28345	6.29991	6.25527	6.49616	6.53439	6.45216	6.47871	6.49391	6.64881	6.30473	6.29737		6.43413	6.41566	6.22307	6.13185	6.19389	6.33012	6.17476	6.21296	6.18426		6.5202	6.53153	6.5151	6.50243	6.24795	6.25674	6.26069	6.46475	6.66287	6.40812	6.50302	6.23837	6.13578	6.28769	6.28021
Apon	6.29665	6.28367	6.29548	6.33214	6.3223	6.36592	6.49751	6.48966	6.34539	6.5664	6.28926	6.38205	6.2894	6.29347	6.43844	6.48772	6.34317	6.34452		6.36862	6.41756	6.39657	6.41126	6.62121	6.43458	6.61675	6.63333	6.42208		6.29632	6.26917	6.27746	6.29072	6.38068	6.37275	6.35708	6.47981	6.40044	6.52357	6.31786	6.46309	6.49681	6.37755	6.85878
Apoo	8.565	9.13056	9.27838	9.17588	8.57092	9.04782	8.43024	8.49764	8.22851	7.72635	9.37919	8.49308	9.26952	8.62933	8.20385	7.98163	8.20961	7.01167		9.21128	9.4249	8.10501	8.81977	7.87182	8.48065	8.44543	8.38299	7.68874		8.83135	8.57555	9.53092	8.88872	7.02465	7.01442	7.015	8.90643	9.10532	8.4741	8.5248	6.82097	7.53866	8.46392	6.76066
Apoo.ps	6.81996	6.98292	6.84395	7.35694	6.41538	7.03778	6.57636	6.55978	6.4361	6.59946	6.63956	7.35475	6.27728	6.32289	6.24388	6.44911	6.3883	6.39484		6.35276	7.48347	6.41432	6.35937	6.53101	6.9046	7.33114	6.44344	6.45768		6.13833	6.05487	6.33725	6.35426	6.41144	6.40085	6.48685	6.84698	7.24699	6.42318	7.19087	6.5695	7.00388	6.44971	6.51023
Apool	8.27373	7.46471	7.86425	8.31445	7.9383	7.26668	8.07659	8.07866	8.34491	8.93487	8.22433	7.57315	7.49436	7.8022	8.47361	8.53205	8.03822	8.88248		7.75936	7.79514	8.30873	8.19522	8.51522	7.46094	7.58919	8.93046	8.31128		7.70643	7.85748	7.54644	7.81852	8.08077	8.0762	8.13143	7.42193	7.9336	7.56704	7.63796	8.43545	7.75622	7.56871	7.29703
Apopt1	8.42186	7.33555	7.93633	7.64487	8.09337	8.39051	8.43927	8.40662	8.43579	8.70725	7.24531	8.09465	7.2028	7.59197	7.93327	8.32494	8.22828	8.28517		6.89915	7.28733	8.3565	7.54775	8.40418	7.63831	8.34514	7.99512	8.07635		7.61745	7.7077	7.20614	7.7067	8.03712	8.06261	8.11737	8.05427	8.25906	7.86999	7.92604	8.532	8.0537	8.67168	8.70974
App	9.51356	9.60525	9.73587	9.89299	10.0248	10.4107	10.8569	10.8357	10.5341	10.8581	9.64985	10.152	9.18276	10.1959	10.6333	10.4788	10.3868	10.9701		10.6662	10.3092	9.9785	10.9744	10.7345	11.3478	11.4032	9.93397	10.7095		9.49656	9.33428	9.19304	9.88413	11.6247	11.5603	11.511	10.3115	10.3199	9.96398	9.9175	10.1657	10.0141	10.7378	10.9909
Appbp2	8.85992	9.08789	9.52411	9.30661	9.65739	9.86614	9.86958	9.88368	9.59322	9.94822	9.6804	9.60467	10.4453	9.67136	9.75846	9.74649	9.0899	10.6642		9.36123	9.70685	9.04345	9.49814	9.50249	10.0976	9.67949	8.99926	8.96387		9.44463	9.33451	9.62702	9.0222	9.40043	9.30195	9.24159	9.57854	9.3764	8.97348	9.99681	8.82923	8.86648	9.42332	9.25633
Appbp2os	6.44309	6.35734	6.50021	6.39577	6.57447	6.61521	6.75958	6.73131	6.86761	6.76405	6.18781	6.85968	6.34982	6.87261	6.64467	6.54148	6.72601	6.58244		6.10389	6.18046	6.60536	6.67665	6.50591	6.34919	6.44263	6.62503	7.07629		6.20747	6.3054	5.92954	6.37951	6.53548	6.55321	6.55754	6.37921	6.24145	6.3585	6.32433	6.6729	6.67298	6.52742	6.87946
Appl1	8.54079	8.00255	9.09042	8.35429	8.41395	8.17158	8.47223	8.40904	8.43913	8.48982	7.75542	9.25976	8.47759	8.40661	8.25665	8.69722	8.10263	7.24413		9.2731	9.52645	8.05436	9.05484	8.63329	8.37929	9.1991	8.23308	8.06171		8.89182	9.12568	8.85157	8.73748	8.61877	8.62887	8.66111	9.07083	8.48022	8.81168	8.756	8.35886	8.14576	8.13741	8.63863
Appl2	10.206	10.2962	10.7996	10.3893	10.3532	8.43028	9.11206	9.09086	9.29562	9.35339	10.6669	9.6419	10.2546	10.5559	9.69158	9.53125	8.80198	9.03193		10.443	9.98588	9.77034	9.89352	9.72365	10.4569	10.3591	9.33662	9.4284		11.03	11.1714	11.4824	10.4576	10.1787	10.1557	10.1129	9.77411	10.0037	9.75093	10.0081	9.27115	8.82673	8.17105	8.98757
Aprt	9.38516	8.26738	8.56813	8.60077	8.90392	7.6207	8.02697	8.0591	8.29013	8.8255	8.71387	8.44624	8.66679	7.9057	8.56108	8.87079	8.77926	8.28741		8.52768	8.64124	8.19684	9.37443	8.56593	8.79235	8.20002	9.17754	8.38234		9.13992	9.45616	8.77338	9.24216	8.58339	8.63332	8.72095	9.38255	9.16802	9.32055	9.6965	9.08138	10.0303	9.46688	9.44266
Aptx	8.35414	7.25819	6.83735	6.25498	6.38373	8.28486	8.18777	8.19082	9.0257	8.71224	7.17417	7.8938	7.36147	7.05469	7.87913	9.33054	8.33285	9.03111		7.16847	7.95054	9.83395	9.4864	8.46509	7.46115	7.37282	9.70806	8.98808		7.02305	7.34533	6.93963	6.8553	8.79252	8.87862	9.1184	7.44779	7.29242	7.20361	7.68805	7.56571	8.15604	8.77873	7.38507
Aqp1	8.16564	8.74045	7.57225	8.29954	7.49005	6.98624	6.79144	6.8037	6.64956	6.7456	7.85455	7.95633	7.7038	6.84307	6.68552	6.80551	7.08158	6.75232		6.26004	6.95633	6.68111	6.84414	6.78603	6.45215	6.75885	6.64829	6.86019		8.1173	7.88123	8.82941	7.95331	6.60097	6.59614	6.69413	8.21896	8.35844	8.18471	7.83291	6.45535	6.51683	6.55708	6.58509
Aqp11	6.37586	7.72233	7.55031	7.75475	7.47753	7.67361	7.72892	7.72755	7.13632	7.22141	7.73028	7.49839	7.44522	8.69113	7.90566	6.93301	7.14859	6.85349		7.30785	6.96944	6.91855	6.81303	7.75028	6.65414	7.00016	7.20172	7.24006		7.75117	7.46725	7.98517	7.86272	7.396	7.3409	7.17301	7.72829	7.99194	7.65916	7.41852	7.12602	7.31308	7.38228	7.19641
Aqp2	6.41749	6.81965	6.35685	6.42041	6.55955	6.32875	6.36636	6.36312	6.33646	6.31513	6.39641	6.37875	6.35874	6.37763	6.36409	6.32595	6.33368	6.32202		6.34971	6.34437	6.3156	6.26307	6.299	6.34583	6.28508	6.32087	6.30943		6.39867	6.39868	6.38299	6.39138	6.32963	6.33766	6.32887	6.58836	6.36958	6.86563	6.43975	6.37687	6.33716	6.3476	6.34792
Aqp3	6.62243	6.74473	7.23721	6.66269	6.58258	6.44226	6.45149	6.43597	6.38831	6.3594	6.51213	6.57872	6.43263	8.06871	6.6116	6.36193	6.36669	6.42346		6.19093	6.43147	6.32464	6.25781	6.43528	6.08095	6.5758	6.31788	6.56498		6.5572	6.63176	6.58216	6.37963	6.43198	6.41894	6.36452	6.77935	6.71794	6.53381	6.80618	6.32668	6.25981	6.55451	6.3641
Aqp4	10.0632	10.5251	10.5581	10.5002	10.5778	7.4412	7.87906	7.91705	7.79829	7.39083	10.8263	10.5384	10.6714	11.2734	8.8549	8.68621	7.8923	9.61887		9.07044	7.98375	7.18923	7.20099	8.28994	9.27309	9.6379	7.59091	7.8707		10.6778	10.2994	10.7457	10.5193	8.26963	8.16925	8.00634	10.156	9.86207	10.2907	9.67506	7.34496	7.41312	8.33173	7.51578
Aqp6	7.56272	6.79529	6.42176	6.52979	6.41227	6.21008	6.12832	6.13928	6.42839	6.39009	6.39131	6.31262	6.38221	6.35969	5.88727	6.40613	6.43493	6.23274		6.81595	7.11997	6.3388	6.28633	6.35797	6.20925	6.353	6.32215	6.3257		6.65428	6.75754	6.67541	6.49611	6.3493	6.39595	6.49317	6.40546	6.49215	6.41402	6.43145	6.22307	6.31898	6.3932	6.36816
Aqp7	6.86628	7.16538	7.11969	6.83947	6.82943	7.04275	7.01503	7.00736	6.88083	6.88819	7.01188	7.03958	7.06452	7.12903	6.83283	6.83733	6.71881	6.65427		6.8203	6.88236	6.79724	6.80862	7.11164	6.71512	6.95117	6.82984	6.84263		6.98093	6.9647	6.93487	6.94436	6.76408	6.75015	6.71946	6.98688	6.81429	7.01029	6.88688	6.83654	6.82124	6.74847	7.20743
Aqp9	6.38676	7.20484	6.9402	7.13976	6.63695	7.15961	7.29685	7.28142	7.36379	6.78504	7.03652	7.3385	7.16034	7.33107	7.15812	6.76178	6.85279	6.82175		6.61178	6.83998	6.74521	6.7323	6.45118	6.29552	6.62522	6.68393	6.85998		6.74159	6.52232	7.15132	6.85548	6.92619	6.90338	6.89292	7.07436	7.29696	6.87037	6.57199	6.55471	6.41772	6.67914	6.64299
Aqr	9.07689	9.28861	9.86042	8.52725	8.9783	8.18912	8.13066	8.09558	8.29785	8.52621	8.341	8.4774	8.44687	9.09075	8.34407	8.4245	8.34956	8.83742		9.45568	10.8568	9.08521	9.2892	8.87591	9.31726	9.64042	8.50339	8.43385		9.26051	9.76753	8.99672	8.78405	9.02885	9.03458	9.0725	9.08436	8.06745	9.24962	9.58802	9.36824	8.56363	8.69958	8.62372
Ar	6.89968	6.31505	6.69982	6.70389	6.79665	6.22911	6.33811	6.34133	6.42604	6.38739	6.27413	6.33642	6.20442	6.27634	6.30768	6.41914	6.44221	6.25972		6.92692	6.33537	6.35562	6.25923	6.32477	6.32959	6.2789	6.40857	6.37485		6.92179	6.9592	6.33998	7.45302	6.46026	6.47835	6.47489	6.72358	6.88672	6.84237	6.64299	6.55736	6.44216	6.49033	6.48752
Araf	9.37815	9.73063	9.32691	9.27717	9.54024	9.72597	9.68986	9.67587	9.99241	9.65566	10.1111	9.79268	9.65457	9.64528	9.74012	9.46159	9.69696	9.91353		9.62614	9.68275	9.66856	9.19279	9.85496	9.86511	9.74429	9.80776	9.13182		9.49921	9.56527	9.65641	9.29899	9.24116	9.25034	9.26966	9.40474	9.96572	9.39122	9.82934	10.079	9.39149	9.61351	8.75082
Arap1	9.28307	9.29152	9.43049	8.84789	9.16043	9.09512	9.32478	9.27029	9.55461	9.40766	9.68053	9.48664	8.71278	9.01893	9.40727	9.35193	9.65155	8.72339		9.6171	10.0696	9.4747	9.65842	9.36318	8.53927	8.84749	8.93073	8.57225		9.56402	9.83634	9.49329	9.55511	9.15682	9.1999	9.26501	9.1069	9.22162	9.2676	9.01454	9.51932	8.55144	8.47576	9.13024
Arap2	8.62194	7.87248	7.92636	8.09115	8.33161	8.12582	7.93497	7.93696	7.52667	8.26659	8.49168	8.9425	9.41916	8.76208	6.88572	7.19368	7.63743	8.00036		8.86822	8.29883	8.16987	8.36273	8.82931	9.41813	9.36196	8.26651	8.53789		8.63754	8.57769	8.48617	8.37951	7.07687	7.04243	7.01512	9.14216	8.85405	9.16274	9.19696	8.87406	8.21208	8.48225	9.25581
Arap3	10.6534	10.0739	10.1136	10.2966	10.188	8.71812	8.57782	8.59753	8.92407	8.3636	10.4497	10.009	10.5637	10.3625	8.89397	9.03054	8.90069	8.59223		10.1292	10.1821	8.84475	9.12963	9.05603	9.50524	9.18355	8.31295	8.95838		10.8372	10.7788	11.1098	10.618	8.72894	8.74257	8.76381	9.25997	9.79967	8.6485	9.60019	7.71176	8.78539	8.17986	8.96968
Arc	7.18138	6.29152	7.96461	8.35472	7.57963	6.91296	6.98514	7.04221	6.57319	7.24187	7.98117	6.73173	6.38878	6.88564	6.82425	6.5987	6.44884	6.77169		7.8351	8.18246	6.6489	6.8164	7.22638	7.59883	8.12736	6.63492	7.54307		6.98504	6.84187	6.53475	7.66142	6.75582	6.69144	6.65123	6.93494	7.19297	6.94616	6.98265	6.52361	6.61948	6.43625	6.55636
Arcn1	9.61082	9.84148	10.054	10.3209	9.73984	9.84438	9.61975	9.58997	9.41665	9.48003	10.2961	9.71426	9.52571	9.94561	9.07681	9.0861	9.19419	9.23484		9.78534	9.57456	9.05341	9.66084	9.04241	10.296	10.0495	9.06861	8.91318		9.52989	9.47211	9.5729	9.8073	8.80161	8.75678	8.73775	9.60265	10.0928	9.48858	9.88014	9.73344	8.83608	8.58115	9.41339
Areg	6.43568	6.55518	6.40136	6.36769	6.42342	6.44476	6.4267	6.42355	6.38818	6.39495	6.4288	6.4259	6.44602	6.42759	6.43063	6.5057	6.36475	6.45527		6.34551	6.29141	6.35672	6.32477	6.417	6.39071	6.39556	6.333	6.34698		6.56299	6.54108	6.71397	6.38117	6.3784	6.37314	6.36659	6.38496	6.34234	6.38811	6.38308	6.30296	6.31059	6.34079	6.36256
Arel1	7.88185	8.15311	8.48407	7.08402	8.22498	8.74569	8.84512	8.78741	9.2459	8.84522	8.34336	8.37038	7.99474	8.22954	8.64146	8.3497	8.85361	8.64831		7.56885	7.66207	8.51421	8.7109	8.51172	7.55794	7.46154	9.49171	8.77477		7.69211	8.10349	7.65652	7.10592	9.18345	9.2056	9.20115	7.32898	7.00884	7.39918	7.78358	9.28265	8.17822	8.30609	8.39643
Arf1	10.9963	10.8154	10.901	11.02	11.0911	11.0972	11.0783	11.0818	11.1117	11.0064	11.2478	10.9893	11.0476	11.0767	10.9152	11.0159	11.0348	11.0274		10.6726	10.4961	10.5323	11.2424	10.6185	11.1712	10.81	10.8182	10.5455		10.7045	10.7041	10.6983	10.7226	10.7081	10.7025	10.6852	10.7744	10.6565	10.7623	10.8291	10.754	11.0426	10.8127	11.2896
Arf2	10.1245	9.39048	9.45014	9.73648	9.95114	8.8125	8.98788	9.0083	9.26724	9.11792	9.55489	8.88628	9.41243	9.51178	9.51198	9.53603	9.53848	9.15362		8.71707	8.46434	8.89935	8.25458	8.92121	8.49257	8.55267	9.08374	8.67987		9.81303	9.8993	9.81585	9.6023	9.62865	9.68608	9.67274	8.7149	8.80719	9.18738	8.7004	8.95075	9.23389	8.69643	8.88706
Arf3	9.06085	9.021	9.49795	9.63585	9.43745	9.0107	9.51974	9.54078	9.76807	9.38713	9.04168	8.65658	8.82584	8.72246	10.0944	9.56703	10.0086	9.93198		8.96367	8.96957	10.481	10.2293	9.86317	8.36539	8.85913	9.96133	9.73146		9.28797	9.21847	9.52452	9.3166	9.54667	9.55503	9.53883	9.38393	9.0683	9.95905	8.60867	10.4561	9.88538	10.191	9.76676
Arf4	10.469	10.5154	10.6759	10.7055	10.8636	10.5953	10.3537	10.3431	9.94277	10.0659	10.7513	10.7095	10.1325	10.7884	9.84224	10.2258	9.89265	10.5433		10.5913	10.052	9.06276	9.60236	9.24388	10.2182	10.1603	9.54462	9.49884		10.7977	10.6227	10.8291	10.7765	9.44654	9.39103	9.32036	10.7476	10.4319	10.8666	10.5452	10.1207	9.77384	10.4299	10.4894
Arf5	9.53993	9.54312	9.5019	9.73224	9.29969	9.27227	9.11856	9.12356	9.20709	9.13155	8.95086	8.98842	9.06367	9.1035	9.45726	9.26598	9.86509	9.17031		9.59536	9.62141	9.02508	9.60783	8.86247	9.17853	8.9622	9.57792	9.56713		9.86146	9.92369	10.0678	9.84149	9.03809	9.06011	9.07779	9.69659	9.64904	9.66674	9.87541	9.87863	10.2981	9.5432	9.88285
Arf6	9.61498	9.6091	9.59508	9.19245	9.26401	9.66526	9.07425	9.03857	8.79014	8.37793	7.99092	9.57375	9.67997	8.70221	8.83151	9.17732	9.79025	9.20159		8.9634	8.93355	9.05083	8.71745	8.96381	7.81223	8.74295	9.54829	9.10396		9.19048	8.98322	9.29242	9.18222	8.27962	8.27179	8.28945	9.59574	9.27291	9.52596	8.63677	9.21425	7.5922	9.46401	8.98089
Arfgap1	7.57747	8.47763	8.76359	8.39549	8.78809	8.98675	9.63268	9.62949	9.35573	9.25772	7.8621	8.02424	8.4727	8.73353	10.0666	8.94439	9.32614	9.12621		9.82107	9.61674	9.69317	8.491	9.21981	9.13197	9.67618	9.62168	8.25997		8.20144	7.98869	8.18432	8.35906	8.32389	8.31388	8.13719	8.60308	8.41481	8.85139	7.61437	8.84815	9.2218	9.11749	9.85386
Arfgap2	9.64711	9.40575	9.58693	8.60159	9.25011	8.33697	8.67025	8.68761	9.3754	8.90071	9.97632	8.8298	9.16446	8.69747	8.88714	8.87336	8.74822	8.71704		9.69503	8.08718	9.66092	9.21198	8.59011	9.25506	8.11297	9.8865	9.28688		9.15675	9.41967	8.70555	9.40676	9.60007	9.64455	9.65827	8.66416	9.30538	8.69052	9.33712	10.0091	10.1507	9.55984	9.27502
Arfgap3	7.71733	7.42986	6.96618	7.75885	7.64731	9.38928	8.79624	8.81095	8.62586	8.47783	7.47917	7.66444	7.60293	7.42754	8.41701	8.98732	8.63384	8.21455		7.87838	6.78145	8.67071	7.83039	7.86604	8.64726	8.06799	8.26169	8.52673		7.70672	7.50553	7.72256	7.92601	8.76914	8.81358	8.78201	7.75279	7.98201	8.04185	7.85776	7.82856	9.09739	8.12947	8.56934
Arfgef1	9.26626	8.946	9.21878	9.55687	9.33847	9.38615	8.76798	8.7391	8.22031	8.91079	8.73239	8.44881	9.07549	8.87583	8.14317	8.62219	8.38003	8.47957		9.7182	9.26927	8.23946	8.31065	8.89656	9.58147	9.25939	8.49552	8.62154		9.5171	9.55445	9.19231	9.6056	7.74622	7.70663	7.66448	8.91982	9.25582	8.93708	9.65182	9.16554	8.02682	7.71599	8.64375
Arfgef2	8.45312	7.8033	8.57666	8.01459	7.67734	8.41436	7.99467	7.95742	8.26619	7.81231	8.41628	8.27116	7.39414	8.04106	7.29066	7.74661	8.43525	7.15352		8.60059	8.21298	7.34276	9.36411	7.63546	8.10171	8.0616	7.54852	7.77661		8.43103	8.77439	8.13625	8.64995	8.95339	8.9783	9.03646	7.99712	7.56467	8.23918	8.2783	8.74856	7.75186	7.38828	8.10515
Arfgef3	5.94202	7.25611	6.68857	6.45578	7.34922	7.33779	7.3583	7.31505	7.04118	7.32994	6.51976	6.72295	6.42247	6.57918	7.56535	7.16427	7.00604	7.33376		5.64372	5.804	7.11641	7.14682	6.82106	7.53531	6.64044	7.32497	7.2415		6.83156	6.89772	6.47117	7.12149	7.0498	7.03013	6.98279	6.5894	6.65668	6.40422	6.91728	6.78869	6.77028	6.89384	6.9589
Arfip1	8.40517	7.7924	7.73686	8.45408	8.58627	8.62549	7.97858	7.94845	7.73756	8.25621	7.69341	7.91292	8.80994	8.3554	7.52013	8.22544	7.86237	9.07777		7.6321	8.2456	8.0815	7.495	7.61359	7.96658	7.38041	7.50484	9.03366		8.13238	8.17366	7.93933	7.89219	8.59308	8.56899	8.59922	8.30724	8.27584	8.26058	9.08675	8.26521	7.44452	7.21958	8.53336
Arfip1.1	6.67194	7.15159	6.48782	6.57631	6.45841	6.38302	6.37473	6.35623	6.3366	6.30469	6.91082	6.57986	6.81115	7.85128	6.61949	6.73915	6.319	6.40947		6.39932	6.34116	6.23975	6.12882	6.26346	6.36501	6.22009	6.21262	6.19591		6.57751	6.59054	6.51882	6.66089	6.28788	6.29289	6.27741	6.47584	6.79728	6.42383	6.52335	6.22229	6.11445	6.28534	6.30239
Arfip2	8.04428	7.99739	7.93026	7.25827	8.01684	7.49581	8.03274	8.06764	8.40377	8.24423	8.47013	8.03292	7.54527	7.81199	8.63821	8.38893	8.52342	7.79444		8.70431	8.88368	9.43023	9.42682	8.06513	7.95182	7.53834	8.74308	8.74077		7.98856	8.1319	7.87776	8.22471	8.85698	8.93247	9.00215	7.98452	7.83698	7.91726	7.47794	6.84306	8.22765	8.54305	7.78741
Arfrp1	9.42013	8.41376	8.72595	9.51211	8.67286	10.0967	9.38954	9.38847	9.31865	9.28953	8.84448	8.7745	8.70309	8.80861	8.59756	9.09923	9.52884	7.77672		8.8645	9.3195	9.21431	9.55468	8.78209	8.76971	8.99411	9.87627	9.04196		8.73682	8.76795	9.20277	8.75183	9.29553	9.36918	9.45688	8.7795	9.12757	8.79118	8.75299	9.14543	9.41027	8.93095	9.05824
Arg1	6.55064	7.4899	6.10439	5.98788	6.24117	6.63961	6.51462	6.493	6.79423	6.48645	6.22528	6.25311	7.12534	7.66798	7.07318	7.16622	6.8474	6.61757		6.06014	6.13609	6.52206	6.61396	6.87366	6.98497	6.40945	6.57738	6.55556		6.23868	6.52535	5.99022	6.07119	6.34961	6.40302	6.39617	6.41589	6.15497	6.66331	6.92509	6.71618	7.08078	6.47154	6.52073
Arg2	5.63931	6.49464	6.21096	6.39188	7.10609	6.69753	6.82456	6.80388	6.59544	6.51867	6.55888	7.13599	6.70653	6.956	7.15726	6.56432	6.63413	7.02815		6.15521	5.96724	6.43003	6.27852	7.0291	6.54454	6.36221	7.08368	6.43005		6.4875	6.37503	6.41971	6.45487	7.47347	7.44936	7.32597	6.62704	6.44095	6.74098	6.61916	6.33049	6.73867	6.59978	6.51966
Arglu1	9.12151	8.86499	8.99361	8.83504	8.67133	8.43009	8.24974	8.28269	8.57602	8.22489	9.74181	8.40834	8.42693	9.07967	8.31169	8.50472	8.09897	9.28222		9.14498	9.18739	8.96745	8.80877	9.4822	8.9962	8.9284	8.32249	9.07648		9.1569	9.15045	9.03946	9.04336	8.85847	8.81949	8.81585	8.82585	9.19316	8.76999	9.5022	8.843	8.72811	8.71263	8.48218
Arhgap1	9.71932	9.95584	9.43729	8.88796	9.37697	7.76881	8.37896	8.32145	8.92107	8.72624	9.33467	9.49614	8.17852	9.82133	8.66787	8.30986	8.65398	8.02683		9.11618	9.64754	8.02239	8.30614	8.11657	8.91342	9.11027	7.36936	8.29824		9.63086	10.0002	9.86716	9.12679	8.34608	8.40953	8.48993	9.22342	9.32862	9.12813	9.3998	8.68612	8.67581	8.22923	8.56606
Arhgap10	6.33518	6.533	6.86988	6.49333	6.67653	6.89432	6.78902	6.79006	6.33465	6.60317	6.30267	6.65374	6.56344	6.73536	6.52415	6.68148	6.14908	6.83513		7.18735	6.41919	6.45792	6.58514	6.56549	6.98585	6.9258	6.48511	6.55939		6.91975	6.70249	7.2154	6.62675	6.31199	6.24221	6.15654	7.02075	6.95525	6.57505	6.96656	6.61153	6.8144	7.47348	7.10404
Arhgap11a	8.18965	8.28381	8.03111	8.8443	8.45479	8.80406	7.90721	7.9576	6.96234	7.81146	8.63352	7.7305	9.37069	8.03436	7.56899	7.91046	8.02324	8.50326		8.54395	8.20033	8.36307	7.62431	7.87615	7.7828	7.29565	7.55354	6.82467		7.99999	7.61666	7.97863	8.24919	6.80762	6.74958	6.66925	7.23061	7.25635	7.56621	7.13912	7.23228	6.73496	7.12173	7.55608
Arhgap12	9.2205	9.03534	8.93901	9.08732	9.63486	10.0129	9.89542	9.87054	10.0305	10.2771	8.30572	8.63464	9.6992	9.40178	10.017	10.0542	9.87485	9.82079		8.30491	9.04258	10.29	9.87694	10.0652	9.30577	8.82698	10.2024	10.3376		8.78319	9.10467	8.56674	8.58351	8.9546	9.00283	9.05511	8.85604	8.93214	8.75414	9.47393	10.1492	9.67984	9.85135	9.21346
Arhgap15	8.09884	7.91285	7.27226	8.28957	8.56624	7.79747	7.57187	7.58024	8.1125	7.33297	7.72885	6.81265	7.52248	7.39587	7.45233	7.89934	7.0614	7.47241		7.95228	7.77538	7.40025	6.79229	7.42646	8.07978	7.29434	8.07981	7.54903		8.02048	8.13475	7.4404	8.47004	7.32872	7.39026	7.39852	7.37243	7.73929	8.13744	7.90492	8.28409	8.18767	7.82785	7.08317
Arhgap15os	6.8522	6.41634	6.73247	6.68757	6.71393	6.732	6.62532	6.61845	6.66832	6.64916	6.58102	6.63146	6.91826	6.75816	6.56725	6.63113	6.86122	6.62181		6.61929	6.55286	6.66337	6.72545	6.56723	6.38154	6.33914	6.90838	6.56363		6.67887	6.72757	6.65693	6.65879	6.70242	6.71133	6.72075	6.48115	6.62675	6.3538	6.56447	6.7674	6.44995	6.53897	6.68088
Arhgap17	10.0629	9.7909	10.0917	10.3963	9.9252	9.53796	9.35741	9.37037	9.23226	9.54942	10.116	9.86888	9.7634	9.77902	9.43539	9.52954	9.38303	8.70092		8.75555	9.39125	9.10351	9.16824	9.01014	8.87509	9.01687	9.12247	9.63411		10.2331	10.2883	10.3526	10.3348	8.85039	8.87265	8.93408	10.0131	10.2147	9.8957	10.1671	9.17173	9.57096	9.25132	9.00952
Arhgap18	7.19382	7.55874	7.45001	7.0799	7.42487	8.36227	7.81505	7.86975	7.39704	7.69694	8.3915	7.34952	7.81819	7.36724	7.63206	7.83602	7.23426	7.34208		7.4283	7.1474	7.71976	7.77402	8.19732	7.96834	7.36947	7.86624	8.70111		7.13247	7.0296	7.2035	6.86783	7.8388	7.80327	7.73943	7.67907	7.57738	7.47544	8.25163	7.03328	8.37012	8.00609	8.00317
Arhgap19	6.13051	6.55043	6.38757	6.76396	7.46361	8.785	8.63406	8.59312	8.13843	8.41078	7.964	7.64621	7.12853	7.44131	8.9795	8.93782	8.80353	8.7343		5.2	4.76885	7.84276	8.75083	9.15826	7.5604	7.17959	8.61983	9.17924		6.92713	6.88676	6.90182	6.78687	9.21723	9.17242	9.0939	7.22195	7.22947	7.41225	7.43378	8.82996	7.91865	8.24354	8.54735
Arhgap20	7.00465	6.9868	7.55772	6.70079	6.52304	6.6339	7.00993	6.98962	7.06696	6.74876	6.7617	7.41407	6.45929	6.6886	7.01305	6.7356	6.95097	6.88121		6.45813	5.54446	6.56784	6.63087	6.55789	5.83864	6.31212	6.41236	6.33673		6.61118	6.38966	6.73549	6.86377	7.23765	7.18792	7.1812	7.07479	7.93363	6.09034	6.67369	6.24253	5.98668	6.7984	6.67908
Arhgap21	6.62186	7.6609	8.2101	7.65707	8.29258	7.68118	8.5882	8.55322	8.1782	8.69063	8.14826	8.38362	7.87515	7.62365	9.26148	8.04037	8.45302	8.20284		8.02443	7.89601	7.90294	8.11807	8.48034	7.71011	8.11806	8.50333	8.30215		7.28507	7.24609	7.48238	7.19878	8.78398	8.72547	8.64521	8.09327	8.11724	7.98036	7.53212	9.14319	7.97286	8.78483	8.307
Arhgap22	9.48066	9.71173	8.74531	9.25725	9.25472	10.0389	9.67224	9.67696	9.92652	9.64495	9.57827	9.23802	8.55625	9.25018	9.93166	9.68911	10.4626	9.29769		7.26833	7.79227	9.21312	9.70142	9.48171	9.45115	8.99285	9.27811	10.0218		8.70666	8.83099	8.90535	8.64186	10.243	10.3127	10.3842	8.7892	9.11559	8.74234	9.28388	8.60459	9.63268	8.74822	8.76655
Arhgap23	7.259	7.49577	7.82527	7.12121	7.48449	7.59173	7.38089	7.38934	7.35953	7.36383	6.93696	7.96415	8.03331	7.42221	8.13814	7.47843	8.23207	8.02454		8.81564	8.40918	8.62777	7.27971	8.26878	8.80908	8.8423	6.96887	7.03846		7.36945	7.38088	7.26878	7.19274	7.81205	7.82484	7.75254	7.48291	7.44608	7.22739	7.94082	7.25424	8.25927	7.20424	7.50425
Arhgap24	7.29104	7.24293	7.34708	7.24897	7.88414	9.01164	8.49512	8.46168	8.79609	7.98743	8.10691	8.63273	7.89385	7.5182	8.42744	8.54959	8.66554	8.22779		6.59486	6.04658	8.50916	8.38625	8.30292	7.75334	7.08748	9.9967	8.74993		7.15032	7.22633	6.88954	7.39277	7.93156	7.97271	7.95326	7.809	8.17379	7.73394	8.43727	9.21726	9.72289	9.0045	9.03206
Arhgap25	8.43501	9.30032	8.90505	9.51883	9.56379	9.9091	9.76246	9.73389	9.29728	9.68812	8.56284	9.62004	10.0079	10.0012	10.0199	9.27981	9.90132	10.0053		7.78505	7.52744	9.56549	9.00085	9.57162	9.96103	9.63224	9.64312	9.52997		9.12624	8.99574	9.13494	9.1888	9.75703	9.73438	9.62855	9.74419	9.85961	9.65322	9.94917	10.3461	10.343	9.85554	10.171
Arhgap26	8.18769	7.86305	8.41195	8.18732	8.06146	7.97258	7.1254	7.13527	6.7716	6.85299	8.18195	7.36357	7.01882	8.91273	6.49904	6.86442	6.75167	6.76379		7.26884	7.37621	6.42811	5.98034	6.42437	7.04319	7.41546	7.31522	6.47354		8.69144	8.69908	8.60975	8.65536	6.64915	6.64946	6.5796	8.26078	8.26969	8.51218	8.53118	7.91338	7.76916	8.24121	7.47202
Arhgap27	10.3412	9.57182	9.48224	9.63469	9.43054	9.89274	9.77537	9.78077	10.2473	9.76967	9.38214	9.26409	9.69347	9.36329	9.71209	9.97046	10.3459	9.91779		8.46769	7.99134	10.1228	10.0284	9.73233	10.0344	9.93669	9.2258	9.98284		9.70392	9.75299	9.98475	9.45268	9.66776	9.70786	9.78916	8.85909	9.24436	8.7957	8.96024	10.0689	9.55578	9.67117	9.48238
Arhgap27os3	6.87032	6.92323	6.4286	7.73229	6.71485	6.40853	7.11783	7.15099	6.88326	7.68836	6.37767	7.03003	6.27155	6.63871	6.8611	6.2798	6.47676	6.93308		7.1693	7.00588	6.12851	6.19218	7.64274	6.98727	7.63926	7.20842	7.18145		6.28341	6.0355	6.43067	6.46301	6.2986	6.2641	6.23968	7.05409	7.32484	7.10325	6.84541	6.531	7.38934	6.61613	6.24023
Arhgap28	6.52934	6.81967	6.36737	6.24861	6.4102	6.32596	6.4121	6.39418	6.49708	6.45078	6.32913	6.31792	6.28598	6.37689	6.55594	6.46309	6.47845	6.39927		6.39189	6.38856	6.34057	6.13894	6.40936	6.48955	6.30365	6.36254	6.33707		6.64556	6.68207	6.40908	6.8847	6.48514	6.49371	6.51706	6.6915	7.19795	6.43732	6.81429	6.54732	6.33176	6.50068	6.5392
Arhgap29	7.13433	6.91469	6.93286	6.77758	6.9314	7.18913	7.23245	7.21423	7.41836	7.45429	6.56177	7.16099	6.8139	7.54196	7.05188	6.86948	7.25025	6.39671		6.60477	7.65254	6.70065	7.00467	7.39343	7.04874	7.52229	7.13286	7.63768		6.48783	6.78816	6.08025	6.62765	7.60977	7.66574	7.73889	6.71744	6.589	6.62829	6.79347	6.90436	6.79356	7.076	6.43233
Arhgap30	9.63132	9.31647	9.46252	9.27383	9.13961	8.3927	8.70338	8.73259	9.25675	8.94636	9.84576	8.41621	8.41232	9.01449	8.73972	8.80433	8.35692	9.5752		9.28153	9.08867	9.20623	8.66243	9.55598	9.76011	9.90348	8.56607	9.48532		9.7486	9.86616	9.49318	9.65318	9.06519	9.04942	9.05961	9.12901	9.31705	9.59203	9.61968	9.96754	9.3492	9.12035	8.81298
Arhgap31	9.36699	9.65293	9.20609	9.2343	9.47871	9.59713	9.58589	9.59265	9.67341	9.58075	9.30031	9.18451	9.7762	9.57716	10.028	9.77516	9.89883	9.64388		9.3131	8.83358	9.97978	8.96638	9.07759	9.91108	9.40292	9.69814	9.59313		9.48115	9.46161	9.56391	9.46869	8.93066	8.96789	8.9506	9.35695	9.78154	9.30667	9.48887	8.9133	9.41886	9.0452	8.99018
Arhgap32	8.04805	8.28035	7.75549	8.96129	7.80315	7.33314	7.17919	7.14668	7.68359	7.05256	8.14114	8.19365	8.67015	7.42261	7.04123	7.79761	6.92385	6.88935		7.64696	8.6017	6.67658	9.14376	7.7319	7.62283	7.31474	7.67142	6.93703		8.25807	8.43877	8.8407	8.14421	6.32262	6.31367	6.48379	7.68233	7.66743	7.71702	8.09892	8.65041	7.25887	7.56607	6.20149
Arhgap33	7.59183	7.63159	7.40279	7.38244	7.64615	6.62659	6.49708	6.48701	6.41265	6.44847	7.4219	7.6248	6.88646	7.10404	6.51739	6.60556	6.692	6.76702		7.81743	6.90207	6.25121	6.49718	6.54955	6.8401	6.29173	6.19525	7.09554		7.47932	7.43551	6.81898	8.13401	6.38962	6.3743	6.37147	7.31268	7.78724	7.07352	7.60585	6.21183	6.14007	6.30155	6.29809
Arhgap33os	6.35174	6.53949	6.5798	6.5003	6.44759	6.51453	6.53388	6.55224	6.48721	6.56868	6.44915	6.4868	6.2435	6.24682	6.66662	6.4477	6.77931	6.48897		5.99243	5.91481	6.75119	6.56309	6.30315	6.18481	6.20952	6.40728	6.61045		6.29429	6.30996	6.20329	6.42396	6.83012	6.84851	6.83129	6.72977	6.29291	7.09957	6.57468	6.48126	7.03977	6.47493	6.64997
Arhgap35	7.57799	8.18954	7.88337	7.47114	8.08673	7.14568	7.65303	7.60658	7.48458	8.02941	8.34004	7.54363	7.47324	7.28048	8.68653	8.25021	8.11032	7.02927		9.33028	10.0309	8.21238	7.60647	8.71918	8.63989	8.96181	7.743	8.08198		8.19409	8.42054	8.07555	8.19319	8.24342	8.2736	8.32911	8.12934	8.80316	8.18446	8.04295	8.91573	7.57714	7.97156	8.10633
Arhgap36	6.4116	6.32475	6.31301	6.28751	6.35816	6.36865	6.34213	6.34778	6.29082	6.5163	6.34631	6.285	6.31655	6.32473	6.20373	6.31307	6.27508	6.31861		6.35694	6.37418	6.35749	6.36893	6.3785	6.44016	6.40319	6.38155	6.39458		6.39716	6.47554	6.31105	6.32355	6.27975	6.28769	6.288	6.80187	6.5103	7.03837	6.88721	6.46572	6.51855	6.33663	6.35084
Arhgap39	9.42838	9.54616	9.36141	9.39635	9.01554	8.87417	8.89134	8.8874	9.15463	8.82001	9.22786	9.43564	9.34727	9.67838	9.11986	9.02946	9.20016	9.01304		9.93376	9.96409	9.21352	9.15683	8.89962	8.99598	8.94904	9.1307	8.97012		9.66235	9.706	9.55557	9.87454	9.54884	9.57359	9.57972	9.3471	9.41272	9.32174	9.45074	8.74943	9.37293	8.52784	9.12757
Arhgap4	10.6906	9.72263	8.9812	9.61856	9.79714	9.45645	9.77488	9.82296	10.1341	9.83569	9.72973	9.85336	9.78762	9.77309	9.6645	9.86891	10.006	9.02439		7.46324	7.07037	9.71704	8.90826	9.72303	8.84017	9.22886	9.13204	8.95108		9.11883	9.01333	9.27518	9.03504	9.51542	9.6197	9.67037	8.12801	8.25699	8.48586	7.35283	7.95985	9.35666	9.31193	8.80578
Arhgap42	7.42795	7.22977	6.87314	6.48032	7.54583	7.71811	7.4043	7.36605	7.73375	7.38096	7.36642	7.31308	6.73322	6.87875	7.1313	7.40965	7.62423	7.29731		5.78041	5.61093	7.24137	7.58858	7.65946	7.50366	6.93958	6.96652	7.44923		7.20585	7.50671	7.00249	6.85748	7.75548	7.8	7.84098	6.82327	6.78777	6.96089	7.51541	7.91467	7.44444	7.37923	7.41468
Arhgap44	7.42427	7.57568	7.8499	8.11209	7.27954	6.63521	6.57984	6.61463	6.412	6.40032	8.26474	7.47203	7.0483	6.95237	6.95167	6.38763	7.2294	6.59731		7.03376	7.15323	6.39071	6.31125	6.3132	6.50455	6.95167	6.38575	6.35496		6.97686	6.71872	7.15701	7.46434	6.36566	6.34213	6.35002	6.89384	7.50064	6.8069	6.50481	6.48633	6.35658	6.36891	6.41187
Arhgap45	11.2319	11.522	11.566	11.3641	11.3175	10.5198	11.064	11.0203	11.2787	11.0019	11.1925	11.5776	11.2143	10.8912	11.3161	10.9754	11.0199	10.573		10.9483	10.5287	10.9275	11.1197	11.4108	11.4109	11.7255	10.8079	11.1277		11.6677	11.6941	11.8417	11.6245	11.2232	11.2151	11.234	11.0241	11.4873	10.8222	10.862	11.4421	10.5339	10.5573	10.7505
Arhgap5	11.2634	10.8077	11.2129	11.0121	10.6961	10.927	10.8811	10.8758	10.5206	11.1316	10.9816	11.3911	10.9402	11.0053	10.0607	10.6255	10.4758	11.2428		10.6838	11.3024	10.7039	11.4867	10.9266	11.2234	11.7507	11.301	11.3139		10.7585	10.7009	10.7104	10.716	10.6589	10.6006	10.6334	11.2877	10.6611	11.1605	10.934	10.9236	10.4223	11.113	11.7077
Arhgap6	6.97747	7.02813	6.97572	6.53926	6.60548	6.74281	6.66125	6.67394	6.68418	6.62878	6.94415	6.80933	7.27885	6.97943	6.95046	6.91641	7.07752	6.78622		6.8078	6.66309	6.34964	6.58534	6.77814	7.06579	7.00243	6.78385	6.54631		6.65711	6.70417	6.34571	6.84614	7.08462	7.08307	7.08037	7.02633	7.11015	6.82121	7.09969	6.74436	6.71886	6.9597	6.86958
Arhgap8	6.3918	6.33577	6.91143	6.44854	6.33549	6.39659	6.42277	6.42657	6.36968	6.36461	6.36166	6.35027	6.34305	6.34639	6.45084	6.36589	6.36661	6.38756		6.27221	6.26863	6.37297	6.36043	6.34448	6.30857	6.60125	6.3742	6.36711		6.32165	6.31389	6.30257	6.31699	6.40994	6.38909	6.36458	6.44665	6.3323	6.32939	6.38422	6.40263	6.37651	6.37044	6.56948
Arhgap9	9.27832	9.1349	8.98365	9.19291	9.37213	9.36651	8.93683	8.86511	9.09705	8.72371	8.14885	9.83704	9.08633	8.64193	8.4811	8.75548	9.1062	8.60201		9.06722	9.01019	9.25576	8.94917	8.85896	9.01781	9.01876	9.09091	9.48131		9.41994	9.51578	9.37426	9.50911	9.54434	9.58435	9.67032	9.13129	9.42412	8.98007	9.34271	9.5944	8.51934	8.83794	8.41853
Arhgdia	11.5691	10.9583	10.9999	11.3873	10.9437	10.3977	10.5544	10.5806	10.8173	10.6267	10.713	11.0055	10.7757	10.7019	10.4831	10.7503	10.8106	10.2155		11.3133	10.8357	10.7434	11.4282	10.3343	10.8035	10.6195	10.687	10.3676		10.7751	10.7846	10.6644	11.2067	10.2554	10.2999	10.3557	11.0182	10.9284	11.0959	10.7059	10.0966	10.9426	10.692	10.2985
Arhgdib	11.5806	11.3275	10.7635	10.9334	11.603	11.3636	11.2158	11.1684	11.4816	11.5338	11.3561	11.4488	11.0629	11.6225	10.7724	11.4768	11.2051	11.1397		9.95111	9.35539	11.8737	12.7704	10.8385	11.7286	10.3149	11.5079	10.8941		10.8069	11.1536	10.6692	10.7898	11.0006	11.0628	11.137	10.4091	10.3672	10.5715	11.0159	11.1021	10.927	10.8249	10.5162
Arhgdig	7.60006	7.01798	6.43741	6.78905	6.56302	7.81899	6.7735	6.77154	6.83224	6.79158	6.75365	6.35034	5.85936	6.17089	5.88216	6.82527	6.86936	6.37622		6.09967	7.32225	6.89875	6.71063	6.67037	6.5348	6.54844	6.80608	6.79812		6.61204	6.75546	6.54435	6.6286	6.87339	6.93734	7.07667	6.20125	6.34159	6.35634	6.68812	6.87869	6.90193	6.86248	6.82479
Arhgef1	10.2961	9.6364	9.27788	10.3304	9.9739	10.0369	9.53394	9.52258	9.63522	9.43976	9.15239	9.60249	9.77293	9.50929	8.97515	9.45285	9.62939	8.72151		9.09871	9.19031	9.26573	10.1588	9.78093	9.40281	9.0467	9.20059	9.38625		9.8126	9.86922	9.86654	9.89616	9.63719	9.6844	9.75579	9.53127	9.73382	9.47725	9.83696	9.50675	9.64866	9.28932	9.32124
Arhgef10	6.99252	6.81418	6.99253	7.09888	6.82223	7.74823	7.42902	7.44162	7.4013	7.32107	6.16604	6.03417	6.59555	7.2255	7.22065	7.46218	7.10686	7.27945		8.5559	8.43403	8.29058	8.18985	8.53251	9.42103	9.47578	7.61269	7.72436		6.72284	6.77142	6.48098	6.80083	8.29697	8.29921	8.26082	7.34896	7.21128	7.51016	7.59629	7.53286	7.56878	7.57632	7.11213
Arhgef10l	8.63119	7.75204	8.22281	8.97526	8.35518	8.26066	7.95013	7.9816	8.66504	7.39822	8.70093	8.11633	8.64927	8.02131	8.07875	8.17246	8.49947	7.55319		7.89854	7.8479	8.05601	7.21417	7.10477	6.95521	7.15995	8.10711	7.40931		8.74819	8.73618	8.76698	9.10972	7.73544	7.82614	7.8615	7.30282	7.52294	8.04446	7.11872	8.10412	8.29775	7.38631	7.33826
Arhgef11	6.95427	7.50366	7.57601	7.38959	7.58204	7.79022	7.71054	7.74586	7.51108	7.34016	8.31968	7.49525	6.59023	6.95144	7.43386	7.43536	6.77686	7.0774		8.06585	6.91327	6.49282	7.12288	7.09975	7.89396	7.48583	6.68948	7.22385		7.62092	7.41438	7.86082	7.59097	7.61533	7.56083	7.48499	7.75733	7.88762	7.70032	7.94644	6.56639	7.33556	7.5338	6.36907
Arhgef12	8.773	8.99878	8.88706	8.55168	8.59485	9.14633	8.70151	8.70843	8.11435	9.11422	8.67905	8.63547	9.60482	9.31544	8.85028	9.09248	8.70067	8.95368		9.20703	8.65355	9.68938	7.86442	8.60157	8.15166	7.96786	7.90021	8.02856		9.28773	9.28812	9.43403	8.94356	9.4489	9.44759	9.41646	8.91978	9.10957	8.96524	9.31224	8.89733	8.60181	8.68288	8.17569
Arhgef15	7.07531	7.10389	7.08437	7.29615	7.49225	7.12041	7.16468	7.16617	7.03909	7.3351	7.31151	7.50614	7.08331	7.75169	7.16543	6.99635	7.11996	7.30328		7.53411	7.73355	7.02448	7.10896	7.24956	7.4403	7.36954	7.17373	7.223		7.44541	7.50192	7.18403	7.55375	7.32637	7.33176	7.30024	7.52611	7.22773	7.71806	7.63662	7.03066	7.49981	7.19748	7.19414
Arhgef16	6.46985	6.78144	6.76385	6.51195	6.44069	6.44571	6.52641	6.53549	6.41434	6.44899	6.45104	6.63836	6.63625	6.72548	6.50834	6.39334	6.43274	6.53282		6.56406	6.53016	6.37044	6.487	6.44183	6.36395	6.48601	6.26341	6.30211		6.89633	6.84891	6.54519	7.27109	6.41664	6.39978	6.37576	6.38771	6.17203	6.37482	6.11274	5.87648	5.98007	6.25434	6.22658
Arhgef17	7.56597	7.43742	7.4916	7.56497	7.76325	6.82682	6.60572	6.61308	6.55668	6.6232	7.35881	7.76185	8.51703	6.71537	6.52363	6.60311	6.52848	6.59124		7.07411	6.85254	6.63979	6.69701	7.2716	6.98288	6.63376	6.68942	6.71341		7.81033	7.78031	7.8339	7.62326	6.6357	6.61422	6.61757	7.57294	7.70682	7.25789	8.04313	6.82903	6.8247	6.59805	6.65282
Arhgef18	8.50353	8.62337	7.89114	7.48835	8.19752	9.13266	7.91389	7.83552	7.72606	7.88433	8.5546	9.07596	8.0047	7.85836	6.81198	7.62202	8.05761	7.55201		9.08765	9.88239	8.09381	8.61212	7.73421	8.64021	7.92189	8.70744	7.06446		8.92367	9.14879	9.40058	8.27536	8.18061	8.21153	8.31786	8.64158	8.89451	8.14108	9.62788	7.94665	7.47225	7.55447	7.91936
Arhgef19	7.96382	8.3247	8.20679	8.00029	7.86578	6.70433	6.84083	6.85776	6.62836	7.0006	7.52015	7.81188	8.34076	7.78563	6.83584	6.56947	6.65209	6.66296		7.26146	7.36471	7.6411	6.68189	6.8762	6.85493	7.00605	6.53437	6.48262		8.34119	8.24449	8.5388	8.20262	6.68639	6.68681	6.65976	7.65279	7.47695	7.60547	7.39939	6.26418	6.98844	6.46932	7.0792
Arhgef2	9.70903	9.51053	9.71676	9.75372	9.66465	9.58957	9.85242	9.85858	10.2245	10.0955	9.50136	9.16403	9.83699	9.41006	10.0795	9.87797	9.94882	9.80902		11.0217	12.0845	9.0569	10.0261	9.82609	10.1037	10.0655	10.0211	10.4807		9.86595	10.1099	9.78962	9.69639	9.85595	9.86404	9.91385	9.94521	9.66776	9.84043	10.2851	10.0174	10.1168	9.54843	10.1033
Arhgef25	9.22336	7.52737	7.60497	6.99433	7.59502	7.27368	7.46567	7.49104	7.65795	7.81835	7.91908	7.33969	7.34012	7.36928	7.16262	7.89151	8.10231	7.54631		6.64467	6.21035	6.97708	7.15549	7.16245	6.71961	6.96739	6.8929	8.02566		8.0135	8.05417	7.70576	7.97473	7.96368	8.00034	8.11218	7.91372	8.23546	7.58052	7.37466	6.76991	6.35162	7.76821	8.04942
Arhgef26	7.41802	7.90406	8.01804	7.58072	7.88252	7.21622	7.59959	7.57806	7.48558	7.32575	7.77268	7.65718	8.87055	8.28791	7.91874	7.77067	7.35625	7.2156		6.53883	6.89799	7.11083	6.84086	6.84327	7.18141	7.43032	7.06139	7.1335		7.93018	7.90515	7.77494	7.99315	8.21592	8.20383	8.15272	7.89926	7.57386	7.96746	7.19259	7.32564	6.77803	7.16091	8.35152
Arhgef28	8.07747	7.02543	7.49673	7.34178	7.32909	6.84269	6.94913	6.98035	7.12903	6.9308	7.11354	6.97922	8.38227	7.78325	6.93732	7.11589	7.12447	6.988		7.70665	6.74628	6.8149	6.45203	7.32778	8.03167	8.33418	6.81268	6.66765		7.31716	7.27129	7.30946	7.02985	7.37681	7.38212	7.34254	7.9949	8.12637	7.95351	7.82531	6.98023	6.67045	7.00422	6.97437
Arhgef3	6.55937	7.41055	6.95435	7.93688	8.14768	9.65997	8.24313	8.26131	7.42408	7.84323	7.51175	7.43855	6.99537	7.61264	8.06128	8.39335	8.40435	8.25563		5.61093	5.50433	7.57719	9.21375	6.96426	8.34534	6.44905	7.47171	7.3415		7.17566	7.10435	7.29567	7.34879	8.94453	8.93147	8.84597	7.21148	6.44702	7.34794	8.11397	6.72143	8.63913	7.81709	7.40103
Arhgef33	7.12025	6.63257	6.52419	6.90066	6.85889	6.64256	6.57395	6.58576	6.67555	6.46892	6.76891	6.71562	6.85554	6.44383	6.25969	6.49959	6.38299	6.30678		6.89971	6.5869	6.64393	6.25472	6.46167	6.36809	6.30703	6.23115	6.23495		6.77854	6.64342	7.0241	6.64462	6.3229	6.33842	6.34834	6.44394	6.74867	6.37925	6.37348	6.09516	6.55319	6.29609	6.64608
Arhgef37	6.58464	6.85195	6.72114	6.58835	6.44372	6.11834	6.21878	6.18714	6.19234	6.14369	6.45525	7.23739	6.571	6.90207	6.1823	6.1761	6.19911	6.12441		7.10012	7.09236	6.14011	6.01836	6.30102	6.59634	7.12999	6.15884	6.14222		6.73508	6.72875	6.89107	6.60184	6.15829	6.15715	6.1597	6.74997	6.60648	6.81478	6.51928	6.53408	6.20337	6.25216	6.24492
Arhgef39	8.37163	8.2756	7.28309	7.52908	7.84785	7.01784	7.12804	7.16598	7.43415	7.28854	7.58878	6.91529	8.26475	8.27165	6.76989	7.4667	6.48217	6.85988		8.31177	7.53874	6.70194	7.13179	6.55266	7.59866	6.75643	6.70472	6.80793		8.05805	8.17636	8.23401	7.62211	7.34768	7.38655	7.41018	8.2137	7.83339	8.58229	8.26152	6.7151	7.07729	7.6725	6.25725
Arhgef4	7.96991	7.5448	7.85924	7.61429	7.78015	8.18243	8.37558	8.30309	8.75639	7.98541	6.76226	8.7524	8.2358	8.33963	7.67892	8.27674	7.70085	8.68826		6.85286	6.91891	9.11146	8.52878	7.6742	7.82107	8.18869	8.96168	9.0116		7.70369	7.61114	7.80674	7.658	7.53236	7.53131	7.5737	8.29597	8.17684	7.85443	7.71039	7.93559	7.44687	8.23696	8.72739
Arhgef40	10.4496	10.288	10.1234	10.7274	9.91039	9.37869	9.38928	9.40542	9.46029	9.36083	10.4783	9.92823	10.5393	10.4006	9.56403	9.46267	9.73987	9.7699		9.59523	9.73543	9.77879	9.25313	9.68016	9.19531	9.5878	9.15084	9.31545		10.4423	10.2872	10.7061	10.4605	9.00215	8.99653	9.01141	10.0121	10.4132	10.1673	9.7958	9.21263	8.68696	8.50328	8.97873
Arhgef5	7.6613	6.81345	7.86913	7.4345	7.43697	6.63507	6.78261	6.73016	6.79993	6.79985	7.08178	7.87793	6.47833	7.96673	6.87675	6.76141	7.23577	6.54019		6.3989	5.91394	6.45732	6.29486	6.73834	6.45844	7.30476	7.24612	6.63757		7.40917	7.5162	7.27899	7.46414	6.70248	6.72268	6.69676	7.89867	8.25996	7.7491	7.80783	7.5032	6.95622	6.91219	7.14858
Arhgef6	8.47547	9.2597	8.83501	8.43511	8.75744	8.56643	9.3066	9.29224	9.2395	9.45496	9.03826	8.60038	8.80801	9.32981	9.76755	9.48592	8.75345	9.45392		8.95929	8.37165	9.55762	9.18681	9.76743	9.8634	9.80676	9.99401	9.41164		8.97143	8.92482	9.11382	8.73719	9.13327	9.09896	9.01982	8.81047	9.0606	8.73656	8.64664	8.90747	8.88577	8.99109	9.12325
Arhgef7	8.50681	8.95598	9.06259	9.45058	8.87805	8.5191	8.84132	8.8593	8.81997	8.72488	9.18304	8.74653	8.41597	8.95768	8.98921	8.30582	8.44215	7.78911		8.96421	9.00909	8.9984	8.37607	8.61297	8.24745	8.57922	8.54907	8.88347		9.51042	9.37653	9.83025	9.67035	8.7	8.71767	8.67558	9.36453	9.66539	9.53358	9.08105	8.96994	9.94932	8.86493	9.24621
Arhgef9	6.70837	7.30095	8.64607	7.28337	7.87267	6.91497	6.8962	6.91323	6.41748	6.45065	8.41031	7.88332	7.45867	7.38972	7.00189	6.47763	6.40533	7.14786		6.78341	5.86656	6.18826	6.09742	6.04915	6.4406	6.52009	6.33889	7.15369		8.35411	8.11568	8.53214	8.13061	6.62047	6.50608	6.35575	7.59221	7.38958	7.24457	7.52607	6.25373	5.97786	6.71694	6.52848
Arid1a	10.3875	10.6486	9.94232	10.2633	10.5078	10.7403	10.8035	10.766	10.9293	10.8448	9.95989	10.5491	10.6666	10.3875	10.8285	10.905	10.7934	10.7404		9.83011	8.65199	11.5237	11.241	11.4666	10.7756	10.129	11.0264	10.9828		10.1277	10.1854	10.1343	10.0297	11.6046	11.6278	11.6111	10.1424	10.4782	10.2598	10.5373	10.9461	10.7094	10.1045	10.2486
Arid1b	8.36333	8.28194	8.23131	7.98577	8.8889	8.91455	8.45009	8.43667	8.40657	8.63251	8.56026	8.6197	8.58921	8.38042	8.78375	8.65693	8.93319	8.68751		8.12564	8.90472	8.71582	7.92028	8.30913	8.31746	7.72478	8.84713	8.43645		8.80495	8.97927	8.69615	8.56902	8.82547	8.86847	8.87906	8.3939	8.67622	8.036	9.21377	8.10947	8.99678	8.3003	8.78111
Arid2	8.92902	8.92382	8.36227	8.4308	8.24853	9.36958	9.33593	9.3842	9.31194	9.329	8.09683	8.68189	9.15269	7.7906	8.81543	8.92649	9.22434	8.70709		8.84995	7.9131	9.51061	9.38042	9.02956	7.91609	7.76251	8.56382	9.39749		8.02892	7.8479	8.35647	7.92481	8.49824	8.5161	8.55542	8.36027	8.1247	8.35356	7.89764	8.49217	9.15132	9.3709	8.6793
Arid3a	6.81351	7.85633	7.61989	7.15078	7.56433	7.17349	7.54269	7.50291	7.59012	7.45998	8.06185	7.44032	7.73121	7.13477	8.16228	8.01349	7.24959	7.46896		7.6983	8.2487	8.28339	7.10174	7.87873	7.92307	8.18757	8.07399	7.92751		8.09441	8.21469	8.03931	7.96073	7.96198	7.96738	7.94403	7.43172	7.23697	8.09308	7.29014	8.12632	7.25021	6.7982	7.68656
Arid3b	8.3991	9.00045	8.11049	8.76254	8.6094	7.75635	8.53581	8.47976	8.79817	8.87225	8.13517	8.46336	8.77192	8.55026	9.00235	8.5541	8.62253	8.07134		8.29712	8.91444	9.18248	9.05254	9.1141	8.61438	8.7115	8.32801	8.74164		8.50689	8.65933	8.80207	8.37041	8.9637	9.00722	9.08248	7.82919	8.13317	8.00253	7.55417	9.48541	8.63158	8.20543	8.84293
Arid3c	6.4383	6.39315	6.31844	6.48353	6.53465	6.2912	6.31045	6.32974	6.31975	6.27159	6.43262	6.42031	7.49594	6.52379	6.32324	6.28847	6.305	6.28522		6.31237	6.29272	6.27705	6.17039	6.24373	6.2778	6.21433	6.23729	6.23561		6.69489	6.6483	6.93614	6.393	7.05259	7.05329	7.0415	6.59383	6.32959	6.7072	6.42984	6.27711	6.22388	6.30805	6.29242
Arid4a	8.03527	8.93543	8.29981	8.77678	9.05508	10.3112	9.90513	9.86536	9.46248	9.98136	8.8941	8.62209	8.10667	8.63042	9.79163	9.66304	9.40983	9.89005		7.82205	7.45179	9.49582	9.36235	10.1473	9.79409	8.99776	9.71243	9.92482		8.57198	8.5752	8.42734	8.6765	9.85862	9.81974	9.77206	9.22179	9.96074	9.12117	10.2271	11.0003	10.4068	10.1811	9.84035
Arid4b	9.34706	9.23318	8.67127	8.73261	8.85473	10.3703	10.0034	10.0291	9.83668	10.3559	9.23822	9.08017	9.57041	9.22105	9.8249	10.3083	10.2	10.2775		7.42246	7.46232	9.50543	10.4585	9.8433	9.1871	8.43426	10.3608	9.79877		8.61695	8.72158	8.53052	8.53478	10.5575	10.5592	10.6022	9.23402	9.04481	9.01421	9.69118	10.1155	10.6159	10.8651	10.2728
Arid5a	9.39911	8.97622	9.34194	9.53673	8.95575	8.16931	8.25577	8.26123	8.54488	8.22346	9.12106	7.99885	8.76205	9.3914	8.8046	8.59225	8.49051	7.89052		9.15228	8.2812	8.63494	7.914	8.50405	8.74911	8.60738	7.81835	7.93396		9.45343	9.48796	9.53139	9.48179	7.79814	7.82614	7.77553	8.88275	9.8812	8.83325	9.39027	8.52237	8.82029	7.39438	8.40466
Arid5b	8.66932	8.60325	8.56667	9.08193	9.00498	10.03	9.77302	9.73938	9.61957	9.44383	9.6175	9.45278	8.6326	9.36214	9.5153	9.36118	10.0512	9.62501		8.83626	8.78366	8.9517	9.52188	9.90259	8.88323	9.06509	9.19087	9.61315		8.76714	8.68987	8.41888	9.24557	10.0641	10.0474	10.0335	8.97196	9.40665	9.08404	8.92483	10.5396	9.36241	9.70857	10.2139
Arih1	8.67949	8.4698	9.22691	9.58533	8.80288	7.98919	7.91613	7.91326	8.01481	8.05919	8.75142	8.25241	8.94828	8.68686	8.1868	8.12146	8.34517	9.13694		9.70083	10.1004	7.90857	9.34768	8.01938	9.00014	8.61772	8.30554	8.10721		9.05344	9.12551	9.34058	8.8536	8.06567	7.99874	7.9959	9.13367	8.92237	8.99024	9.71329	9.13259	8.37788	7.8094	8.57875
Arih2	8.15177	8.48055	8.21736	7.65127	8.33332	9.58264	9.06434	9.01988	9.14561	8.74088	7.95627	8.50379	8.93493	8.15773	8.63151	8.9411	8.83383	8.06479		8.53541	7.47297	8.42813	7.86155	8.03447	8.39159	7.7614	8.44289	8.76902		8.51465	8.72588	8.22409	8.40152	8.38025	8.42826	8.39766	8.06115	7.93014	8.35004	8.62198	8.8754	8.56799	7.82126	8.38679
Arl1	10.4802	9.9282	10.1234	10.2085	10.3797	9.41344	9.08209	9.08269	9.36422	9.19428	10.4102	9.61117	9.64646	9.6111	9.23528	9.60294	9.45961	9.34884		10.3913	10.8033	9.25419	9.25484	8.56572	9.95562	9.37857	9.31879	9.86212		10.532	10.7048	10.4507	10.5751	8.59144	8.62663	8.71072	9.86966	10.216	9.81227	10.4392	9.6856	9.60216	9.43012	9.43825
Arl10	7.05447	8.32653	8.07432	8.72983	8.47874	8.87146	8.90614	8.8775	8.61347	8.81011	8.75341	8.54191	8.98342	8.14183	9.33661	8.89303	8.87992	8.42294		7.50543	8.12839	8.60673	9.66621	8.45685	8.91801	8.39065	8.86061	8.5586		8.3591	8.40017	8.65661	8.58314	7.8369	7.81394	7.83748	8.79547	8.72104	8.98806	8.7341	9.73542	8.55771	8.95726	8.13522
Arl11	9.12201	8.90448	8.6806	10.016	8.71685	8.53914	8.24347	8.28597	8.54455	8.00763	9.8804	9.38073	9.32102	8.81851	8.08374	8.03457	8.48721	8.45985		8.37673	9.89185	7.57098	8.51394	8.29984	8.87251	9.36432	8.18368	7.65906		9.33975	9.15033	10.0676	9.22519	7.33382	7.32529	7.41482	9.23915	9.3119	9.29159	9.17292	8.86613	9.17662	8.82343	8.51183
Arl13b	7.71792	7.53634	7.82422	6.94321	7.11379	7.99735	7.74408	7.72378	7.75131	7.71712	8.01505	7.80153	6.89444	7.56452	7.47349	7.79949	8.08485	8.34573		8.12419	7.80275	7.59043	8.00791	7.63489	7.72918	7.92983	7.08851	7.38975		7.28032	7.35937	7.13134	7.26405	8.89044	8.86075	8.89755	7.36853	7.40239	7.26272	7.46116	8.60743	7.26647	8.35975	7.91101
Arl14ep	8.31052	8.6063	7.88901	8.2759	8.19009	6.93856	7.05522	7.09122	7.63847	7.15265	8.87355	7.987	8.77075	8.60552	7.82348	7.66408	7.37068	7.6968		8.87551	9.03289	6.41172	7.15417	7.37522	8.42415	7.50943	7.48176	7.60265		8.51495	8.69943	8.15028	8.61315	5.69233	5.71121	5.70006	8.08422	8.10248	8.14837	9.02829	7.399	8.87613	7.17518	7.79671
Arl15	7.68553	6.83062	7.31122	7.15466	7.27165	6.95146	7.44521	7.42425	7.76915	7.84145	7.57411	7.63056	6.80392	7.68257	7.56924	8.05598	7.10367	7.44383		6.63889	6.65431	7.22093	7.19179	6.97599	6.64014	6.66667	7.1736	7.18147		7.38361	7.55046	7.30027	7.3006	7.94548	7.97243	8.01247	7.4837	7.68832	7.26586	7.70995	6.56865	7.44519	6.71158	7.35646
Arl16	7.00921	7.1461	7.76108	7.52017	7.44291	7.44617	8.18389	8.17981	8.57053	7.86488	7.8782	7.32072	6.83887	7.58457	8.67563	8.51607	7.79442	8.18024		8.61233	9.20379	7.9249	8.49472	8.30646	8.43806	9.19642	8.09201	8.17574		6.89333	6.90583	7.06294	6.7656	8.83935	8.82121	8.79027	7.68033	7.13971	8.04079	7.04872	8.03712	8.05235	8.08186	8.32248
Arl2	9.22389	8.0565	8.07327	8.22032	7.53505	9.48975	8.86566	8.85539	9.24377	9.13323	8.28673	8.63263	8.09788	8.33086	8.39103	9.42438	9.37727	9.12298		9.18955	8.93124	9.69061	10.0278	8.86761	10.268	9.77353	9.08439	8.74399		8.209	8.3821	8.1114	8.41946	9.66886	9.72069	9.85766	8.71035	9.23727	8.30662	9.48464	9.13334	9.63478	8.86671	9.14275
Arl2bp	9.4315	9.11284	9.73769	9.68394	9.02627	8.0122	7.97014	8.02856	7.85222	7.66764	8.71972	9.44145	9.22491	9.04104	7.89336	7.89374	8.37708	8.13307		9.94723	9.27074	6.70113	9.06841	7.77381	8.61146	8.80439	7.09475	7.18439		9.7268	9.54997	9.85658	9.81767	6.84962	6.79476	6.74844	9.44647	8.41778	9.24182	8.95852	7.18424	8.22586	8.50035	7.89829
Arl3	8.31964	7.58005	7.5803	7.2264	7.39229	8.02861	7.87682	7.86039	7.85752	8.27815	8.27272	7.90457	7.95624	7.98837	7.45561	8.04063	8.08198	7.61496		7.72819	7.18993	7.83743	8.68817	8.47936	8.53235	8.17497	8.1544	8.66457		7.71578	7.94973	7.34437	7.7015	7.69277	7.70237	7.75676	8.00568	8.182	7.86139	8.49127	8.5437	7.9134	7.8569	8.59677
Arl4a	9.34103	8.48678	9.45129	9.35837	8.43793	8.59385	8.26906	8.32474	8.24268	8.44139	8.99943	8.81656	9.69123	9.9914	8.10661	8.34992	8.43642	9.22224		8.43369	8.03179	8.34919	8.49708	8.41231	7.55272	7.80913	7.90603	8.16457		8.51113	8.49547	8.34288	8.49867	8.68407	8.64201	8.59758	8.48714	8.05571	8.533	8.80652	8.5469	8.64089	8.42949	8.2001
Arl4c	11.5979	11.3369	10.7159	11.4131	11.0214	9.61515	9.4187	9.45105	9.98824	9.14695	10.4554	10.0882	10.7528	10.6799	9.63825	9.41355	10.3307	10.3313		10.0291	10.3177	9.39454	9.4145	9.7505	9.51133	9.56929	9.31928	9.59702		11.044	11	11.0419	11.0666	9.8816	9.9119	9.94219	10.476	10.5317	10.7882	10.4741	9.82133	9.62568	9.51073	9.45422
Arl4d	8.4912	6.93798	7.6308	7.17899	7.50208	8.32902	7.99274	7.98869	7.6607	8.15012	7.42925	8.14734	7.08674	7.36458	6.64575	7.44936	7.87933	6.13284		9.23215	9.06876	7.42228	7.57219	7.19308	8.01215	8.78224	6.87813	6.96048		8.02051	8.12143	7.79499	8.10911	7.85451	7.9299	8.00698	7.08823	6.62316	7.27497	6.33367	6.44996	6.52408	7.20564	7.3376
Arl5a	8.72374	8.54542	8.65335	9.00973	8.68189	9.18716	8.59208	8.61735	8.62311	8.47127	7.30445	7.84893	8.34211	8.24254	8.63996	8.6304	9.03279	9.69183		8.26517	9.17577	9.16887	9.17561	8.68524	8.60201	8.50161	8.27734	9.12714		7.99004	7.89215	8.3473	7.69577	8.8957	8.87589	8.90948	8.89373	8.68875	8.43807	9.19549	8.43912	8.80937	9.1769	8.53959
Arl5b	8.35263	8.38329	8.54819	8.50434	8.5543	7.6594	8.11282	8.13718	7.93138	8.36506	7.3493	8.31076	9.04309	8.62329	8.22034	7.76279	7.88176	8.01242		8.59884	8.4663	7.87576	7.38922	7.49107	8.70515	8.72876	7.48094	8.01741		8.10438	8.00914	7.65549	8.60082	6.82135	6.81436	6.79394	8.66122	8.62845	8.2579	8.18874	7.32541	7.84941	8.39172	7.92099
Arl5c	7.06755	7.36446	7.54045	7.51095	7.79053	7.95174	8.09462	8.08833	8.33868	8.24941	7.45217	8.06875	8.24773	7.56008	8.72098	8.33108	8.34805	8.45317		7.3535	6.82895	8.71414	8.45209	8.43869	8.694	8.01284	8.84779	8.12086		7.6201	7.80212	7.3017	7.78713	8.61073	8.63333	8.59338	7.89504	7.81863	8.01163	8.55806	9.15943	9.80205	8.58912	8.36197
Arl6	6.70717	7.26397	7.96831	7.9969	8.17723	7.20402	7.99227	7.96346	7.16177	8.2096	7.13596	7.76905	6.69697	6.92616	8.16752	7.42204	7.34132	7.22835		7.63856	7.49523	6.97936	7.03917	7.54363	7.59418	8.07727	7.6793	8.37096		7.12587	6.95147	6.64017	7.7832	6.92465	6.86008	6.75351	7.57784	7.45475	7.55027	6.89046	6.93259	6.9699	6.77041	7.95215
Arl6ip1	12.0104	12.2587	11.309	12.1702	11.1287	11.4487	11.3462	11.3573	11.4338	11.384	12.0301	11.8362	11.667	12.3176	10.9496	11.1651	11.2835	11.5126		11.9127	11.855	11.1933	11.7089	10.9819	11.6742	11.4403	11.2989	11.3361		12.0361	11.9122	12.2494	12.2706	11.1348	11.1336	11.1769	12.2988	12.5098	12.3593	12.2938	11.7019	12.0751	11.5724	11.8638
Arl6ip4	6.68563	7.61925	7.37512	7.52343	7.83993	8.37735	8.85217	8.77407	8.50533	8.83552	7.09112	8.34806	7.50281	7.65021	8.91773	8.49548	8.54323	8.69072		7.34525	7.85893	9.01434	8.96854	8.57532	9.42244	9.64474	9.66168	9.8217		7.17482	7.09948	7.25691	7.3899	8.24015	8.21251	8.22542	8.13719	8.21794	7.92667	7.5005	9.63289	8.43847	9.41473	9.4051
Arl6ip5	9.69889	9.07859	9.54121	9.13392	8.7814	9.28128	9.47281	9.47867	9.65615	9.62449	9.05966	9.1983	8.98883	9.04684	8.94929	9.1529	9.41449	9.29693		9.07362	9.16021	8.98941	9.17612	8.75134	9.01651	9.58583	9.50167	9.08702		9.36869	9.42576	9.20863	9.55058	9.95801	9.96635	10.019	9.37092	9.18524	9.41495	8.94156	9.33831	8.88676	9.2885	9.32721
Arl6ip6	7.13289	7.31824	6.9337	6.74576	7.61733	8.68557	8.55459	8.53694	8.52632	8.61848	6.92223	7.11796	7.27346	7.00385	8.38683	8.42435	8.38748	8.51387		6.47117	6.32681	8.15096	8.26338	7.9996	8.56583	7.88857	8.2413	8.23369		6.94848	7.01284	7.22842	6.49344	8.37979	8.38334	8.40308	7.59236	7.78537	7.20931	7.92745	8.18045	7.94439	8.74354	7.83171
Arl8a	8.39042	8.32813	8.00653	8.35392	8.3761	8.88065	9.16933	9.13971	9.36983	9.22688	7.91686	8.5171	7.93926	7.97836	9.36877	9.33483	9.31792	8.41907		8.82074	8.2937	9.77833	9.41302	9.47066	9.66012	9.57246	10.0998	9.40633		8.08017	8.15401	7.95963	8.42057	9.35066	9.41749	9.44765	8.46358	8.90902	8.60633	8.33744	9.56183	9.89034	9.27001	9.2528
Arl8b	10.0156	10.5288	10.3095	10.2171	10.6334	10.4117	10.4049	10.3787	10.5381	10.4919	10.8562	10.2824	10.5024	10.6727	10.889	10.9029	10.3766	10.4985		10.1237	10.6287	10.6934	10.1742	9.51671	10.485	9.83359	10.3199	10.2894		10.1839	10.3589	10.2929	10.0991	10.2954	10.3254	10.3606	10.3525	10.6054	10.3736	10.7282	10.746	10.6215	10.5127	10.3137
Arl9	6.51112	6.62326	6.9367	6.75064	7.02592	5.89378	6.18395	6.17514	5.95285	6.47296	6.46459	6.53268	6.45651	6.7886	6.33673	5.94502	5.97834	5.74049		7.44479	7.665	5.9259	5.76879	6.11155	7.08119	7.23884	5.93107	5.96598		7.01049	7.09637	7.00231	6.89488	5.95798	5.95797	5.92908	6.73158	6.70705	6.66009	6.7328	6.06567	6.13274	6.07548	6.02662
Armc1	8.47032	8.84708	8.16326	8.68993	8.86616	8.64831	8.88466	8.88329	8.96388	8.70447	7.61349	7.86726	8.39344	8.19799	8.83121	8.73823	8.37282	9.06689		9.44715	8.86978	9.31345	8.53919	8.85951	9.22542	8.87651	8.37632	8.69827		8.31556	8.11503	8.69598	7.96795	8.80654	8.8022	8.73837	8.16015	8.18906	8.26619	8.0276	8.19899	8.81782	8.31719	8.87902
Armc10	7.47563	7.16728	7.25804	6.97068	7.47336	8.94605	8.79898	8.74952	8.834	8.86862	7.34194	7.52712	6.49974	7.43705	8.44492	9.25891	8.5375	8.81024		7.37126	7.83376	8.93315	10.025	8.69492	8.37209	8.15176	8.92784	8.66175		7.10003	7.29432	7.55905	6.46833	9.28122	9.28706	9.34964	7.74383	7.35319	7.58357	7.93931	8.74648	8.58969	9.12272	8.9033
Armc2	6.4769	7.19838	7.67354	6.58282	6.42609	7.03584	7.22834	7.20894	6.88999	7.09058	7.25533	7.28984	6.10477	6.8699	7.34672	7.22314	6.75163	7.01928		5.83102	5.66442	6.90354	6.64388	7.22141	6.37352	7.26156	6.92541	6.64837		7.11975	7.02414	7.45535	6.81499	7.14266	7.08208	7.01257	6.87041	6.74388	6.71915	6.65886	7.22389	7.23926	7.2337	7.43497
Armc3	7.88529	7.39863	9.48375	8.13842	8.50776	7.21733	7.04511	7.01215	6.90878	6.92327	7.44858	7.46782	7.60117	8.14763	7.30161	7.10614	7.12792	6.81319		7.45122	7.6295	7.7365	7.11423	6.9789	7.16196	7.68512	7.20832	6.72525		8.08487	8.33357	7.78021	8.00363	6.86774	6.86246	6.77522	7.35075	7.00171	7.33019	7.5554	7.06901	6.43394	6.25273	6.87408
Armc4	6.12667	6.44075	6.81345	6.63867	6.36984	6.85647	6.88897	6.94564	6.78827	6.77993	7.49872	6.06705	7.48421	6.68341	6.96226	6.75463	6.74217	6.84093		5.47886	5.06938	6.73772	7.55475	6.58371	6.84323	6.35245	6.71732	6.69261		5.91977	5.85761	6.07742	5.88391	6.95773	6.91213	6.85132	6.6772	6.25962	6.91023	6.59209	6.74641	6.67313	6.67768	6.71791
Armc5	8.91069	9.17629	8.59048	9.88737	8.92826	8.59975	8.74184	8.72514	8.89431	8.68226	8.52971	8.20802	8.82061	8.46597	8.83707	8.85617	8.80008	8.17269		7.86615	8.08769	8.52537	9.00616	8.18854	8.05139	7.97909	8.66251	8.29143		8.7966	8.76232	9.43213	8.81078	8.97977	9.0076	9.07977	8.25227	8.57974	8.63538	7.93815	9.75638	8.8241	8.74695	8.37265
Armc6	6.63101	6.83848	6.7961	6.63681	6.65425	7.42721	7.43106	7.42312	7.44944	7.83664	6.91588	6.23273	6.78109	6.84515	7.69059	7.69072	7.51429	7.58464		6.3673	7.51173	7.30923	7.58671	6.68783	6.84046	6.38226	6.7647	7.90827		6.52246	6.74241	6.4506	6.53936	8.59315	8.59607	8.68502	7.15049	7.26702	6.83397	7.54174	7.42512	7.07248	7.22706	7.4337
Armc7	8.88596	9.24389	9.14486	10.4389	8.62654	8.15698	7.77782	7.77024	7.56286	7.40499	8.92319	9.04358	8.07556	8.23751	6.97797	7.36073	7.08541	6.97018		9.23771	9.71756	7.01688	7.92065	7.33641	6.72357	7.26902	7.6774	7.5229		9.10121	8.86568	9.22144	9.86938	7.88363	7.84852	7.89894	7.52009	7.61155	7.87325	7.24588	7.84305	7.42487	7.00452	7.00741
Armc8	7.99377	8.33586	6.89396	7.53746	8.43205	9.85761	9.50223	9.4873	9.83724	9.31071	8.69672	7.87086	8.43097	8.06204	8.96971	9.21366	9.61606	9.93633		7.18775	7.25698	8.72529	10.0818	8.96595	8.89665	7.32318	8.4927	8.62633		7.72819	7.8358	7.52215	7.75682	9.42821	9.44287	9.4956	8.477	8.54441	8.61319	8.95494	9.14	8.38795	8.993	9.06701
Armc9	6.867	7.30357	7.28817	7.88329	7.20681	8.01998	7.4559	7.53194	7.19203	6.94778	7.7133	7.21217	7.63069	7.78603	8.08888	8.0011	7.77145	6.72305		6.66624	7.31457	7.41453	7.35634	7.33406	7.38787	7.85808	7.17629	7.35976		7.21893	7.06044	7.86159	7.01707	8.65115	8.68816	8.65653	6.98398	6.25904	7.55266	6.54287	6.55516	8.10682	7.95508	6.31029
Armcx1	6.172	6.91213	7.13373	6.26898	7.25374	7.02078	7.13486	7.1103	6.97424	6.90146	8.32622	8.06793	6.52274	6.65322	7.24179	6.86985	7.05503	6.80879		6.66338	6.95338	6.74844	7.37868	6.96126	6.40801	6.19342	6.63562	6.56299		6.48085	6.52235	5.93863	7.05343	7.1128	7.08939	7.08339	6.76023	6.7846	6.58797	6.63563	6.24269	6.05866	6.73505	6.64466
Armcx2	8.14715	7.76685	6.08894	7.80862	7.48563	9.36239	9.16943	9.22979	9.38998	9.5095	7.83394	6.55702	8.09823	7.01141	8.6105	9.1078	8.90013	8.58105		6.09787	6.36696	9.58378	9.54435	9.1712	8.81649	7.61157	9.25518	9.03588		6.315	6.23677	6.48887	6.48924	9.50172	9.57492	9.69183	6.99675	7.67107	7.1723	7.17693	8.8215	9.81186	9.38383	9.27659
Armcx3	8.03849	8.17025	8.57505	8.64135	8.35625	8.85508	8.27861	8.26766	7.91322	7.78204	7.36132	8.12587	8.2718	7.89456	7.6225	7.60519	7.79824	8.16709		8.78535	9.07707	8.03975	7.0733	8.16682	8.29013	9.02001	8.57192	7.37194		8.31827	8.08786	8.31237	8.36755	8.09433	8.05795	7.97424	8.05389	7.92607	8.13804	7.88113	8.14463	7.72552	7.87542	8.10774
Armcx4	6.40719	6.10214	7.31518	7.20269	7.29359	6.69421	6.9293	6.90156	6.66277	6.77153	6.0842	7.28715	6.36602	7.02621	7.02722	6.68326	6.69279	6.83287		7.20677	7.53171	6.69259	6.93401	7.38789	7.3066	8.21758	6.62111	6.89523		6.46217	6.38828	6.55988	6.29407	6.79206	6.75116	6.67827	6.44355	6.03594	6.22117	6.11582	6.28724	6.2951	6.52622	6.52714
Armcx5	6.42457	6.87637	7.53731	7.94791	7.58553	7.70169	7.906	7.97095	7.75511	7.73917	8.83227	8.5635	8.57507	8.04073	9.11987	8.51229	8.16071	7.48215		6.62824	7.1942	7.56441	8.16049	7.11325	6.51871	6.30034	6.54986	7.67287		6.75928	6.6	6.90721	7.35777	6.64042	6.63412	6.6588	7.36174	7.41962	6.97856	7.00192	6.53214	7.9751	8.34524	6.48393
Armcx6	6.95643	7.80206	7.01992	7.17242	6.84726	6.85014	6.74938	6.758	6.83636	6.30573	6.90468	7.15517	8.06837	7.07607	7.07701	7.20749	6.12019	6.51899		7.17554	6.98874	6.50357	5.53617	6.90106	6.08967	5.95562	5.73372	6.15221		7.42825	7.2349	7.40152	7.445	7.76082	7.74737	7.68206	7.52291	7.75931	7.31985	7.83626	6.09918	7.59739	6.14194	7.37708
Armh1	6.41829	6.72312	6.65066	7.20216	6.74906	6.43653	6.4504	6.45517	6.29209	6.3218	6.3381	6.34538	6.33827	6.78646	6.46308	6.31541	6.28867	6.39508		6.44941	6.3759	6.38319	6.45018	6.36068	6.40032	6.38788	6.39496	6.40171		6.59923	6.50406	6.24794	7.20051	6.31502	6.30447	6.26559	6.42436	6.39469	6.68939	6.22133	6.42786	6.44976	6.32127	6.32771
Armt1	8.6552	8.53284	7.89832	8.23797	8.39605	8.91839	8.43771	8.4412	7.89749	8.39367	8.24364	8.17532	8.07673	7.54983	7.82155	8.7035	8.15591	9.15887		7.75224	7.07677	8.00848	7.39428	8.07371	7.54494	7.46051	7.75744	7.94577		8.12523	7.85553	8.36843	7.64156	7.81969	7.77632	7.71968	8.05641	7.61854	8.53346	8.0176	7.9402	7.99365	7.69838	9.00895
Arnt	8.85105	8.56428	8.69372	8.4244	8.5326	8.13654	8.12944	8.13638	8.49075	8.58426	8.47143	7.88201	8.74055	8.39173	8.42726	8.17177	8.40467	8.41489		8.16114	8.67067	7.92684	7.41016	8.40081	8.34803	8.17933	7.83831	8.54513		8.88173	9.1968	8.45411	8.77685	8.67582	8.70066	8.73429	8.32179	8.60754	8.28204	9.26165	8.74057	8.5222	7.60737	8.10899
Arnt2	7.97959	7.99352	7.75039	7.92606	7.93299	7.26385	7.0894	7.04427	6.90573	6.80155	8.38513	7.66557	7.05735	8.03427	7.07157	7.3112	6.92867	6.95994		9.06103	8.1849	7.31892	7.10697	8.05972	8.21674	8.33796	8.37141	8.61614		8.41752	8.23636	8.73355	8.3467	8.59024	8.55019	8.55098	8.06246	9.54253	7.62298	8.21644	8.89704	7.12028	8.49654	7.69052
Arntl	9.81995	8.95327	9.04186	8.70005	8.64245	7.03275	7.01173	7.00464	7.84814	7.21636	8.00564	9.14122	8.80989	8.75806	7.25837	7.43995	8.18377	8.31527		8.11046	7.92071	7.26902	7.343	6.61292	7.95622	8.0415	6.7213	6.82836		8.88161	9.10757	9.21145	8.37474	7.59	7.64138	7.7658	7.72474	7.63172	7.51112	8.01996	7.31319	6.9226	7.23965	5.97317
Arntl2	7.48256	7.49034	7.34565	7.51984	7.42701	7.23577	7.25598	7.26382	7.34861	7.1317	7.40725	7.36531	7.624	7.51799	7.41068	7.10902	7.50614	7.31666		6.8419	6.95216	6.84167	6.79691	7.34155	6.91156	7.05755	7.29368	7.09565		7.59372	7.53092	7.59602	7.62234	7.30594	7.30685	7.29084	7.503	7.73437	7.39398	7.47287	7.18041	7.2641	7.15026	7.35901
Arpc1a	8.32491	9.00528	8.687	8.81425	9.09944	9.97956	10.4546	10.4093	10.6465	10.4558	8.87659	9.28935	9.07389	9.6998	10.8877	10.5091	10.3475	10.1247		8.94912	8.82514	10.152	10.3562	9.74609	9.9826	9.57164	10.2921	10.0723		8.1782	8.3316	7.98272	8.51558	10.08	10.1088	10.1109	8.94312	9.13627	8.97446	8.87487	10.4782	10.1531	10.2899	9.72433
Arpc1b	11.6971	11.6159	11.4464	11.4817	11.1815	11.9755	11.5296	11.5339	11.6777	11.3661	11.9	11.7985	11.9326	12.0845	11.5379	11.5358	12.1448	11.3563		11.6093	11.5846	11.6896	11.604	11.6132	11.9801	12.0265	11.8791	11.9741		11.7788	11.8654	11.7542	11.8065	11.4684	11.5095	11.5276	11.7626	11.7604	11.9867	11.9601	12.3536	12.3316	11.8477	11.9738
Arpc2	11.0881	11.4516	11.6676	11.7568	11.144	11.0694	10.977	10.992	10.8449	10.8679	11.505	11.4512	11.7716	11.6042	10.9467	10.9935	10.6904	10.8631		11.2719	11.6393	10.9865	11.0456	10.6684	11.3707	11.6127	10.9552	11.0498		11.4994	11.4525	11.4983	11.7181	10.563	10.543	10.5401	11.7724	11.3944	11.9899	11.5631	11.6223	11.5279	11.5774	11.2663
Arpc3	9.72315	9.51599	9.66286	9.82594	9.88769	10.188	9.99679	10.019	9.81639	9.74566	9.5372	8.97598	9.7098	9.83236	9.70348	9.88601	9.72362	9.02072		9.42674	9.52264	9.33277	9.62705	9.57967	9.66077	9.76816	9.45168	9.31828		9.83033	9.83794	9.65528	9.94416	9.85037	9.87468	9.83296	9.56271	9.1001	10.0053	9.16938	9.80521	9.97622	10.1625	10.2502
Arpc4	10.6212	11.0063	10.5996	10.5969	10.8827	11.0026	10.8681	10.8659	10.9947	10.777	11.2406	10.4981	10.2447	11.0777	11.0141	10.7843	10.9073	10.5713		10.3848	11.1943	10.8347	10.5219	10.4113	11.0802	10.7661	11.1018	10.6602		10.8838	10.9704	10.6079	11.2612	10.5088	10.5502	10.5709	10.3992	10.8204	10.3417	10.5595	10.3322	10.8319	10.7521	10.7369
Arpc5	10.0118	10.187	10.5798	9.83846	10.439	10.694	10.1463	10.1598	9.96134	10.1891	11.0369	10.3125	10.4914	10.5018	10.0638	10.4167	9.64393	10.6736		11.3112	12.395	11.0023	9.85766	10.3535	10.9221	10.8412	11.0671	10.5249		10.5917	10.6945	10.3291	10.4431	10.1167	10.1032	10.0876	10.3759	10.1128	10.4398	10.9227	10.2571	10.4823	10.7228	10.3688
Arpc5l	9.47825	9.43574	9.75613	9.90653	9.28189	8.92489	9.0183	9.04071	9.12742	9.22345	9.15764	9.19669	9.59079	9.46292	8.94879	8.82927	8.80259	9.63462		10.516	10.9565	9.28557	9.7132	9.31363	9.87419	9.77348	9.30927	9.42545		9.7857	9.78771	9.66631	9.92265	8.80858	8.76986	8.76613	9.80731	9.59721	9.60029	10.1239	9.11567	9.60931	8.95014	9.41891
Arpin	6.95877	7.69084	6.70093	6.54587	6.98021	7.01599	7.06593	7.02207	7.188	7.16137	7.05029	7.46208	6.25467	6.93674	6.8114	6.93096	6.87423	6.90638		6.49173	6.28328	7.06005	7.22632	6.91683	6.96089	6.52812	7.10386	7.08481		6.57322	6.73341	6.47021	6.5679	6.99573	7.02458	7.05553	7.16032	7.06864	7.37282	7.42896	7.14191	7.24535	6.86942	6.88747
Arpp19	9.1175	9.34455	8.85705	8.90561	8.86542	9.667	9.57447	9.57401	9.63201	9.66765	9.06027	9.04912	9.3713	8.57088	9.34753	9.81128	9.53417	9.61178		8.48642	9.13078	10.1783	10.6242	9.03024	9.34639	8.71002	9.65141	9.20932		8.85204	8.90627	8.67805	9.24031	9.38541	9.40424	9.49423	9.19936	8.94859	9.14376	9.03419	9.39803	9.68022	9.79627	10.1731
Arpp21	7.30972	7.12397	8.01542	7.22668	7.27743	7.47341	7.31894	7.30814	7.42723	7.35772	6.56483	7.01968	7.19632	6.14122	7.52068	7.47464	7.43566	7.06315		5.52188	7.15981	7.57785	7.29868	7.49264	5.78857	6.4808	7.49183	7.66198		7.19667	7.36546	7.21395	7.06487	7.8163	7.82138	7.91491	7.70369	7.6312	7.18698	7.79698	7.62865	7.25564	7.69803	7.4179
Arr3	6.2466	6.08978	6.88934	5.91744	6.22004	6.52263	6.54712	6.54567	6.60071	6.60813	6.13834	6.09442	6.13609	6.15881	6.67481	6.60167	6.58495	6.5554		6.00584	6.01689	6.57996	6.54429	6.55299	6.25413	6.44221	6.59273	6.58769		6.21995	6.38565	6.01903	6.09805	7.10087	7.09343	7.07287	6.34778	6.08503	6.23113	6.5401	6.70056	6.58262	6.6027	6.62867
Arrb1	9.57039	9.24797	8.96748	9.94402	9.46344	9.46606	8.93177	8.96853	8.7675	8.5066	9.49343	9.15059	9.58892	10.2163	9.09054	9.37918	8.83456	7.53693		8.82141	8.86232	8.61473	8.51096	9.52102	8.48683	8.82976	8.78619	8.85982		9.68663	9.5667	10.3133	9.22535	8.71302	8.77084	8.72414	8.76675	8.80063	9.00438	8.77745	8.20926	9.895	9.06443	8.63775
Arrb2	9.71093	9.61461	9.12016	9.62859	9.4654	9.80764	9.67291	9.68822	9.77293	9.59269	8.90977	9.10871	9.1792	9.14775	9.6339	9.59078	10.2001	9.77489		8.17075	8.14174	9.66576	10.1991	9.73105	9.94009	9.68856	9.33935	9.44357		9.6261	9.59741	9.45841	9.9316	9.74589	9.7725	9.79777	9.41483	9.30588	9.52216	9.25715	9.13951	9.45467	9.4032	9.41773
Arrdc1	10.4136	9.69332	8.9729	9.09771	9.00052	9.38964	9.49088	9.51287	9.97519	10.1073	9.86688	8.81861	9.54306	9.45377	10.0438	10.192	10.4022	10.11		8.81266	9.37232	10.3192	8.92658	9.84766	10.403	10.4382	9.57948	10.2631		9.32353	9.49263	9.35751	9.08911	9.56008	9.63671	9.76744	9.70765	10.5582	9.68615	10.0518	10.0531	10.0038	9.58854	9.99811
Arrdc2	8.29065	8.08794	7.2928	7.86666	8.00879	8.8113	8.45114	8.42703	8.59459	8.44221	7.36787	7.8064	7.41072	8.16964	7.50503	7.53529	8.19654	7.33897		9.00151	8.46183	7.60552	7.31385	7.92888	7.28167	7.05352	7.73447	7.66734		8.49759	8.62214	8.25973	8.63241	7.81009	7.88285	7.90316	7.69135	8.098	7.97854	8.03409	8.57286	8.38858	8.09106	7.68933
Arrdc3	8.96449	9.26179	8.62855	8.98051	9.15431	10.0908	9.28022	9.27196	9.36851	9.09363	9.6552	9.52086	9.39709	9.42867	9.51184	9.65273	9.881	9.88951		8.96774	8.93875	8.76608	8.47628	8.48038	8.79219	8.07934	7.67179	8.65968		9.13673	9.174	9.28226	9.03586	9.8573	9.87412	9.93347	8.25733	8.82026	8.11386	9.08661	9.52242	9.01374	9.39006	8.10316
Arrdc4	9.17753	7.93339	8.71852	8.43028	8.33578	8.09427	7.73236	7.75884	8.04023	7.84666	7.70031	7.4958	7.52939	7.7835	7.1558	7.83519	7.70044	8.05904		7.86899	6.91612	7.80043	8.29086	7.55381	7.89152	7.45996	7.69214	8.47281		8.24476	8.3766	7.90637	8.31219	8.17562	8.17873	8.20737	8.18568	8.12167	8.10762	8.77095	8.32112	8.35793	8.36128	7.93453
Arrdc5	6.31762	6.31194	6.82657	6.32384	6.3005	6.47027	6.48017	6.48314	6.45471	6.44447	6.35539	6.31577	6.33036	6.45827	6.54615	6.44113	6.45096	6.46477		6.06998	6.00776	6.43928	6.42853	6.36631	6.13054	6.30888	6.43048	6.41557		6.26204	6.29195	6.21567	6.24545	6.50553	6.49042	6.46555	6.38444	6.28126	6.27441	6.40862	6.41969	6.39239	6.42398	6.42358
Arsa	7.9646	7.97691	8.04495	7.82665	8.37936	8.34925	8.67178	8.61322	8.78619	8.33464	8.53337	8.74741	8.45534	8.18022	8.61685	8.69767	8.44951	7.93657		7.69625	8.1049	8.17724	7.65686	8.2074	7.66475	8.4419	8.17372	8.82343		8.38013	8.39975	8.63264	8.01211	8.7134	8.73556	8.75744	7.99443	7.86973	8.33134	7.2879	8.99212	7.71671	8.23868	9.04224
Arsb	9.26816	9.70225	8.5621	9.29412	8.80285	7.99632	8.49923	8.556	9.13317	8.92963	10.1239	9.14884	9.94086	10.1965	9.81053	8.57502	10.0789	9.93347		9.49556	8.89215	10.378	8.51295	8.41528	9.20928	8.51885	7.53127	8.75528		9.3111	9.25751	9.52985	9.50145	9.21687	9.29103	9.3228	9.26852	10.1203	9.62581	9.35891	9.72291	10.372	9.06236	9.14448
Arsg	8.47781	8.69665	7.55981	8.18208	8.23157	9.329	9.25866	9.22173	8.862	9.7954	9.67107	8.33719	8.7856	7.93549	9.37465	10.121	9.46673	9.87906		9.65951	10.1481	8.94443	9.44223	9.39481	11.0216	10.3657	9.18948	9.22953		8.11852	8.14527	8.11022	8.17214	10.0815	10.0457	10.1621	8.67224	9.46079	8.62967	8.95419	10.3523	8.38363	9.22122	9.89871
Arsj	6.5049	6.48914	6.54635	6.58255	6.43149	6.21974	6.22401	6.23244	6.222	6.2011	6.46538	6.50806	6.69499	6.46849	6.23164	6.21318	6.22784	6.21766		6.61292	6.64176	6.20464	6.16848	6.22865	6.48487	6.54881	6.19909	6.19619		6.72872	6.70314	6.56669	6.93794	6.18808	6.18525	6.18691	6.44035	6.44129	6.44288	6.35626	6.20645	6.198	6.23712	6.22569
Arsk	8.32175	8.178	7.9739	7.74518	8.26797	9.07901	8.74204	8.78208	8.71477	8.36984	9.3231	7.67649	7.61964	7.95723	8.12957	8.71567	8.64756	9.55197		9.34856	9.13739	7.54628	9.17623	8.10753	9.2347	8.75176	8.4262	9.26631		8.18667	8.07971	8.13391	8.0199	8.99111	8.92958	8.91474	8.23405	7.52419	8.59981	8.0261	8.48576	7.79606	9.18697	9.09278
Art2a.ps	6.44362	6.60716	6.42602	6.50111	6.39025	6.34282	6.30013	6.2776	6.35119	6.3367	6.43367	6.46397	6.43169	6.57093	6.44898	6.46263	6.5967	6.82623		6.37307	6.34089	6.30991	6.2918	6.29576	6.30123	6.28752	6.29484	6.28357		6.44957	6.50164	6.44173	6.42632	6.32738	6.3205	6.33288	6.24694	6.3256	6.37827	6.38831	7.0722	6.21985	6.32382	6.31743
Art2b	6.33105	6.5352	6.27348	6.458	6.30145	7.07991	6.74241	6.72217	6.55768	6.71765	6.53261	6.58101	6.65325	6.31463	6.32406	6.52654	6.43739	6.35063		6.2686	6.57094	6.61987	6.31922	6.65664	6.25164	6.29084	6.37031	6.63746		6.29259	6.28469	6.30273	6.3185	6.42811	6.42372	6.45404	6.30002	6.51673	6.30253	6.48132	6.97726	6.35352	6.41134	6.58686
Art3	6.18664	6.41917	6.66333	7.19442	6.96971	7.29635	7.08271	7.09599	6.68477	6.81612	7.01752	7.27476	7.38442	7.38207	6.92721	7.13923	6.39932	6.95111		6.193	6.39842	7.4611	7.4562	7.07155	6.41589	6.27173	6.65453	6.66258		6.69958	6.48876	6.61503	7.06583	8.31193	8.27855	8.22777	7.12082	6.85872	7.12037	6.89718	6.72349	7.37919	7.56486	7.29933
Art4	6.37792	6.38024	6.3568	6.41169	6.35851	6.35197	6.35849	6.35445	6.36945	6.35648	6.38354	6.38434	6.37337	7.0443	6.39234	6.359	6.37133	6.67341		6.32667	6.3084	6.3467	6.32626	6.32751	6.30304	6.31428	6.33979	6.33233		6.39862	6.40006	6.37298	6.37325	6.39681	6.39116	6.36806	6.35102	6.33616	6.35371	6.39438	6.33119	6.31204	6.3582	6.35318
Artn	6.30892	6.45625	6.44005	6.47059	6.43992	6.38261	6.44332	6.44574	6.3599	6.37644	6.77415	6.4707	6.42864	6.64434	6.44929	6.36512	6.3207	6.36398		6.32913	6.23469	6.33375	6.38022	6.37073	6.31079	6.35859	6.33295	6.32196		6.58644	6.51785	6.81518	6.44137	6.42896	6.41531	6.39195	6.39883	6.43591	6.42006	6.29087	6.278	6.25956	6.32071	6.36606
Arv1	7.44592	7.23175	7.95845	7.50787	7.50335	7.04693	7.12496	7.10891	6.88936	7.12382	7.43956	7.7031	7.11534	6.95514	6.99418	7.06669	7.11067	7.14174		8.13249	7.48927	7.34268	7.05852	7.65813	7.51055	8.2465	7.85208	7.51069		7.40861	7.38574	7.29013	7.45241	6.94558	6.91566	6.88891	7.14792	6.99897	7.50591	6.81921	8.07648	6.65429	7.372	6.8133
Arvcf	8.22532	9.04811	8.335	8.36682	8.32959	9.21921	9.26946	9.23699	8.85885	8.92656	8.51244	8.57566	8.35569	8.76267	9.34229	9.01204	9.45785	7.98273		7.5404	7.11587	9.23254	8.80936	8.32776	7.96281	7.96097	8.09705	9.5662		7.77975	7.59069	8.04771	7.98123	7.31395	7.33982	7.32352	8.89727	9.2377	8.81828	8.12801	7.78801	7.9252	7.7346	9.22996
Arx	7.47529	7.97716	6.97346	7.67362	7.58609	6.66599	6.71145	6.70218	6.57296	6.50758	6.56702	7.06598	7.09713	7.33964	6.54288	6.50563	6.53603	6.60218		6.72392	6.48885	6.49296	6.38326	6.29028	6.16167	6.12542	6.42909	6.3984		7.50406	7.26584	8.20225	7.14045	6.59183	6.59197	6.58625	6.96818	7.08831	6.92142	6.48327	6.33559	6.38542	6.97248	6.42152
Arxes1	7.58601	7.03197	7.49305	7.63571	7.77371	6.90028	6.87227	6.88736	7.0061	6.97824	8.22917	7.74541	8.40641	8.36198	6.93053	6.95975	6.94834	6.89795		6.23962	6.88684	6.87327	6.78251	6.67102	6.41734	6.3475	6.86857	6.81932		7.79432	7.92585	7.39311	8.0373	7.12348	7.14965	7.16627	6.8581	6.74334	7.03105	6.90255	6.87737	6.79128	6.86186	6.91513
Arxes2	9.5332	9.29223	9.22809	9.5965	9.59873	6.48105	7.04696	7.02984	6.89333	7.20536	8.58571	10.0539	9.26766	9.64866	7.30434	7.47581	6.6708	7.8923		8.55082	8.45223	6.66978	6.21781	7.30915	7.43812	8.16425	6.4656	6.7098		9.65767	9.40722	9.76309	9.59552	8.27981	8.23322	8.23318	9.21682	9.45021	8.74283	8.70609	6.55097	6.52376	7.68007	6.65387
As3mt	8.1444	8.08812	8.51412	8.6637	8.58504	8.75005	8.80267	8.76695	8.92234	9.15649	9.12427	9.45468	8.09201	8.85065	8.73335	8.77604	8.57015	8.99397		8.09608	9.12326	8.62147	9.08294	8.74831	8.96938	9.06677	9.23088	9.57257		8.21648	8.47554	8.1722	8.09981	8.51632	8.51989	8.56568	8.19098	7.80796	8.37569	8.80264	8.90353	9.06463	8.06323	8.37676
Asah1	10.6452	11.0805	10.8694	10.8835	11.0278	11.3197	11.5588	11.5617	11.5101	11.699	11.7272	10.9294	11.2654	11.058	11.8391	11.6832	11.5265	11.5976		9.71862	10.0962	11.3269	11.4193	10.3052	10.9229	10.2782	11.3219	11.2722		10.7019	10.6892	10.712	10.9876	11.264	11.2609	11.2935	10.9887	11.2894	10.7859	10.8595	11.1933	11.2722	11.4744	11.7637
Asah2	7.3243	7.56055	7.62727	8.10737	7.52733	6.95903	7.14951	7.25011	7.02307	7.06054	7.74145	7.34258	7.47839	7.85596	7.87206	7.01695	7.57487	6.941		7.18556	7.23968	6.99668	6.73685	6.5339	6.67964	6.76625	7.27467	6.58857		7.256	6.98282	7.43852	7.66652	7.32008	7.34491	7.27157	7.5521	7.40897	7.59226	6.9755	5.81256	8.48829	7.75807	7.00912
Asap1	9.66367	9.96906	9.51351	10.3153	9.86637	10.002	9.81748	9.80894	9.5759	9.74118	10.2508	9.93503	9.52211	9.66904	9.55427	9.58776	9.52282	8.9953		10.1449	10.3002	9.18248	9.89053	10.2963	10.0356	10.0609	9.6857	10.1918		9.6989	9.65058	9.77348	9.82428	9.47905	9.47073	9.47584	10.1341	10.3107	10.3358	10.3007	10.578	10.4913	9.97767	10.2837
Asap2	5.9621	7.49694	6.89293	7.61518	7.12622	7.638	7.76891	7.76602	7.56444	7.03561	7.40533	7.42801	7.43747	6.93167	7.81558	6.91014	7.13868	7.05019		6.27149	5.82107	7.87246	7.25422	7.45001	6.68254	6.584	7.26988	7.17004		6.71798	6.25194	7.21742	7.10653	8.41572	8.37247	8.28963	7.34567	8.06988	7.22829	6.83053	7.14645	7.21447	7.12954	7.03825
Asap3	6.74747	7.79324	8.02678	7.33129	7.57213	8.59525	8.63337	8.64173	8.59358	8.29842	8.41951	8.30412	8.0182	7.96464	9.00443	8.23727	8.19155	7.44552		8.29169	7.64429	7.8182	7.97946	8.95986	8.43432	8.38846	8.70402	9.23096		8.46233	8.52534	8.33175	8.49876	8.22238	8.20754	8.1082	8.23435	8.30917	8.13278	8.73543	7.9953	8.74787	7.926	7.39104
Asb1	7.29711	7.92379	7.70258	7.9015	7.67145	7.06572	7.26568	7.26343	7.59094	7.44943	8.30167	8.14874	6.93974	7.49475	8.04126	7.35981	7.6985	8.62863		8.53874	7.39898	7.53579	6.79996	7.59934	7.67885	7.30724	6.90067	7.83891		7.71467	7.70277	7.83459	7.66347	6.46861	6.44045	6.40731	7.96978	8.64064	8.13557	8.92655	8.82909	8.70472	7.54753	6.85319
Asb10	6.50714	7.04847	7.15751	6.47713	6.99987	7.51949	7.84464	7.81411	8.08664	7.64103	8.19354	7.89558	6.9348	7.22383	7.93979	7.57784	7.777	7.54715		5.50866	4.93921	7.5119	8.21091	7.58011	7.39937	6.98019	8.30729	7.89876		6.88155	6.97628	6.36609	7.54439	6.85343	6.84321	6.8501	9.17114	9.68477	8.95333	9.19248	9.53006	8.7813	9.41846	8.9016
Asb11	6.5133	6.52728	6.45519	6.73454	6.73819	6.62942	6.34453	6.36614	6.31945	6.21486	6.52115	6.50413	6.42366	6.46684	6.2573	6.25488	6.33083	6.17548		6.41553	6.36671	6.17133	5.96718	6.10447	6.23244	6.05804	6.15251	6.10949		6.68871	6.68093	6.57956	6.74081	6.33045	6.35435	6.31242	6.70504	6.3348	7.08581	6.88139	6.22164	7.25265	6.30813	6.61666
Asb13	8.17203	7.59509	7.54628	6.47536	7.50527	8.4104	8.46772	8.47019	8.89735	9.06528	7.30339	7.11788	8.61997	7.66747	8.50828	8.62099	9.08094	8.53327		6.90719	7.53778	9.12696	9.89735	9.1882	8.74164	8.03141	10.011	8.91669		7.29829	7.80999	6.89281	6.99098	8.65793	8.71656	8.81495	7.85783	7.65828	7.40917	8.36386	9.11998	8.75318	9.4506	9.03154
Asb16	6.1398	6.28243	6.25761	6.10376	6.20991	6.66209	6.66252	6.66362	6.60707	6.64327	6.18493	6.22004	6.19201	6.16	6.69252	6.6202	6.59164	6.65205		5.80935	5.74827	6.78406	6.71005	7.26468	6.34423	6.48157	6.65683	6.65669		6.04441	6.05322	5.93046	6.00576	6.69526	6.68624	6.65906	6.29467	6.19573	6.36581	6.36509	6.66067	6.65929	6.57594	6.59987
Asb17os	6.2394	6.29052	6.25005	6.24086	6.31907	6.42151	6.44492	6.41924	6.42619	6.43575	6.30001	7.08707	6.30033	6.28988	6.35183	6.43253	6.42286	6.41471		6.21903	6.19925	6.44217	6.45979	6.42907	6.28696	6.41013	6.44762	6.45164		6.2376	6.23495	6.24671	6.26724	6.42822	6.43056	6.45014	6.39046	6.35324	6.31448	6.35314	6.44947	6.47467	6.42411	6.42783
Asb18	6.61681	6.56816	6.56619	6.36748	6.25118	6.78165	6.64624	6.67089	6.74577	6.54216	6.47195	6.29009	6.65986	6.58903	6.80728	6.87442	6.84995	6.7518		5.93781	5.88148	6.7789	6.61752	6.79508	6.18701	6.37386	6.72439	6.50634		6.49482	6.49102	6.67582	6.27017	7.01489	7.02485	7.02043	6.41909	6.25548	6.50774	6.37752	6.64644	6.86199	6.98183	6.43087
Asb2	8.87883	8.58644	8.68254	8.34791	8.15958	9.2524	9.02309	8.99833	9.07277	8.90537	9.33231	8.74181	7.95029	8.17994	8.80376	9.40929	8.73277	7.81399		9.58773	8.47695	9.67161	9.02201	9.33546	9.21621	9.27755	8.95207	9.1724		8.07195	8.09956	8.54863	7.71219	8.06408	8.0997	8.11601	7.9932	8.67215	8.06608	8.35272	9.24263	9.48896	8.40187	9.11423
Asb3	6.36131	7.992	8.15376	8.00815	7.81793	8.50266	9.16869	9.09732	8.72359	8.80989	6.82545	7.75324	8.31827	8.13658	10.0164	9.27286	8.99204	7.97957		7.18638	7.89938	8.65653	9.65856	8.39313	7.77952	8.00224	7.96023	8.35388		7.1598	7.1735	7.11985	7.68321	8.09613	8.06735	8.02526	7.78904	7.38514	7.57232	6.79467	8.98197	8.15371	8.65755	9.3365
Asb4	7.03036	6.27827	6.13361	6.24744	6.28917	6.69023	6.44163	6.44627	6.48303	6.5321	6.37102	6.35845	6.38483	6.32484	6.90601	7.33709	7.43128	6.6667		5.874	5.76718	6.53366	6.65241	7.253	6.18302	6.38669	6.52398	6.5136		6.19967	6.28745	6.08118	6.11304	6.37767	6.41949	6.46217	6.14465	6.25251	6.22067	6.22602	6.41882	6.42592	6.4176	6.44121
Asb5	6.08571	6.48435	6.83661	6.33942	6.21237	6.73167	6.95106	6.9165	6.67077	7.06194	6.65675	7.18553	6.28828	6.59951	7.24586	6.91122	7.15713	7.21789		6.04511	5.71722	7.37862	7.0072	7.3653	6.17997	6.71343	7.25104	6.67126		6.23789	6.19393	6.36617	6.22444	7.05031	7.01454	6.98346	6.44372	6.65296	6.31495	6.30769	7.48202	6.74172	6.89465	6.86504
Asb6	7.65057	7.64481	7.60086	7.25838	6.99414	8.4535	8.70663	8.70266	8.66811	8.91523	8.53353	8.23576	7.40377	7.58035	8.26041	8.23264	8.41441	8.22777		6.94289	6.91892	8.11493	8.82907	8.52583	7.85525	8.01849	8.01636	7.79112		7.63789	7.59295	7.94305	7.52471	8.38231	8.35495	8.3927	7.94864	8.31875	7.48149	7.91881	8.54906	8.73162	8.58257	9.20721
Asb7	6.53559	7.03799	6.61146	6.59088	7.08004	8.31255	8.2054	8.1558	8.28268	8.37066	7.43343	7.06401	7.19299	6.46979	8.23197	8.40099	7.67946	7.98562		6.72569	7.40379	7.86162	8.67001	8.76344	8.68645	7.74932	7.62891	8.433		6.09462	6.29539	6.04015	5.89966	9.18325	9.15369	9.21183	7.14191	7.79319	6.4299	8.31269	8.71496	8.46174	7.9399	8.78104
Asb8	7.49343	8.61026	8.6437	9.02139	8.29892	8.56519	9.03548	9.02708	8.77653	8.82328	7.32135	8.35855	9.20892	7.98832	9.41334	9.01574	8.44242	8.43139		7.46502	7.36022	8.27438	7.99189	7.51286	7.00696	7.21698	8.63379	7.32396		8.15569	7.95626	8.567	8.34797	8.57657	8.55216	8.49168	8.0755	7.7389	8.18778	7.34706	7.95545	8.20678	7.90917	7.63923
Ascc1	8.49945	8.48548	8.70425	8.24589	8.40584	8.73977	8.56053	8.59991	8.16697	8.55748	7.81471	8.38604	8.36893	7.66486	8.4678	8.41555	8.85153	7.57505		7.94951	7.32697	8.69977	9.23732	8.20191	8.81627	8.41537	8.19305	8.92255		7.81185	7.77432	7.42449	8.32762	7.55832	7.58132	7.56995	8.38446	7.87362	8.18501	8.0383	7.45959	8.99789	8.69333	8.9796
Ascc2	8.44364	9.37832	8.67708	7.50551	8.58357	7.80918	8.22261	8.23282	8.25964	8.24324	8.50988	8.86292	8.40137	8.11951	8.38688	8.32242	7.69293	7.85655		8.80171	8.72191	9.35282	7.79298	7.77526	8.2251	8.2744	7.47595	8.79684		9.09312	9.04162	9.39101	8.76429	9.11989	9.14995	9.20324	8.62664	8.46253	8.47345	7.95318	6.6683	7.22073	8.54202	7.00517
Ascc3	8.2712	8.2101	8.65257	8.91877	8.14523	9.27373	8.78989	8.81208	8.33634	8.56454	8.9495	8.55642	7.94983	8.15503	7.94771	8.11355	8.59501	8.67363		8.38073	7.79901	7.88094	8.85335	8.46916	7.7306	7.90036	8.39846	8.61718		8.21098	8.03903	7.87395	8.76109	8.86431	8.80192	8.74711	8.39567	7.99031	8.85143	8.30323	8.84213	8.29367	8.16953	8.64129
Ascl1	6.28916	7.09512	7.02454	6.3952	6.67821	6.73192	6.48136	6.48492	6.26965	6.32847	6.5429	6.39217	6.78697	6.8317	6.47877	6.29741	6.21148	6.57715		6.66699	6.34249	6.44397	6.5653	6.37801	6.72339	6.38281	6.41821	6.44765		7.49978	7.49802	7.952	6.86522	6.3157	6.27611	6.19826	7.04786	6.67063	6.92142	7.41681	6.35219	6.56189	6.51371	6.25376
Ascl2	6.32349	6.35781	6.37909	6.88746	7.27019	7.5087	7.15104	7.11007	6.87705	7.23695	6.40246	6.42633	6.8278	7.46367	6.74201	6.81261	6.61373	6.51734		6.26892	6.77517	6.86241	7.03578	6.86873	7.0725	6.61528	6.43842	6.48542		6.32831	6.483	6.29631	6.28262	7.09662	7.10608	7.11983	6.74698	7.066	6.61633	7.18023	7.58707	6.49301	7.4237	6.33391
Ascl3	6.36652	6.4369	6.34235	6.56813	6.56425	6.16578	6.37972	6.36393	6.4396	6.32848	6.42145	6.34668	6.30982	6.37517	6.67468	6.3743	6.44696	6.20689		6.29537	6.22732	6.25841	6.01543	6.19833	6.19448	6.10488	6.25932	6.21193		6.36023	6.27149	6.48484	6.51549	6.46684	6.46773	6.4807	6.84443	7.69384	6.39491	6.80664	6.38788	6.23366	6.43836	6.41744
Ascl4	6.29593	6.45248	6.4971	6.54441	6.27917	6.89211	6.61802	6.62173	6.37155	6.56393	6.87145	6.48099	6.20807	6.32754	6.70327	6.58853	7.00527	6.67557		6.50513	7.02806	6.70294	6.88132	6.82172	6.85168	7.02747	6.85625	6.87116		6.04603	5.99996	6.16479	6.02622	6.22916	6.21772	6.20727	6.6088	6.49177	6.68023	6.62817	6.69184	6.87622	6.35437	7.29567
Asf1a	8.02785	8.53404	8.02118	8.27804	8.12927	7.59924	8.42852	8.48507	8.34691	8.57534	8.95932	8.5373	8.60113	8.37759	8.46228	8.04329	7.95136	9.29093		8.2493	7.97945	8.57791	7.99659	8.32017	7.78392	8.10944	8.29054	7.432		8.03035	7.67449	8.21523	8.10284	8.36483	8.31539	8.25099	7.82892	7.49677	8.24239	6.84159	7.28036	7.7532	8.17542	7.93784
Asf1b	6.29031	8.38521	6.88487	6.96796	7.33557	7.24959	7.65728	7.65149	7.55811	6.94997	7.64482	7.03651	7.10989	7.78948	7.77088	7.22596	6.57566	6.69839		8.04852	8.87042	6.73869	6.90151	7.54513	7.49094	7.67587	7.78372	8.27713		7.40195	7.21397	7.35367	7.64611	6.81483	6.79394	6.72623	7.4294	7.17119	7.71644	6.59556	6.91511	7.13298	7.94641	7.69123
[truncated: 17,989 more rows]

## Sheet: DEG in Ki67+ vs Ki67- overtime 
	Ki67+vsKi67- 4M WT		Ki67+vsKi67- 4M APP/PS1		Ki67+vsKi67- 6M WT		Ki67+vsKi67- 6M APP/PS1		Ki67+vsKi67- 12M WT		Ki67+vsKi67- 12M APP/PS1
[truncated: 1,768 more rows]

[truncated: 2 more sheets: DEG WT vs APP overtime, DEGs overlap to DAM]
